# Supplementary material for: Revision of the Malagasy genus Trichoteleia Kieffer (Hymenoptera, Platygastroidea, Platygastridae)
Source: Zookeys. 2011 Feb 16;(80):1–126. doi: 10.3897/zookeys.80.907 (PMC3088049; doi:10.3897/zookeys.80.907)
Supplement: XML Treatment for Trichoteleia [file zookeys.80.907-treatment1.xml]

<!DOCTYPE tp:taxon-treatment
  PUBLIC "-//TaxonX//DTD Taxonomic Treatment Publishing DTD v0 20100105//EN" "tax-treatment-NSO.dtd">
<tp:taxon-treatment xmlns:tp="http://www.plazi.org/taxpub"><tp:treatment-meta><mixed-citation publication-type="journal"><person-group><name><surname>Talamas</surname><given-names>Elijah J.</given-names></name><name><surname>Masner</surname><given-names>Lubomír</given-names></name><name><surname>Johnson</surname><given-names>Norman F.</given-names></name></person-group><article-title>Revision of the Malagasy genus <italic>Trichoteleia</italic> Kieffer (Hymenoptera, Platygastroidea, Platygastridae)</article-title><source>Zookeys</source><day>16</day><month>2</month><year>2011</year><volume>2011</volume><issue>80</issue><fpage>1</fpage><lpage>126</lpage><pub-id pub-id-type="doi">10.3897/zookeys.80.907</pub-id></mixed-citation></tp:treatment-meta><tp:nomenclature><tp:taxon-name>
                        <tp:taxon-name-part taxon-name-part-type="genus">Trichoteleia</tp:taxon-name-part>
                    		<object-id xmlns:xlink="http://www.w3.org/1999/xlink" xlink:type="simple">urn:lsid:zoobank.org:act:443BC2B3-C498-4899-8291-07F0EA347FEE</object-id>
                    		<object-id xmlns:xlink="http://www.w3.org/1999/xlink" xlink:type="simple">urn:lsid:biosci.ohio-state.edu:osuc_concepts:573</object-id>
                    </tp:taxon-name><tp:taxon-authority>Kieffer</tp:taxon-authority><tp:nomenclature-citation-list><tp:nomenclature-citation><tp:taxon-name>Trichoteleia</tp:taxon-name><comment>: <xref ref-type="bibr" rid="B8">Kieffer 1910</xref>: 530. Original description. Type: <tp:taxon-name>Trichoteleia albidipes</tp:taxon-name> Kieffer, by monotypy. <xref ref-type="bibr" rid="B9">Kieffer  1910</xref>: 64, 77. (description, list of species, keyed); <xref ref-type="bibr" rid="B9">Kieffer  1912</xref>: 227. (description); <xref ref-type="bibr" rid="B10">Kieffer 1926</xref>: 269, 402. (description, keyed); <xref ref-type="bibr" rid="B17">Muesebeck and Walkley 1956</xref>: 405. (citation of type species); <xref ref-type="bibr" rid="B13">Masner 1976</xref>: 41. (description); <xref ref-type="bibr" rid="B7">Johnson 1992</xref>: 506. (catalog of world species).</comment></tp:nomenclature-citation></tp:nomenclature-citation-list></tp:nomenclature><tp:treatment-sec sec-type="Description"><title>Description.</title><p>Length 2.1–4.1 mm; body moderately to markedly elongate, robust.</p><sec sec-type="Head"><title>Head</title><p>in dorsal view transverse to subspherical; vertex smooth to coarsely sculptured; hyperoccipital carina absent; occipital carina usually well developed and continuous medially; lateral ocellus contiguous with inner orbit of compound eye or distinctly separated from it, OOL less than or equal to diameter of lateral ocellus; compound eye large, setose; frons shallowly concave to slightly convex, usually with central keel; interantennal process present, large; antennal foramen very large; submedian carina absent; orbital carina present or absent; lower frons, laterad of orbital carina, with fanlike striae; lower frons between orbital carina and interantennal<!--PageBreak--> process without striae; inner ocular orbits parallel or diverging ventrally; clypeus narrow, slightly convex; malar sulcus present; gena in dorsal view variably expanded posteriorly, sculpture variable; labrum hidden behind clypeus; mandible of moderate length, apex with two or three apical, acute, teeth, teeth arrayed transversely; maxillary palpus 4-segmented, <!--PageBreak-->all segments cylindrical; labial palpus 2-segmented; antenna 12-merous in both sexes; radicle inserted into ventral apex of scape, strongly curved; scape more or less cylindrical, ventral surface flattened; A3 in females longer than A2; basiconic sensilla on female antenna arranged singly or in longitudinal pairs on apical antennomeres; claval formula A12–A7:1-2-2-2-2-(1,0); male antenna with tyloid on A5.<!--PageBreak--></p><fig id="F1" position="float" orientation="portrait"><label>Figures 1–6.</label><caption><p><sup><xref ref-type="fn" rid="FN68">68</xref></sup> <bold>1</bold> <tp:taxon-name>Trichoteleia delilah</tp:taxon-name> sp. n., Antennal clava, ventral view, female (CASENT 2135905) <bold>2</bold> <tp:taxon-name>Trichoteleia orona</tp:taxon-name> sp. n., Antennal clava, ventral view, female (CASENT 2043194) <bold>3</bold> <tp:taxon-name>Trichoteleia hemlyae</tp:taxon-name> sp. n., Head, anterolateral view, female (CASENT 2043942) <bold>4</bold> <tp:taxon-name>Trichoteleia pauliani</tp:taxon-name> sp. n., Head, anterolateral view, female (CASENT 2136193) <bold>5</bold> <tp:taxon-name>Trichoteleia subtilis</tp:taxon-name> sp. n., Head, anterolateral view, female (CASENT 2134158) <bold>6</bold> <tp:taxon-name>Trichoteleia janus</tp:taxon-name> sp. n., Head, anterolateral view, female (CASENT 2042242). Scale bars in millimeters.</p></caption><graphic xmlns:xlink="http://www.w3.org/1999/xlink" xlink:href="ZooKeys-080-001-g001.jpg" position="float" orientation="portrait" xlink:type="simple"/></fig><fig id="F2" position="float" orientation="portrait"><label>Figures 7–12.</label><caption><p><sup><xref ref-type="fn" rid="FN69">69</xref></sup> <bold>7</bold> <tp:taxon-name>Trichoteleia takariva</tp:taxon-name> sp. n., Antero-admedian line, anterodorsal view, male holotype (CASENT 2043217) <bold>8</bold> <tp:taxon-name>Trichoteleia janus</tp:taxon-name> sp. n., Antero-admedian line, anterodorsal view, male (CASENT 2043786) <bold>9</bold> <tp:taxon-name>Trichoteleia hemlyae</tp:taxon-name> sp. n., Notaulus, anterodorsal view, female (OSUC 181027) <bold>10</bold> <tp:taxon-name>Trichoteleia minima</tp:taxon-name> sp. n., Notaulus, anterodorsal view, female holotype (CASENT 2043543) <bold>11</bold> <tp:taxon-name>Trichoteleia prima</tp:taxon-name> sp. n., Scutellar-axillar complex, lateral view, female (CASENT 2134201) <bold>12</bold> <tp:taxon-name>Trichoteleia levii</tp:taxon-name> sp. n., Scutellar-axillar complex, lateral view, female (CASENT 2043789). Scale bars in millimeters.</p></caption><graphic xmlns:xlink="http://www.w3.org/1999/xlink" xlink:href="ZooKeys-080-001-g002.jpg" position="float" orientation="portrait" xlink:type="simple"/></fig><fig id="F3" position="float" orientation="portrait"><label>Figures 13–18.</label><caption><p><sup><xref ref-type="fn" rid="FN70">70</xref></sup> <bold>13</bold> <tp:taxon-name>Trichoteleia takariva</tp:taxon-name> sp. n., Pronotum, lateral view, male holotype (CASENT 2043217) <bold>14</bold> <tp:taxon-name>Trichoteleia janus</tp:taxon-name> sp. n., Pronotum, lateral view, male (CASENT 2043786) <bold>15</bold> <tp:taxon-name>Trichoteleia oculea</tp:taxon-name> sp. n., Mesosoma, ventrolateral view, female (CASENT 2135908) <bold>16</bold> <tp:taxon-name>Trichoteleia tahotra</tp:taxon-name> sp. n., Mesosoma ventrolateral view, female holotype (OSUC 181002) <bold>17</bold> <tp:taxon-name>Trichoteleia delilah</tp:taxon-name> sp. n., Metasoma, ventrolateral view, female holotype (CASENT 2135905) <bold>18</bold> <tp:taxon-name>Trichoteleia picturata</tp:taxon-name> sp. n., Metasoma, ventrolateral view, female holotype (CASENT 2135904). Scale bars in millimeters.</p></caption><graphic xmlns:xlink="http://www.w3.org/1999/xlink" xlink:href="ZooKeys-080-001-g003.jpg" position="float" orientation="portrait" xlink:type="simple"/></fig></sec><sec sec-type="Mesosoma"><title>Mesosoma</title><p>in dorsal view longer than wide, in lateral view longer than high; pronotum in dorsal view strip-like to moderately broad laterally, anterolateral corners rounded to angulate; transverse pronotal carina present or absent; lateral pronotum without vertical epomial carina but usually with distinct transition line between sculptured cervical pronotal area and smooth lateral pronotal area; dorsal epomial carina <!--PageBreak-->present; lateral face of pronotum slightly to moderately concave below dorsal epomial carina, facing anterolaterally; pronotal setal patch present, accompanied by striate or rugulose sculpture; netrion present, glabrous, moderately wide, open or closed ventrally; anterior margin of mesoscutum weakly to strongly flexed ventrally to meet pronotum; mesoscutum pentagonal in outline, posterolateral corner rounded; parapsidal line visible; notaulus present, percurrent or incomplete and reaching mesoscutal suprahumeral sulcus as a row of punctures; skaphion absent; transscutal articulation well-developed; mesoscutellum transverse, narrowing laterally, posterior margin convex to straight; axilla small, dorsal margin sinuate; metanotum short, metascutellum sparsely to moderately setose, clearly differentiated, apex bifid to bispinose; plical area densely setose; lateral propodeal carina and plica well developed, forming triangular to quadrate lateral propodeal area; mesopleural depression well developed; anterior half of mesopleural carina present; posterior half of mesopleural carina present, absent or indicated by rows of punctures; anteroventral portion of mesepisternum coarsely sculptured to smooth; sternaulus not distinguishable; postacetabular foveae not distinguishable; mesopleural pit present, distinct; anterior margin of ventral portion of mesepisternum and acetabular carina transverse, not extended forward between forecoxae; mesepimeral sulcus indicated by dorsoventral line of punctures or crenulae; posterodorsal corner of mesepimeron prominent, rounded or angulate, not produced into sharp posteriorly directed tooth; mesopleuron with a strong longitudinal ledge or row of robust longitudinal carinae below subalar pit, dorsally delimiting mesopleural furrow; anteroventral portion of metapleuron continuous with lateral face; metapleural triangle often setose; metapleural epicoxal carina present or absent; metapleural epicoxal sulcus absent; paracoxal sulcus present as a dorsoventral line of cells or punctures; metapleural sulcus present; metapleural pit present or absent; posterior margin of metapleuron narrowly lamellate; legs not unusually proportioned; posterior surface of hind coxa smooth, sparsely setose to glabrous; trochantellus absent; tibial spur formula 1-1-1; tarsal formula 5-5-5; pretarsal claws simple.</p></sec><sec sec-type="Wings"><title>Wings</title><p>hyaline to infuscate, often banded or patterned; Sc+R (submarginal vein) straight basal to intersection with Rs+M (basal vein), curved costad apically; R (marginal vein) present, shorter than r (stigmal vein); R1 (postmarginal vein) as long as r or longer; bulla absent; no other tracheate veins in forewing; M+Cu and Rs+M indicated by folds or pigmentation; M (medial vein), Cu (cubital vein), and Rs usually present as folds or lines of faint pigmentation; hindwing with tracheate portion of R present and reaching anterior margin; three hamuli present.</p></sec><sec sec-type="Metasoma"><title>Metasoma</title><p>generally flattened dorsally; female with 6 terga, 6 sterna visible externally, male with 8 terga, 7 sterna visible externally; submarginal ridge well-developed, defined by narrow laterotergites to form submarginal rim; no spiracles visible; anterior part of T1 laterally compressed, with lateral depression filled with fine setae; T2 with transverse sulcus; female T6 without median raised field of microsetae or secretion; basal transverse ridge on S2 present; lateral S2 with longitudinal depression filled with fine setae; ovipositor tubular, <italic>Scelio</italic>-type.<!--PageBreak--></p></sec></tp:treatment-sec><tp:treatment-sec sec-type="Diagnosis"><title>Diagnosis.</title><p><tp:taxon-name>Trichoteleia</tp:taxon-name> may be distinguished from other genera of <tp:taxon-name>Scelioninae</tp:taxon-name> by the combination of the following characters: eyes setose; facial striae absent between orbital carina and interantennal process, R1 (postmarginal vein) as long as r (stigmal vein) or longer; metascutellum bifid to bispinose, setose; lateral T1 and S2 with patches of dense fine setae.</p></tp:treatment-sec><tp:treatment-sec sec-type="Comments"><title>Comments.</title><p>The species of <tp:taxon-name>Trichoteleia</tp:taxon-name> exhibit remarkable diversity in size, patterns of sculpture and color, and relative proportions of the body. The variety of sizes and shapes found in this genus suggest a corresponding diversity of host species. No host has been recorded, but the species of <tp:taxon-name>Trichoteleia</tp:taxon-name> are suspected to parasitize the eggs of ground crickets (<tp:taxon-name>Gryllidae</tp:taxon-name>). This assumption is based on the putative relation of this genus to <tp:taxon-name>Paridris</tp:taxon-name>, which has one documented host association with <tp:taxon-name>Gryllus pennsylvanicus</tp:taxon-name> Burmeister (label data of a specimen in the USNM reported by Masner and Muesebeck, 1968).</p><p>The shape of the metascutellum is particularly plastic. It may be present as two large spines (<xref ref-type="fig" rid="F4">Fig. 19</xref>), an apically bispinose plate (<xref ref-type="fig" rid="F4">Fig. 20</xref>), or a narrow strip that is notched medially (<xref ref-type="fig" rid="F4">Fig. 21</xref>). The setation of the metascutellum is always present and is thus a more unambiguously interpreted character for generic identification. Within <tp:taxon-name>Platygastroidea</tp:taxon-name>, such setation is rare, and is otherwise known to the authors only in <tp:taxon-name>Chromoteleia</tp:taxon-name> Ashmead, <tp:taxon-name>Romilius</tp:taxon-name> Walker, one species of <tp:taxon-name>Paridris</tp:taxon-name> Kieffer, one species of <tp:taxon-name>Triteleia</tp:taxon-name> Kieffer and two species in the subfamily <tp:taxon-name>Teleasinae</tp:taxon-name>.</p></tp:treatment-sec><tp:treatment-sec sec-type="Link to Distribution Map"><title>Link to Distribution Map.</title><p><tp:taxon-name>Trichoteleia</tp:taxon-name> is endemic to Madagascar, the Comoros and the island of Mayotte.</p></tp:treatment-sec><tp:treatment-sec sec-type="Key to species of Trichoteleia"><title>Key to species of <tp:taxon-name>Trichoteleia</tp:taxon-name></title><sec sec-type="Females"><title>Females</title><p>(unknown for <tp:taxon-name>Trichoteleia takariva</tp:taxon-name>, <tp:taxon-name>Trichoteleia carinata</tp:taxon-name>)</p><table-wrap content-type="key" position="anchor" orientation="portrait"><table><tbody><tr><td rowspan="1" colspan="1">1</td><td rowspan="1" colspan="1">Posterior vertex covered by coarse, concentric, semicircular rugae (<xref ref-type="fig" rid="F11">Figs 64</xref>, <xref ref-type="fig" rid="F23">135</xref>, <xref ref-type="fig" rid="F26">153</xref>)</td><td rowspan="1" colspan="1">2</td></tr><tr><td rowspan="1" colspan="1">–</td><td rowspan="1" colspan="1">Posterior vertex punctate to rugose, if rugae present then fine, irregular, or broadly interrupted medially (<xref ref-type="fig" rid="F32">Figs 189</xref>, <xref ref-type="fig" rid="F35">207</xref>, <xref ref-type="fig" rid="F45">266</xref>)</td><td rowspan="1" colspan="1">4</td></tr><tr><td rowspan="1" colspan="1">2</td><td rowspan="1" colspan="1">Striae of pronotum reaching mesoscutal suprahumeral sulcus anteriorly (<xref ref-type="fig" rid="F11">Fig. 62</xref>)</td><td rowspan="1" colspan="1"><tp:taxon-name>Trichoteleia albidipes</tp:taxon-name> Kieffer</td></tr><tr><td rowspan="1" colspan="1">–</td><td rowspan="1" colspan="1">Striae of pronotum separated from mesoscutal suprahumeral sulcus by smooth area (<xref ref-type="fig" rid="F23">Figs 133</xref>, <xref ref-type="fig" rid="F26">151</xref>)</td><td rowspan="1" colspan="1">3</td></tr><tr><td rowspan="1" colspan="1">3</td><td rowspan="1" colspan="1">A7 with basiconic sensillum (as in <xref ref-type="fig" rid="F1">Fig. 1</xref>); T2–T4 with microsculpture throughout (<xref ref-type="fig" rid="F23">Fig. 136</xref>); T2 weakly striate, few striae reaching posterior margin; T6 densely microsculptured throughout (<xref ref-type="fig" rid="F23">Fig. 137</xref>); metasoma more than 1.5 times as long as head and mesosoma combined (<xref ref-type="fig" rid="F23">Figs 132, 134</xref>)</td><td rowspan="1" colspan="1"><tp:taxon-name>Trichoteleia irwini</tp:taxon-name> Talamas &amp; Masner, sp. n.<!--PageBreak--></td></tr><tr><td rowspan="1" colspan="1">–</td><td rowspan="1" colspan="1">A7 without basiconic sensillum (as in <xref ref-type="fig" rid="F1">Fig. 2</xref>); T2–T4 without microsculpture (<xref ref-type="fig" rid="F26">Fig. 155</xref>); T2 distinctly striate throughout, striae reaching posterior margin; T6 with small sparse punctures, otherwise smooth; metasoma less than 1.4 times as long as head and mesosoma combined (<xref ref-type="fig" rid="F26">Figs 150, 152</xref>)</td><td rowspan="1" colspan="1"><tp:taxon-name>Trichoteleia ketrona</tp:taxon-name> Talamas, sp. n.</td></tr><tr><td rowspan="1" colspan="1">4</td><td rowspan="1" colspan="1">Striae of pronotal shoulder forming uniform and continuous band with striae of posterior pronotal sulcus (<xref ref-type="fig" rid="F2">Figs 11, 12</xref>, <xref ref-type="fig" rid="F27">157</xref>, <xref ref-type="fig" rid="F36">211</xref>, <xref ref-type="fig" rid="F48">282</xref>); posterior vertex with fine punctation, punctation sparse to moderately dense, without rugae (<xref ref-type="fig" rid="F27">Figs 159</xref>, <xref ref-type="fig" rid="F36">213</xref>, <xref ref-type="fig" rid="F48">284</xref>)</td><td rowspan="1" colspan="1">5</td></tr><tr><td rowspan="1" colspan="1">–</td><td rowspan="1" colspan="1">Posterior margin of pronotum with different patterns of sculpture above and below dorsal epomial carina (<xref ref-type="fig" rid="F43">Fig. 252</xref>) or posterior vertex rugose (<xref ref-type="fig" rid="F47">Fig. 278</xref>)</td><td rowspan="1" colspan="1">7</td></tr><tr><td rowspan="1" colspan="1">5</td><td rowspan="1" colspan="1">T6 densely microsculptured throughout (<xref ref-type="fig" rid="F48">Fig. 286</xref>)</td><td rowspan="1" colspan="1"><tp:taxon-name>Trichoteleia tonsa</tp:taxon-name> Talamas, sp. n.</td></tr><tr><td rowspan="1" colspan="1">–</td><td rowspan="1" colspan="1">T6 with microsculpture or fine rugulae along anterior margin, otherwise smooth with sparse punctation (<xref ref-type="fig" rid="F27">Figs 161</xref>, <xref ref-type="fig" rid="F36">215</xref>)</td><td rowspan="1" colspan="1">6</td></tr><tr><td rowspan="1" colspan="1">6</td><td rowspan="1" colspan="1">Metapleural triangle smooth, sometimes with very fine, sparse setae (<xref ref-type="fig" rid="F27">Fig. 157</xref>); axillular carina nearly straight and perpendicular to longitudinal axis of body (<xref ref-type="fig" rid="F2">Fig. 12</xref>)</td><td rowspan="1" colspan="1"><tp:taxon-name>Trichoteleia levii</tp:taxon-name> Talamas &amp; Johnson, sp. n.</td></tr><tr><td rowspan="1" colspan="1">–</td><td rowspan="1" colspan="1">Metapleural triangle coarsely sculptured (<xref ref-type="fig" rid="F36">Fig. 211</xref>); axillular carina rounded posteriorly (<xref ref-type="fig" rid="F2">Fig. 11</xref>)</td><td rowspan="1" colspan="1"><tp:taxon-name>Trichoteleia prima</tp:taxon-name> Talamas, sp. n.</td></tr><tr><td rowspan="1" colspan="1">7</td><td rowspan="1" colspan="1">Forewing with purple metallic sheen (<xref ref-type="fig" rid="F6">Figs 32</xref>, <xref ref-type="fig" rid="F28">167</xref>, <xref ref-type="fig" rid="F38">226</xref>); metasoma elongate, dark brown to black (<xref ref-type="fig" rid="F28">Figs 167</xref>, <xref ref-type="fig" rid="F38">226</xref>)</td><td rowspan="1" colspan="1">8</td></tr><tr><td rowspan="1" colspan="1">–</td><td rowspan="1" colspan="1">Forewing without purple metallic sheen; length and color of metasoma variable</td><td rowspan="1" colspan="1">9</td></tr><tr><td rowspan="1" colspan="1">8</td><td rowspan="1" colspan="1">S2 with median longitudinal carina (as in <xref ref-type="fig" rid="F8">Fig. 45</xref>); wings darkly infuscate (<xref ref-type="fig" rid="F6">Figs 32</xref>, <xref ref-type="fig" rid="F31">184</xref>, <xref ref-type="fig" rid="F38">226</xref>); hind coxa yellow (<xref ref-type="fig" rid="F38">Fig. 222</xref>)</td><td rowspan="1" colspan="1"><tp:taxon-name>Trichoteleia quazii</tp:taxon-name> Talamas, sp. n.</td></tr><tr><td rowspan="1" colspan="1">–</td><td rowspan="1" colspan="1">S2 without median longitudinal carina; wings moderately infuscate (<xref ref-type="fig" rid="F28">Fig. 167</xref>); hind coxa brown (<xref ref-type="fig" rid="F28">Fig. 163</xref>)</td><td rowspan="1" colspan="1"><tp:taxon-name>Trichoteleia longiventris</tp:taxon-name> Talamas &amp; Masner, sp. n.</td></tr><tr><td rowspan="1" colspan="1">9</td><td rowspan="1" colspan="1">Notaulus incomplete or reaching suprahumeral sulcus as a row of punctures (<xref ref-type="fig" rid="F2">Figs 9, 10</xref>); frons below median ocellus evenly punctate throughout (<xref ref-type="fig" rid="F22">Figs 130</xref>, <xref ref-type="fig" rid="F34">202</xref>, <xref ref-type="fig" rid="F40">273</xref>), rarely with dorsoventral rugulae laterally; S2 punctate, punctation usually coarse and uniform throughout (<xref ref-type="fig" rid="F8">Fig. 43</xref>)</td><td rowspan="1" colspan="1">10</td></tr><tr><td rowspan="1" colspan="1">–</td><td rowspan="1" colspan="1">Notaulus complete and reaching suprahumeral sulcus as a smooth furrow (<xref ref-type="fig" rid="F2">Figs 7, 8</xref>); frons between median ocellus and antennal scrobe variably sculptured; S2 punctate, smooth or longitudinally striate</td><td rowspan="1" colspan="1">23</td></tr><tr><td rowspan="1" colspan="1">10</td><td rowspan="1" colspan="1">Mandible bidentate (<xref ref-type="fig" rid="F13">Fig. 77</xref>); lateral propodeal area punctate rugose (<xref ref-type="fig" rid="F5">Fig. 27</xref>)</td><td rowspan="1" colspan="1">11</td></tr><tr><td rowspan="1" colspan="1">–</td><td rowspan="1" colspan="1">Mandible tridentate; sculpture of lateral propodeal area variable</td><td rowspan="1" colspan="1">12</td></tr><tr><td rowspan="1" colspan="1">11</td><td rowspan="1" colspan="1">Metasoma elongate, length of T5 more than 2.5 times width of posterior margin (<xref ref-type="fig" rid="F37">Fig. 220</xref>); gena broad, with small punctures and well-defined striae (<xref ref-type="fig" rid="F37">Fig. 217</xref>)</td><td rowspan="1" colspan="1"><tp:taxon-name>Trichoteleia prolixa</tp:taxon-name> Talamas, sp. n.</td></tr><!--PageBreak--><tr><td rowspan="1" colspan="1">–</td><td rowspan="1" colspan="1">Metasoma moderately long, length of T5 less than 2 times width of posterior margin (<xref ref-type="fig" rid="F13">Fig. 78</xref>); gena not broad, with striation confused by dense punctation (<xref ref-type="fig" rid="F13">Fig. 74</xref>)</td><td rowspan="1" colspan="1"><tp:taxon-name>Trichoteleia bidentata</tp:taxon-name> Talamas, sp. n.</td></tr><tr><td rowspan="1" colspan="1">12</td><td rowspan="1" colspan="1">M+Cu and Rs+M veins in forewing spectral, i.e., without pigment, visible only as fold in wing membrane (<xref ref-type="fig" rid="F6">Fig. 35</xref>)</td><td rowspan="1" colspan="1">13</td></tr><tr><td rowspan="1" colspan="1">–</td><td rowspan="1" colspan="1">M+Cu and Rs+M veins in forewing nebulous, i.e., indicated by diffuse pigmented lines (<xref ref-type="fig" rid="F6">Figs 31–34, 36</xref>)</td><td rowspan="1" colspan="1">20</td></tr><tr><td rowspan="1" colspan="1">13</td><td rowspan="1" colspan="1">T1 produced anteriorly into horn, horn sometimes small but always with dorsal surface smooth and convex (<xref ref-type="fig" rid="F12">Figs 67</xref>, <xref ref-type="fig" rid="F42">246</xref>, <xref ref-type="fig" rid="F46">272</xref>, <xref ref-type="fig" rid="F50">298</xref>)</td><td rowspan="1" colspan="1">14</td></tr><tr><td rowspan="1" colspan="1">–</td><td rowspan="1" colspan="1">T1 without horn (<xref ref-type="fig" rid="F10">Figs 55</xref>, <xref ref-type="fig" rid="F24">138</xref>, <xref ref-type="fig" rid="F29">173</xref>)</td><td rowspan="1" colspan="1">18</td></tr><tr><td rowspan="1" colspan="1">14</td><td rowspan="1" colspan="1">Forewing with transverse infuscate band medially (<xref ref-type="fig" rid="F12">Fig. 72</xref>); lateral T4 striate throughout (<xref ref-type="fig" rid="F12">Fig. 72</xref>); sculpture of medial T3 reticulate rugose (<xref ref-type="fig" rid="F12">Fig. 72</xref>)</td><td rowspan="1" colspan="1"><tp:taxon-name>Trichoteleia bicolor</tp:taxon-name> Talamas, sp. n.</td></tr><tr><td rowspan="1" colspan="1">–</td><td rowspan="1" colspan="1">Forewing hyaline, sometimes with diffuse longitudinal infuscation (<xref ref-type="fig" rid="F6">Figs 31</xref>, <xref ref-type="fig" rid="F42">247</xref>, <xref ref-type="fig" rid="F46">271</xref>, <xref ref-type="fig" rid="F50">298</xref>); sculpture of T4 and medial T3 variable (<xref ref-type="fig" rid="F42">Figs 250</xref>, <xref ref-type="fig" rid="F46">274</xref>, <xref ref-type="fig" rid="F50">298</xref>)</td><td rowspan="1" colspan="1">15</td></tr><tr><td rowspan="1" colspan="1">15</td><td rowspan="1" colspan="1">Posterior margin of transverse sulcus on T2 straight (<xref ref-type="fig" rid="F50">Fig. 298</xref>); head and metasoma black, mesosoma red (<xref ref-type="fig" rid="F50">Figs 293, 295</xref>); mandibles dark brown to black (<xref ref-type="fig" rid="F50">Fig. 297</xref>)</td><td rowspan="1" colspan="1"><tp:taxon-name>Trichoteleia xantrox</tp:taxon-name> Talamas, sp. n.</td></tr><tr><td rowspan="1" colspan="1">–</td><td rowspan="1" colspan="1">Posterior margin of transverse sulcus on T2 convex (<xref ref-type="fig" rid="F42">Figs 250</xref>, <xref ref-type="fig" rid="F46">274</xref>); body color pattern not as above; color of mandibles variable</td><td rowspan="1" colspan="1">16</td></tr><tr><td rowspan="1" colspan="1">16</td><td rowspan="1" colspan="1">Lateral T4–T5 longitudinally strigose (<xref ref-type="fig" rid="F20">Fig. 119</xref>)</td><td rowspan="1" colspan="1"><tp:taxon-name>Trichoteleia funesta</tp:taxon-name> Talamas, sp. n.</td></tr><tr><td rowspan="1" colspan="1">–</td><td rowspan="1" colspan="1">T4 smooth or with faint striae; T5 without macrosculpture</td><td rowspan="1" colspan="1">17</td></tr><tr><td rowspan="1" colspan="1">17</td><td rowspan="1" colspan="1">T5–T6 sparsely punctate (<xref ref-type="fig" rid="F42">Fig. 250</xref>); gena punctate rugose, broad (<xref ref-type="fig" rid="F42">Fig. 246</xref>); head, mesosoma and metasoma brown (<xref ref-type="fig" rid="F42">Fig. 245</xref>)</td><td rowspan="1" colspan="1"><tp:taxon-name>Trichoteleia sphaerica</tp:taxon-name> Talamas, sp. n.</td></tr><tr><td rowspan="1" colspan="1">–</td><td rowspan="1" colspan="1">T5–T6 densely punctate (<xref ref-type="fig" rid="F46">Fig. 274</xref>); gena dorsoventrally strigose, moderately narrow (<xref ref-type="fig" rid="F46">Fig. 270</xref>); head, mesosoma and metasoma black (<xref ref-type="fig" rid="F46">Fig. 269</xref>)</td><td rowspan="1" colspan="1"><tp:taxon-name>Trichoteleia tezitra</tp:taxon-name> Talamas, sp. n.</td></tr><tr><td rowspan="1" colspan="1">18</td><td rowspan="1" colspan="1">Forewing with faint infuscation below R (marginal vein) (<xref ref-type="fig" rid="F25">Fig. 149</xref>); metasoma black, head and mesosoma orange (<xref ref-type="fig" rid="F25">Fig. 144</xref>)</td><td rowspan="1" colspan="1"><tp:taxon-name>Trichoteleia jiro</tp:taxon-name> Talamas, sp. n.</td></tr><tr><td rowspan="1" colspan="1">–</td><td rowspan="1" colspan="1">Forewing with percurrent transverse infuscate band medially (<xref ref-type="fig" rid="F10">Figs 57</xref>, <xref ref-type="fig" rid="F29">170</xref>); color pattern variable</td><td rowspan="1" colspan="1">19</td></tr><tr><td rowspan="1" colspan="1">19</td><td rowspan="1" colspan="1">Metascutellar armature short, posterior margin with small median notch (<xref ref-type="fig" rid="F4">Fig. 21</xref>); T2 longitudinally strigose (<xref ref-type="fig" rid="F29">Fig. 173</xref>); T2–T3 with microsculpture present interstitially (<xref ref-type="fig" rid="F29">Fig. 173</xref>); occipital carina bordered anteriorly by large cells (<xref ref-type="fig" rid="F29">Fig. 171</xref>)</td><td rowspan="1" colspan="1"><tp:taxon-name>Trichoteleia minima</tp:taxon-name> Talamas, sp. n.</td></tr><tr><td rowspan="1" colspan="1">–</td><td rowspan="1" colspan="1">Metascutellum markedly bispinose, posterior margin distinctly emarginate (<xref ref-type="fig" rid="F10">Fig. 58</xref>); T2 reticulate rugose (<xref ref-type="fig" rid="F10">Fig. 60</xref>); T2–T3 without microsculpture (<xref ref-type="fig" rid="F10">Fig. 60</xref>); occipital carina bordered anteriorly by medium sized cells (<xref ref-type="fig" rid="F10">Fig. 58</xref>)</td><td rowspan="1" colspan="1"><tp:taxon-name>Trichoteleia afo</tp:taxon-name> Talamas, sp. n.</td></tr><!--PageBreak--><tr><td rowspan="1" colspan="1">20</td><td rowspan="1" colspan="1">T2–T4 without microsculpture (<xref ref-type="fig" rid="F17">Fig. 101</xref>); S2 smooth with sparse fine punctation</td><td rowspan="1" colspan="1"><tp:taxon-name>Trichoteleia eburata</tp:taxon-name> Talamas, sp. n.</td></tr><tr><td rowspan="1" colspan="1">–</td><td rowspan="1" colspan="1">T2–T4 with microsculpture throughout (<xref ref-type="fig" rid="F22">Figs 131</xref>, <xref ref-type="fig" rid="F34">203</xref>, <xref ref-type="fig" rid="F39">232</xref>); S2 variably sculptured</td><td rowspan="1" colspan="1">21</td></tr><tr><td rowspan="1" colspan="1">21</td><td rowspan="1" colspan="1">Central of keel of frons absent (<xref ref-type="fig" rid="F1">Fig. 4</xref>), if faintly indicated, then not extending onto interantennal process (<xref ref-type="fig" rid="F34">Fig. 202</xref>); metapleural triangle smooth to sparsely and finely punctate (<xref ref-type="fig" rid="F34">Fig. 199</xref>); setation of metapleural triangle absent to sparse (<xref ref-type="fig" rid="F34">Fig. 199</xref>)</td><td rowspan="1" colspan="1"><tp:taxon-name>Trichoteleia pauliani</tp:taxon-name> (Risbec)</td></tr><tr><td rowspan="1" colspan="1">–</td><td rowspan="1" colspan="1">Central keel of frons present and extending onto interantennal process (<xref ref-type="fig" rid="F1">Figs 3</xref>, <xref ref-type="fig" rid="F22">130</xref>); metapleural triangle coarsely sculptured, densely and finely punctate to rugose (<xref ref-type="fig" rid="F22">Figs 127</xref>, <xref ref-type="fig" rid="F39">228</xref>); setation of metapleural triangle sparse to moderately dense (<xref ref-type="fig" rid="F22">Figs 127</xref>, <xref ref-type="fig" rid="F39">228</xref>)</td><td rowspan="1" colspan="1">22</td></tr><tr><td rowspan="1" colspan="1">22</td><td rowspan="1" colspan="1">Apical half of forewing with diffuse infuscation along longitudinal midline (<xref ref-type="fig" rid="F6">Fig. 31</xref>)</td><td rowspan="1" colspan="1"><tp:taxon-name>Trichoteleia hemlyae</tp:taxon-name> Talamas &amp; Masner, sp. n.</td></tr><tr><td rowspan="1" colspan="1">–</td><td rowspan="1" colspan="1">Forewing with transverse infuscate band below R (marginal vein) and infuscate patch distally (<xref ref-type="fig" rid="F39">Fig. 231</xref>)</td><td rowspan="1" colspan="1"><tp:taxon-name>Trichoteleia avaka</tp:taxon-name> Talamas &amp; Masner, sp. n.</td></tr><tr><td rowspan="1" colspan="1">23</td><td rowspan="1" colspan="1">Brachypterous, apex of forewing ending before midpoint of T3 (<xref ref-type="fig" rid="F21">Figs 122</xref>, <xref ref-type="fig" rid="F33">192</xref>)</td><td rowspan="1" colspan="1">24</td></tr><tr><td rowspan="1" colspan="1">–</td><td rowspan="1" colspan="1">Macropterous, apex or forewing extending beyond posterior margin of T3</td><td rowspan="1" colspan="1">26</td></tr><tr><td rowspan="1" colspan="1">24</td><td rowspan="1" colspan="1">Horn on T1 with posterodorsally oriented spine at apex (<xref ref-type="fig" rid="F18">Fig. 102</xref>); striae of lateral T4 merging medially in anterior half of tergite (<xref ref-type="fig" rid="F18">Fig. 107</xref>); metascutellar spines large, diverging apically, with large black setae (<xref ref-type="fig" rid="F18">Figs 103, 105</xref>)</td><td rowspan="1" colspan="1"><tp:taxon-name>Trichoteleia echinata</tp:taxon-name> Talamas, sp. n.</td></tr><tr><td rowspan="1" colspan="1">–</td><td rowspan="1" colspan="1">Horn on T1 smooth and convex dorsally, without spine (<xref ref-type="fig" rid="F21">Fig. 121</xref>); striae of lateral T4 separated medially by smooth midline field (<xref ref-type="fig" rid="F21">Figs 125</xref>, <xref ref-type="fig" rid="F33">197</xref>); metascutellar spines variable</td><td rowspan="1" colspan="1">25</td></tr><tr><td rowspan="1" colspan="1">25</td><td rowspan="1" colspan="1">A7 without basiconic sensillum (as in <xref ref-type="fig" rid="F1">Fig. 2</xref>); lateral T3 and entire surface of T4–T5 obliquely strigose (<xref ref-type="fig" rid="F21">Fig. 125</xref>); basal node on mandible absent (<xref ref-type="fig" rid="F21">Fig. 124</xref>, as in <xref ref-type="fig" rid="F43">Fig. 255</xref>)</td><td rowspan="1" colspan="1"><tp:taxon-name>Trichoteleia halterata</tp:taxon-name> Talamas &amp; Masner, sp. n.</td></tr><tr><td rowspan="1" colspan="1">–</td><td rowspan="1" colspan="1">A7 with basiconic sensillum (as in <xref ref-type="fig" rid="F1">Fig. 1</xref>); T3, T5 smooth with sparse punctation, lateral T4 sometimes with weak crenulae along anterior margin, otherwise smooth (<xref ref-type="fig" rid="F33">Fig. 197</xref>); basal node on mandible large (<xref ref-type="fig" rid="F33">Fig. 196</xref>)</td><td rowspan="1" colspan="1"><tp:taxon-name>Trichoteleia parvipennis</tp:taxon-name> Talamas &amp; Masner, sp. n.</td></tr><tr><td rowspan="1" colspan="1">26</td><td rowspan="1" colspan="1">Medial frons rugulose (<xref ref-type="fig" rid="F50">Fig. 279</xref>); horn on T1 absent (<xref ref-type="fig" rid="F47">Fig. 275</xref>); posterior vertex coarsely punctate rugose throughout (<xref ref-type="fig" rid="F47">Fig. 278</xref>); forewing with two transverse infuscate bands (<xref ref-type="fig" rid="F47">Fig. 280</xref>)</td><td rowspan="1" colspan="1"><tp:taxon-name>Trichoteleia tigris</tp:taxon-name> Talamas, sp. n.</td></tr><tr><td rowspan="1" colspan="1">–</td><td rowspan="1" colspan="1">Medial frons smooth (<xref ref-type="fig" rid="F15">Figs 89</xref>, <xref ref-type="fig" rid="F16">95</xref>); horn on T1 present or absent; posterior vertex variable, but not coarsely punctate rugose throughout; color of forewing variable</td><td rowspan="1" colspan="1">27</td></tr><tr><td rowspan="1" colspan="1">27</td><td rowspan="1" colspan="1">Forewing patterned with distinct bands or contrasting infuscate and hyaline areas (<xref ref-type="fig" rid="F6">Figs 33</xref>, <xref ref-type="fig" rid="F16">96</xref>); postacetabular sulcus present as a smooth furrow (as in <xref ref-type="fig" rid="F3">Fig. 16</xref>); T6 smooth with fine setigerous punctures throughout or at lateral margin (<xref ref-type="fig" rid="F51">Fig. 303</xref>)</td><td rowspan="1" colspan="1">28<!--PageBreak--></td></tr><tr><td rowspan="1" colspan="1">–</td><td rowspan="1" colspan="1">Forewing hyaline to infuscate but without banding; postacetabular sulcus variable; sculpture and punctation of T6 variable</td><td rowspan="1" colspan="1">31</td></tr><tr><td rowspan="1" colspan="1">28</td><td rowspan="1" colspan="1">A7 with basiconic sensillum (<xref ref-type="fig" rid="F1">Fig. 1</xref>); T2–T3 with microsculpture throughout (<xref ref-type="fig" rid="F16">Fig. 96</xref>); width of T1 along posterior margin greater than 1.6 times length (<xref ref-type="fig" rid="F16">Fig. 96</xref>)</td><td rowspan="1" colspan="1"><tp:taxon-name>Trichoteleia delilah</tp:taxon-name> Talamas, sp. n.</td></tr><tr><td rowspan="1" colspan="1">–</td><td rowspan="1" colspan="1">A7 without basiconic sensillum (as in <xref ref-type="fig" rid="F1">Fig. 2</xref>); T2–T3 without microsculpture (<xref ref-type="fig" rid="F15">Figs 90</xref>, <xref ref-type="fig" rid="F35">209</xref>, <xref ref-type="fig" rid="F51">301</xref>); width of T1 along posterior margin less than 1.2 times length (<xref ref-type="fig" rid="F15">Figs 90</xref>, <xref ref-type="fig" rid="F35">209</xref>, <xref ref-type="fig" rid="F51">301</xref>)</td><td rowspan="1" colspan="1">29</td></tr><tr><td rowspan="1" colspan="1">29</td><td rowspan="1" colspan="1">Frons below median ocellus dorsoventrally strigose (<xref ref-type="fig" rid="F15">Fig. 89</xref>)</td><td rowspan="1" colspan="1"><tp:taxon-name>Trichoteleia cincta</tp:taxon-name> Talamas &amp; Masner, sp. n.</td></tr><tr><td rowspan="1" colspan="1">–</td><td rowspan="1" colspan="1">Frons below median ocellus punctate or punctate rugulose (<xref ref-type="fig" rid="F35">Figs 208</xref>, <xref ref-type="fig" rid="F51">304</xref>)</td><td rowspan="1" colspan="1">30</td></tr><tr><td rowspan="1" colspan="1">30</td><td rowspan="1" colspan="1">Posterior half of medial mesoscutum longitudinally rugulose (<xref ref-type="fig" rid="F35">Fig. 207</xref>)</td><td rowspan="1" colspan="1"><tp:taxon-name>Trichoteleia picturata</tp:taxon-name> Talamas, sp. n.</td></tr><tr><td rowspan="1" colspan="1">–</td><td rowspan="1" colspan="1">Posterior half of medial mesoscutum moderately punctate, otherwise smooth (<xref ref-type="fig" rid="F51">Fig. 302</xref>)</td><td rowspan="1" colspan="1"><tp:taxon-name>Trichoteleia zuparkoi</tp:taxon-name> Talamas &amp; Masner, sp. n.</td></tr><tr><td rowspan="1" colspan="1">31</td><td rowspan="1" colspan="1">Horn on T1 hooked, pointing posteriorly at apex (<xref ref-type="fig" rid="F19">Fig. 109</xref>); metascutellar spines stout and diverging distally (<xref ref-type="fig" rid="F19">Fig. 111</xref>)</td><td rowspan="1" colspan="1"><tp:taxon-name>Trichoteleia fisheri</tp:taxon-name> Talamas &amp; Masner, sp. n.</td></tr><tr><td rowspan="1" colspan="1">–</td><td rowspan="1" colspan="1">Horn on T1, if present, smooth or with longitudinal carina at apex, but not curved or pointed posteriorly (<xref ref-type="fig" rid="F41">Fig. 240</xref>); metascutellar spines variable</td><td rowspan="1" colspan="1">32</td></tr><tr><td rowspan="1" colspan="1">32</td><td rowspan="1" colspan="1">R1 (postmarginal vein) equal in length to r (stigmal vein) (<xref ref-type="fig" rid="F6">Fig. 36</xref>); lateral propodeal area with small apical flange (<xref ref-type="fig" rid="F5">Figs 25, 26</xref>); horn on T1 absent (<xref ref-type="fig" rid="F31">Figs 180</xref>, <xref ref-type="fig" rid="F44">262</xref>)</td><td rowspan="1" colspan="1">33</td></tr><tr><td rowspan="1" colspan="1">–</td><td rowspan="1" colspan="1">R1 (postmarginal vein) distinctly longer than r (stigmal vein) (<xref ref-type="fig" rid="F6">Figs 31–33, 35</xref>); lateral propodeal area without apical flange (<xref ref-type="fig" rid="F5">Figs 27–28</xref>); horn on T1 usually present</td><td rowspan="1" colspan="1">34</td></tr><tr><td rowspan="1" colspan="1">33</td><td rowspan="1" colspan="1">Lateral pronotum with coarse striae extending nearly to cervical pronotal area (<xref ref-type="fig" rid="F3">Fig. 15</xref>); A7 without basiconic sensillum (as in <xref ref-type="fig" rid="F1">Fig. 2</xref>); postacetabular sulcus comprised of large cells (<xref ref-type="fig" rid="F3">Fig. 15</xref>); T4 punctate except along midline (<xref ref-type="fig" rid="F31">Fig. 185</xref>)</td><td rowspan="1" colspan="1"><tp:taxon-name>Trichoteleia oculea</tp:taxon-name> Talamas, sp. n.</td></tr><tr><td rowspan="1" colspan="1">–</td><td rowspan="1" colspan="1">Lateral pronotum with short irregular striae or rugulae posteriorly (<xref ref-type="fig" rid="F3">Fig. 16</xref>); A7 with basiconic sensillum (as in <xref ref-type="fig" rid="F1">Fig. 1</xref>); postacetabular sulcus present as a smooth furrow (<xref ref-type="fig" rid="F3">Fig. 16</xref>); T4 devoid of punctation and sculpture except along lateral margins (<xref ref-type="fig" rid="F44">Fig. 262</xref>)</td><td rowspan="1" colspan="1"><tp:taxon-name>Trichoteleia tahotra</tp:taxon-name> Talamas &amp; Masner, sp. n.</td></tr><tr><td rowspan="1" colspan="1">34</td><td rowspan="1" colspan="1">T3 transversely strigose (<xref ref-type="fig" rid="F32">Fig. 191</xref>); frons below median ocellus dorsoventrally striate (<xref ref-type="fig" rid="F32">Fig. 190</xref>); lateral pronotum with pronounced longitudinal striae (<xref ref-type="fig" rid="F32">Fig. 187</xref>); interantennal process enlarged dorsally (<xref ref-type="fig" rid="F32">Fig. 187</xref>); body entirely black</td><td rowspan="1" colspan="1"><tp:taxon-name>Trichoteleia orona</tp:taxon-name> Talamas &amp; Masner, sp. n.</td></tr><tr><td rowspan="1" colspan="1">–</td><td rowspan="1" colspan="1">T3 smooth or with longitudinally oriented lines of sculpture; other characters variable but not in the combination above</td><td rowspan="1" colspan="1">35</td></tr><tr><td rowspan="1" colspan="1">35</td><td rowspan="1" colspan="1">Posterior margin of metapleuron with posterolaterally projecting triangular spine near intersection with metapleural sulus (<xref ref-type="fig" rid="F5">Fig. 29</xref>); setal patch on lateral<!--PageBreak--> T1 bordered by flange dorsally (<xref ref-type="fig" rid="F5">Fig. 29</xref>); hind wing with density of microtrichae posterior to Sc+R (submarginal vein) reduced relative to remainder of wing membrane (<xref ref-type="fig" rid="F6">Fig. 34</xref>)</td><td rowspan="1" colspan="1"><tp:taxon-name>Trichoteleia nify</tp:taxon-name> Talamas &amp; Masner, sp. n.</td></tr><tr><td rowspan="1" colspan="1">–</td><td rowspan="1" colspan="1">Posterior margin of metapleuron smooth or bluntly angulate near intersection with metapleural sulcus (<xref ref-type="fig" rid="F24">Figs 139</xref>, <xref ref-type="fig" rid="F43">252</xref>); setal patch on lateral T1 with carina dorsally but without flange; hind wing with density of microtrichae uniform throughout (<xref ref-type="fig" rid="F6">Figs 31–33</xref>)</td><td rowspan="1" colspan="1">36</td></tr><tr><td rowspan="1" colspan="1">36</td><td rowspan="1" colspan="1">Lateral T4 smooth or with small patch of faint strigae (<xref ref-type="fig" rid="F24">Figs 143</xref>, <xref ref-type="fig" rid="F43">256</xref>); T5 with sparse punctation, otherwise smooth (<xref ref-type="fig" rid="F24">Figs 143</xref>, <xref ref-type="fig" rid="F43">256</xref>)</td><td rowspan="1" colspan="1">37</td></tr><tr><td rowspan="1" colspan="1">–</td><td rowspan="1" colspan="1">Lateral T4–T5 with percurrent longitudinal strigae or rugulae (<xref ref-type="fig" rid="F40">Figs 238</xref>, <xref ref-type="fig" rid="F41">244</xref>, <xref ref-type="fig" rid="F49">292</xref>); T5 with moderately dense, large punctures laterally (<xref ref-type="fig" rid="F40">Figs 238</xref>, <xref ref-type="fig" rid="F41">244</xref>, <xref ref-type="fig" rid="F49">292</xref>)</td><td rowspan="1" colspan="1">38</td></tr><tr><td rowspan="1" colspan="1">37</td><td rowspan="1" colspan="1">Mandibular node present, notch present just distad of node (<xref ref-type="fig" rid="F24">Fig. 142</xref>); gena with dorsoventral rugae (<xref ref-type="fig" rid="F24">Fig. 139</xref>); central keel on frons extending onto dorsal surface of interantennal process (<xref ref-type="fig" rid="F1">Fig. 6</xref>)</td><td rowspan="1" colspan="1"><tp:taxon-name>Trichoteleia janus</tp:taxon-name> Talamas, sp. n.</td></tr><tr><td rowspan="1" colspan="1">–</td><td rowspan="1" colspan="1">Mandibular node and notch absent (<xref ref-type="fig" rid="F43">Fig. 255</xref>); gena with fine dorsoventral striae (<xref ref-type="fig" rid="F43">Fig. 252</xref>); central keel on frons ventrally attenuating or diverging laterally around interantennal process (<xref ref-type="fig" rid="F43">Fig. 255</xref>)</td><td rowspan="1" colspan="1"><tp:taxon-name>Trichoteleia subtilis</tp:taxon-name> Talamas &amp; Masner, sp. n.</td></tr><tr><td rowspan="1" colspan="1">38</td><td rowspan="1" colspan="1">Frons below median ocellus evenly dorsoventrally strigose throughout (<xref ref-type="fig" rid="F49">Fig. 291</xref>)</td><td rowspan="1" colspan="1"><tp:taxon-name>Trichoteleia warreni</tp:taxon-name> Talamas &amp; Masner, sp. n.</td></tr><tr><td rowspan="1" colspan="1">–</td><td rowspan="1" colspan="1">Frons below median ocellus smooth or with dorsoventral strigae that attenuate medially (<xref ref-type="fig" rid="F41">Figs 243</xref>, <xref ref-type="fig" rid="F40">237</xref>)</td><td rowspan="1" colspan="1">39</td></tr><tr><td rowspan="1" colspan="1">39</td><td rowspan="1" colspan="1">Rugae laterad of median ocellus prominent (<xref ref-type="fig" rid="F40">Fig. 237</xref>); mesoscutum densely punctate, punctures moderately coarse (<xref ref-type="fig" rid="F40">Fig. 236</xref>); cells of occipital rim large (<xref ref-type="fig" rid="F40">Fig. 236</xref>); body dark brown to black</td><td rowspan="1" colspan="1"><tp:taxon-name>Trichoteleia rugifrons</tp:taxon-name> Talamas &amp; Masner, sp. n.</td></tr><tr><td rowspan="1" colspan="1">–</td><td rowspan="1" colspan="1">Rugae laterad of median ocellus faint or absent (<xref ref-type="fig" rid="F41">Fig. 243</xref>); mesoscutum with moderately dense punctation, punctures small (<xref ref-type="fig" rid="F41">Fig. 242</xref>); cells of occipital rim small (<xref ref-type="fig" rid="F41">Fig. 242</xref>); body yellow throughout</td><td rowspan="1" colspan="1"><tp:taxon-name>Trichoteleia solocis</tp:taxon-name> Talamas, sp. n.</td></tr></tbody></table></table-wrap></sec><sec sec-type="Males"><title>Males</title><p>(unknown for <tp:taxon-name>Trichoteleia cincta</tp:taxon-name>, <tp:taxon-name>Trichoteleia delilah</tp:taxon-name>, <tp:taxon-name>Trichoteleia echinata</tp:taxon-name>, <tp:taxon-name>Trichoteleia fisheri</tp:taxon-name>, <tp:taxon-name>Trichoteleia funesta</tp:taxon-name>, <tp:taxon-name>Trichoteleia halterata</tp:taxon-name>, <tp:taxon-name>Trichoteleia ketrona</tp:taxon-name>, <tp:taxon-name>Trichoteleia longiventris</tp:taxon-name>, <tp:taxon-name>Trichoteleia oculea</tp:taxon-name>, <tp:taxon-name>Trichoteleia minima</tp:taxon-name>, <tp:taxon-name>Trichoteleia parvipennis</tp:taxon-name>, <tp:taxon-name>Trichoteleia picturata</tp:taxon-name>, <tp:taxon-name>Trichoteleia prima</tp:taxon-name>, <tp:taxon-name>Trichoteleia prolixa</tp:taxon-name>, <tp:taxon-name>Trichoteleia ravaka</tp:taxon-name>, <tp:taxon-name>Trichoteleia solocis</tp:taxon-name>, <tp:taxon-name>Trichoteleia sphaerica</tp:taxon-name>, <tp:taxon-name>Trichoteleia warreni</tp:taxon-name>, <tp:taxon-name>Trichoteleia xantrox</tp:taxon-name> and <tp:taxon-name>Trichoteleia zuparkoi</tp:taxon-name>)</p><table-wrap content-type="key" position="anchor" orientation="portrait"><table><tbody><tr><td rowspan="1" colspan="1">1</td><td rowspan="1" colspan="1">Posterior vertex covered by coarse, concentric, semicircular rugae (<xref ref-type="fig" rid="F11">Figs 64</xref>, <xref ref-type="fig" rid="F23">135</xref>)</td><td rowspan="1" colspan="1">2</td></tr><tr><td rowspan="1" colspan="1">–</td><td rowspan="1" colspan="1">Posterior vertex punctate to rugose, if rugae present then fine, irregular, or broadly interrupted medially (<xref ref-type="fig" rid="F32">Figs 189</xref>, <xref ref-type="fig" rid="F45">266</xref>, <xref ref-type="fig" rid="F47">278</xref>)</td><td rowspan="1" colspan="1">3</td></tr><tr><td rowspan="1" colspan="1">2</td><td rowspan="1" colspan="1">Striae of pronotum reaching mesoscutal suprahumeral sulcus anteriorly (<xref ref-type="fig" rid="F11">Fig. 62</xref>)</td><td rowspan="1" colspan="1"><tp:taxon-name>Trichoteleia albidipes</tp:taxon-name> Kieffer<!--PageBreak--></td></tr><tr><td rowspan="1" colspan="1">–</td><td rowspan="1" colspan="1">Striae of pronotum separated from mesoscutal suprahumeral sulcus by smooth area (<xref ref-type="fig" rid="F23">Fig. 133</xref>)</td><td rowspan="1" colspan="1"><tp:taxon-name>Trichoteleia irwini</tp:taxon-name> Talamas &amp; Masner, sp. n.</td></tr><tr><td rowspan="1" colspan="1">3</td><td rowspan="1" colspan="1">Striae of pronotal shoulder forming uniform and continuous band with striae of posterior pronotal sulcus (<xref ref-type="fig" rid="F2">Figs 12</xref>, <xref ref-type="fig" rid="F27">157</xref>, <xref ref-type="fig" rid="F48">282</xref>, as in <xref ref-type="fig" rid="F2">11</xref>, <xref ref-type="fig" rid="F36">211</xref>); posterior vertex with fine punctation, punctation sparse to moderately dense, without rugae (<xref ref-type="fig" rid="F27">Figs 159</xref>, <xref ref-type="fig" rid="F48">284</xref>); metapleural triangle smooth or with fine sparse punctures (<xref ref-type="fig" rid="F27">Figs 157</xref>, <xref ref-type="fig" rid="F48">282</xref>)</td><td rowspan="1" colspan="1">4</td></tr><tr><td rowspan="1" colspan="1">–</td><td rowspan="1" colspan="1">Posterior margin of pronotum with different patterns of sculpture above and below dorsal epomial carina (<xref ref-type="fig" rid="F38">Figs 222</xref>, <xref ref-type="fig" rid="F42">246</xref>), or posterior vertex rugose (<xref ref-type="fig" rid="F45">Figs 266</xref>, <xref ref-type="fig" rid="F47">278</xref>); metapleural triangle usually coarsely punctate or rugulose</td><td rowspan="1" colspan="1">5</td></tr><tr><td rowspan="1" colspan="1">4</td><td rowspan="1" colspan="1">Axillular carina nearly straight and perpendicular to longitudinal axis of body (<xref ref-type="fig" rid="F2">Fig. 12</xref>); mesosoma dark red to yellow (<xref ref-type="fig" rid="F2">Figs 12</xref>, <xref ref-type="fig" rid="F27">157</xref>, <xref ref-type="fig" rid="F52">305</xref>)</td><td rowspan="1" colspan="1"><tp:taxon-name>Trichoteleia levii</tp:taxon-name> Talamas &amp; Johnson, sp. n.</td></tr><tr><td rowspan="1" colspan="1">–</td><td rowspan="1" colspan="1">Axillular carina rounded posteriorly (as in <xref ref-type="fig" rid="F2">Fig. 11</xref>); mesosoma dark brown throughout (<xref ref-type="fig" rid="F48">Fig. 282</xref>)</td><td rowspan="1" colspan="1"><tp:taxon-name>Trichoteleia tonsa</tp:taxon-name> Talamas, sp. n.</td></tr><tr><td rowspan="1" colspan="1">5</td><td rowspan="1" colspan="1">S2 coarsely punctate throughout with longitudinal median carina (<xref ref-type="fig" rid="F8">Fig. 45</xref>); metasoma dark brown to black, elongate (<xref ref-type="fig" rid="F14">Figs 81</xref>, <xref ref-type="fig" rid="F38">225</xref>)</td><td rowspan="1" colspan="1">6</td></tr><tr><td rowspan="1" colspan="1">–</td><td rowspan="1" colspan="1">Sculpture of S2 variable, if coarsely punctate then without longitudinal median carina; color and length of metasoma variable</td><td rowspan="1" colspan="1">7</td></tr><tr><td rowspan="1" colspan="1">6</td><td rowspan="1" colspan="1">T2 with prominent sublateral carina (<xref ref-type="fig" rid="F14">. 84</xref>); posterior margin of transverse sulcus on T2 straight between sublateral carinae (<xref ref-type="fig" rid="F14">Fig. 84</xref>); T2 1.5 times as long as wide (<xref ref-type="fig" rid="F14">Fig. 84</xref>); wings slightly infuscate (<xref ref-type="fig" rid="F14">Fig. 81</xref>)</td><td rowspan="1" colspan="1"><tp:taxon-name>Trichoteleia carinata</tp:taxon-name> Talamas &amp; Johnson, sp. n.</td></tr><tr><td rowspan="1" colspan="1">–</td><td rowspan="1" colspan="1">T2 with longitudinal strigae of equal height throughout (<xref ref-type="fig" rid="F38">Fig. 225</xref>); posterior margin of transverse sulcus on T2 convex (<xref ref-type="fig" rid="F38">Fig. 225</xref>); T2 less than 1.2 times as long as wide (<xref ref-type="fig" rid="F38">Fig. 225</xref>); wings darkly infuscate throughout (<xref ref-type="fig" rid="F38">Fig. 225</xref>)</td><td rowspan="1" colspan="1"><tp:taxon-name>Trichoteleia quazii</tp:taxon-name> Talamas, sp. n.</td></tr><tr><td rowspan="1" colspan="1">7</td><td rowspan="1" colspan="1">Notaulus incomplete or reaching mesoscutal suprahumeral sulcus as a row of punctures (<xref ref-type="fig" rid="F2">Figs 9, 10</xref>); frons below median ocellus evenly punctate throughout (<xref ref-type="fig" rid="F22">Figs 130</xref>, <xref ref-type="fig" rid="F34">202</xref>, <xref ref-type="fig" rid="F46">273</xref>), rarely with dorsoventral rugulae laterally; S2 punctate, punctation usually coarse and uniform throughout (<xref ref-type="fig" rid="F8">Fig. 43</xref>)</td><td rowspan="1" colspan="1">8</td></tr><tr><td rowspan="1" colspan="1">–</td><td rowspan="1" colspan="1">Notaulus complete and reaching mesoscutal suprahumeral sulcus as a smooth furrow (<xref ref-type="fig" rid="F2">Fig. 7, 8</xref>); sculpture of frons below median ocellus variable; S2 punctate, smooth, or longitudinally striate</td><td rowspan="1" colspan="1">14</td></tr><tr><td rowspan="1" colspan="1">8</td><td rowspan="1" colspan="1">M+Cu and Rs+M in forewing spectral, i.e., not pigmented (<xref ref-type="fig" rid="F6">Fig. 35</xref>)</td><td rowspan="1" colspan="1">9</td></tr><tr><td rowspan="1" colspan="1">–</td><td rowspan="1" colspan="1">M+Cu and Rs+M in forewing nebulous, i.e., pigmented (<xref ref-type="fig" rid="F6">Figs 31–34, 36</xref>, <xref ref-type="fig" rid="F39">231</xref>)</td><td rowspan="1" colspan="1">13</td></tr><tr><td rowspan="1" colspan="1">9</td><td rowspan="1" colspan="1">Mandible bidentate (<xref ref-type="fig" rid="F13">Fig. 77</xref>); lateral propodeal area punctate rugose (<xref ref-type="fig" rid="F5">Fig. 27</xref>)</td><td rowspan="1" colspan="1"><tp:taxon-name>Trichoteleia bidentata</tp:taxon-name> Talamas, sp. n.</td></tr><tr><td rowspan="1" colspan="1">–</td><td rowspan="1" colspan="1">Mandible tridentate; sculpture of lateral propodeal area variable</td><td rowspan="1" colspan="1">10</td></tr><tr><td rowspan="1" colspan="1">10</td><td rowspan="1" colspan="1">T3 longitudinally strigose (<xref ref-type="fig" rid="F46">Fig. 274</xref>)</td><td rowspan="1" colspan="1"><tp:taxon-name>Trichoteleia tezitra</tp:taxon-name> Talamas &amp; Masner, sp. n.</td></tr><tr><td rowspan="1" colspan="1">–</td><td rowspan="1" colspan="1">T3 reticulate to reticulate rugose (<xref ref-type="fig" rid="F10">Figs 60</xref>, <xref ref-type="fig" rid="F25">149</xref>)</td><td rowspan="1" colspan="1">11</td></tr><!--PageBreak--><tr><td rowspan="1" colspan="1">11</td><td rowspan="1" colspan="1">T2–T4 without interstitial microsculpture (<xref ref-type="fig" rid="F7">Fig. 41</xref>); forewing with infuscate band medially (<xref ref-type="fig" rid="F6">Fig. 35</xref>); width of posterior margin of T1 more than 2 times length of T1 (<xref ref-type="fig" rid="F7">Fig. 41</xref>)</td><td rowspan="1" colspan="1"><tp:taxon-name>Trichoteleia afo</tp:taxon-name> Talamas &amp; Masner, sp. n.</td></tr><tr><td rowspan="1" colspan="1">–</td><td rowspan="1" colspan="1">T2–T4 with interstitial microsculpture present (<xref ref-type="fig" rid="F7">Fig. 42</xref>); forewing hyaline throughout (<xref ref-type="fig" rid="F7">Fig. 42</xref>); width of posterior margin of T1 less than 2 times length of T1 (<xref ref-type="fig" rid="F7">Fig. 42</xref>)</td><td rowspan="1" colspan="1">12</td></tr><tr><td rowspan="1" colspan="1">12</td><td rowspan="1" colspan="1">Dorsal metapleural area with smooth glabrous strip (<xref ref-type="fig" rid="F9">Fig. 52</xref>); head and mesosoma entirely black (<xref ref-type="fig" rid="F9">Figs 51, 52</xref>)</td><td rowspan="1" colspan="1"><tp:taxon-name>Trichoteleia bicolor</tp:taxon-name> Talamas, sp. n.</td></tr><tr><td rowspan="1" colspan="1">–</td><td rowspan="1" colspan="1">Dorsal metapleural area entirely punctate rugose (<xref ref-type="fig" rid="F9">Fig. 50</xref>); head and mesosoma orange to pale brown becoming darker dorsally (<xref ref-type="fig" rid="F9">Figs 49, 50</xref>)</td><td rowspan="1" colspan="1"><tp:taxon-name>Trichoteleia jiro</tp:taxon-name> Talamas &amp; Masner, sp. n.</td></tr><tr><td rowspan="1" colspan="1">13</td><td rowspan="1" colspan="1">Central of keel of frons absent (<xref ref-type="fig" rid="F1">Fig. 4</xref>), if faintly present then not extending onto interantennal process (<xref ref-type="fig" rid="F34">Fig. 202</xref>); metapleural triangle mostly smooth, with very sparse fine punctures along anteroventral perimeter (<xref ref-type="fig" rid="F34">Fig. 199</xref>)</td><td rowspan="1" colspan="1"><tp:taxon-name>Trichoteleia pauliani</tp:taxon-name> (Risbec)</td></tr><tr><td rowspan="1" colspan="1">–</td><td rowspan="1" colspan="1">Central keel of frons present and extending onto interantennal process (<xref ref-type="fig" rid="F1">Figs 3</xref>, <xref ref-type="fig" rid="F22">130</xref>); metapleural triangle rugulose with fine to coarse punctation (<xref ref-type="fig" rid="F22">Fig. 127</xref>) or coarsely punctate rugose</td><td rowspan="1" colspan="1"><tp:taxon-name>Trichoteleia hemlyae</tp:taxon-name> Talamas &amp; Masner, sp. n.</td></tr><tr><td rowspan="1" colspan="1">14</td><td rowspan="1" colspan="1">R1 (postmarginal vein) equal in length to r (stigmal vein) (<xref ref-type="fig" rid="F6">Fig. 36</xref>); postacetabular sulcus present as a smooth furrow (<xref ref-type="fig" rid="F3">Fig. 16</xref>); posterior propodeal projection present as small apical flange (<xref ref-type="fig" rid="F5">Fig. 25</xref>)</td><td rowspan="1" colspan="1"><tp:taxon-name>Trichoteleia tahotra</tp:taxon-name> Talamas &amp; Masner, sp. n.</td></tr><tr><td rowspan="1" colspan="1">–</td><td rowspan="1" colspan="1">R1 (postmarginal vein) longer than r (stigmal vein) (as in <xref ref-type="fig" rid="F6">Figs 31–32</xref>); postacetabular sulcus comprised of cells, cells of variable size (<xref ref-type="fig" rid="F24">Figs 139</xref>, <xref ref-type="fig" rid="F32">187</xref>, <xref ref-type="fig" rid="F40">234</xref>, as in Fig. <xref ref-type="fig" rid="F3">15</xref>); posterior propodeal projection absent (<xref ref-type="fig" rid="F5">Fig. 28</xref>, as in <xref ref-type="fig" rid="F5">Fig. 27</xref>)</td><td rowspan="1" colspan="1">15</td></tr><tr><td rowspan="1" colspan="1">15</td><td rowspan="1" colspan="1">Lateral propodeal area large, mostly smooth (<xref ref-type="fig" rid="F5">Figs 28</xref>, <xref ref-type="fig" rid="F9">53</xref>); T2–T3 densely microsculptured (<xref ref-type="fig" rid="F9">Fig. 54</xref>); smooth area on frons small; metascutellar spines short, blunt (<xref ref-type="fig" rid="F5">Figs 28</xref>, <xref ref-type="fig" rid="F9">53</xref>); posterior vertex coarsely punctate rugose (<xref ref-type="fig" rid="F9">Fig. 53</xref>); occipital rim comprised of large cells (<xref ref-type="fig" rid="F9">Fig. 53</xref>); frons below median ocellus densely punctate, without dorsoventral strigae (<xref ref-type="fig" rid="F47">Fig. 279</xref>)</td><td rowspan="1" colspan="1"><tp:taxon-name>Trichoteleia tigris</tp:taxon-name> Talamas, sp. n.</td></tr><tr><td rowspan="1" colspan="1">–</td><td rowspan="1" colspan="1">Lateral propodeal area small to moderate sized, if large then coarsely rugose; T2–T3 microsculpture absent or very shallowly impressed; smooth area on medial frons large; other characters variable but without the combination above</td><td rowspan="1" colspan="1">16</td></tr><tr><td rowspan="1" colspan="1">16</td><td rowspan="1" colspan="1">Posterior margin of metapleuron with small posterolaterally projecting spine near intersection with metapleural sulcus (<xref ref-type="fig" rid="F5">Fig. 29</xref>); density of microtrichae on hind wing reduced posterior to Sc+R (as in <xref ref-type="fig" rid="F6">Fig. 34</xref>); T3 smooth or with very faint traces of longitudinal sculpture (<xref ref-type="fig" rid="F7">Fig. 37</xref>)</td><td rowspan="1" colspan="1"><tp:taxon-name>Trichoteleia nify</tp:taxon-name> Talamas &amp; Masner, sp. n.</td></tr><!--PageBreak--><tr><td rowspan="1" colspan="1">–</td><td rowspan="1" colspan="1">Metapleural spine absent, sometimes a blunt angular projection present on posterior margin (<xref ref-type="fig" rid="F24">Fig. 139</xref>); density of microtrichae uniform throughout hind wing (<xref ref-type="fig" rid="F6">Figs 31–33</xref>); sculpture of T3 variable</td><td rowspan="1" colspan="1">17</td></tr><tr><td rowspan="1" colspan="1">17</td><td rowspan="1" colspan="1">T5 densely punctate throughout (<xref ref-type="fig" rid="F7">Fig. 40</xref>); interantennal process with large dorsal flange (<xref ref-type="fig" rid="F32">Fig. 187</xref>); frons below median ocellus dorsoventrally strigose (<xref ref-type="fig" rid="F32">Fig. 190</xref>)</td><td rowspan="1" colspan="1"><tp:taxon-name>Trichoteleia orona</tp:taxon-name> Talamas &amp; Masner, sp. n.</td></tr><tr><td rowspan="1" colspan="1">–</td><td rowspan="1" colspan="1">T5 sparsely to moderately punctate (<xref ref-type="fig" rid="F45">Fig. 265</xref>), punctation usually reduced medially, crenulae sometimes present laterally; interantennal process simple or with dorsal carina, rarely with small dorsal flange; frons below median ocellus variable</td><td rowspan="1" colspan="1">18</td></tr><tr><td rowspan="1" colspan="1">18</td><td rowspan="1" colspan="1">Area between antero-admedian lines with parallel transverse rugae (<xref ref-type="fig" rid="F2">Fig. 7</xref>); pronotal cervical sulcus present as a smooth furrow; body black (<xref ref-type="fig" rid="F45">Fig. 263</xref>)</td><td rowspan="1" colspan="1"><tp:taxon-name>Trichoteleia takariva</tp:taxon-name> Talamas, sp. n.</td></tr><tr><td rowspan="1" colspan="1">–</td><td rowspan="1" colspan="1">Area between antero-admedian lines punctate, very rarely with 1–2 rugae (<xref ref-type="fig" rid="F2">Fig. 8</xref>); other characters variable but without the combination above</td><td rowspan="1" colspan="1">19</td></tr><tr><td rowspan="1" colspan="1">19</td><td rowspan="1" colspan="1">T5 punctate rugulose (<xref ref-type="fig" rid="F40">Fig. 238</xref>); lateral T4 with longitudinal strigae or reticulations (<xref ref-type="fig" rid="F40">Fig. 238</xref>)</td><td rowspan="1" colspan="1"><tp:taxon-name>Trichoteleia rugifrons</tp:taxon-name> Talamas &amp; Masner, sp. n.</td></tr><tr><td rowspan="1" colspan="1">–</td><td rowspan="1" colspan="1">T5 smooth between punctures (<xref ref-type="fig" rid="F24">Figs 143</xref>, <xref ref-type="fig" rid="F43">256</xref>); lateral T4 smooth or with small patch of very faint striae or crenulae (<xref ref-type="fig" rid="F24">Figs 143</xref>, <xref ref-type="fig" rid="F43">256</xref>)</td><td rowspan="1" colspan="1">20</td></tr><tr><td rowspan="1" colspan="1">20</td><td rowspan="1" colspan="1">Central keel on frons ventrally bifurcating around interantennal process (<xref ref-type="fig" rid="F1">Figs 5</xref>, <xref ref-type="fig" rid="F43">255</xref>); gena finely striate or punctate rugulose (<xref ref-type="fig" rid="F43">Fig. 252</xref>)</td><td rowspan="1" colspan="1"><tp:taxon-name>Trichoteleia subtilis</tp:taxon-name> Talamas &amp; Masner, sp. n.</td></tr><tr><td rowspan="1" colspan="1">–</td><td rowspan="1" colspan="1">Central keel on frons extending onto dorsal surface of interantennal process (<xref ref-type="fig" rid="F1">Figs 6</xref>, <xref ref-type="fig" rid="F24">139</xref>); gena coarsely strigose (<xref ref-type="fig" rid="F24">Fig. 139</xref>)</td><td rowspan="1" colspan="1"><tp:taxon-name>Trichoteleia janus</tp:taxon-name> Talamas, sp. n.</td></tr></tbody></table></table-wrap></sec></tp:treatment-sec><tp:treatment-sec><!--Section generated to contain objects referenced in tp:taxon-treatment.--><fig id="F4" position="float" orientation="portrait"><label>Figures 19–24.</label><caption><p><sup><xref ref-type="fn" rid="FN71">71</xref></sup> <bold>19</bold> <tp:taxon-name>Trichoteleia tahotra</tp:taxon-name> sp. n., Metascutellum, anterodorsal view, female (OSUC 181001) <bold>20</bold> <tp:taxon-name>Trichoteleia bidentata</tp:taxon-name> sp. n., Metascutellum, dorsal view, female holotype (CASENT 2136543) <bold>21</bold> <tp:taxon-name>Trichoteleia minima</tp:taxon-name> sp. n. Metascutellum, dorsal view, female holotype (CASENT 2043543) <bold>22</bold> <tp:taxon-name>Trichoteleia tigris</tp:taxon-name> sp. n., Metascutellum, dorsal view, male (CASENT 2135966) <bold>23</bold> <tp:taxon-name>Trichoteleia janus</tp:taxon-name> sp. n., Metascutellum, dorsal view, female (CASENT 2042242) <bold>24</bold> <tp:taxon-name>Trichoteleia afo</tp:taxon-name> sp. n., Metascutellum, dorsal view, female (CASENT 2043326). Scale bars in millimeters.</p></caption><graphic xmlns:xlink="http://www.w3.org/1999/xlink" xlink:href="ZooKeys-080-001-g004.jpg" position="float" orientation="portrait" xlink:type="simple"/></fig><fig id="F11" position="float" orientation="portrait"><label>Figures 61–66.</label><caption><p><sup><xref ref-type="fn" rid="FN78">78</xref></sup> <tp:taxon-name>Trichoteleia albidipes</tp:taxon-name> Kieffer. <bold>61</bold> Lateral habitus, female (CASENT 2132453) <bold>62</bold> Head and mesosoma, lateral view, female (CASENT 2132453) <bold>63</bold> Dorsal habitus, female (CASENT 2132457) <bold>64</bold> Head and mesosoma, dorsal view, female (CASENT 2132457) <bold>65</bold> Head, anterior view, female (CASENT 2132453) <bold>66</bold> Metasoma, dorsal view, female (CASENT 2132456). Scale bars in millimeters.</p></caption><graphic xmlns:xlink="http://www.w3.org/1999/xlink" xlink:href="ZooKeys-080-001-g011.jpg" position="float" orientation="portrait" xlink:type="simple"/></fig><fig id="F23" position="float" orientation="portrait"><label>Figures 132–137.</label><caption><p><sup><xref ref-type="fn" rid="FN89">89</xref></sup><tp:taxon-name>Trichoteleia irwini</tp:taxon-name> sp. n., female holotype (CASENT 2134796). <bold>132</bold> Lateral habitus <bold>133</bold> Head and mesosoma, lateral view <bold>134</bold> Dorsal habitus <bold>135</bold> Head and mesosoma, dorsal view <bold>136</bold> Metasoma, dorsal view <bold>137</bold> T5–T6, dorsal view. Scale bars in millimeters.</p></caption><graphic xmlns:xlink="http://www.w3.org/1999/xlink" xlink:href="ZooKeys-080-001-g023.jpg" position="float" orientation="portrait" xlink:type="simple"/></fig><fig id="F26" position="float" orientation="portrait"><label>Figures 150–155.</label><caption><p><sup><xref ref-type="fn" rid="FN92">92</xref></sup><tp:taxon-name>Trichoteleia ketrona</tp:taxon-name> sp. n., female holotype (CASENT 2042842). <bold>150</bold> Lateral habitus <bold>151</bold> Head and mesosoma, lateral view <bold>152</bold> Dorsal habitus <bold>153</bold> Head and mesosoma, dorsal view <bold>154</bold> Head, anterior view <bold>155</bold> Metasoma, dorsal view. Scale bars in millimeters.</p></caption><graphic xmlns:xlink="http://www.w3.org/1999/xlink" xlink:href="ZooKeys-080-001-g026.jpg" position="float" orientation="portrait" xlink:type="simple"/></fig><fig id="F32" position="float" orientation="portrait"><label>Figures 186–191.</label><caption><p><sup><xref ref-type="fn" rid="FN98">98</xref></sup><tp:taxon-name>Trichoteleia orona</tp:taxon-name> sp. n. <bold>186</bold> Lateral habitus, female holotype (CASENT 2043194) <bold>187</bold> Head and mesosoma, lateral view, female (CASENT 2043432) <bold>188</bold> Dorsal habitus, female holotype (CASENT 2043194) <bold>189</bold> Head and mesosoma, dorsal view, female holotype (CASENT 2043194) <bold>190</bold> Head, anterior view, female (CASENT 2136251) <bold>191</bold> Metasoma, dorsal view, female holotype (CASENT 2043194). Scale bars in millimeters.</p></caption><graphic xmlns:xlink="http://www.w3.org/1999/xlink" xlink:href="ZooKeys-080-001-g032.jpg" position="float" orientation="portrait" xlink:type="simple"/></fig><fig id="F35" position="float" orientation="portrait"><label>Figures 204–209.</label><caption><p><sup><xref ref-type="fn" rid="FN101">101</xref></sup><tp:taxon-name>Trichoteleia picturata</tp:taxon-name> sp. n., female holotype (CASENT 2135904). <bold>204</bold> Lateral habitus <bold>205</bold> Head and mesosoma, lateral view <bold>206</bold> Dorsal habitus <bold>207</bold> Head and mesosoma, dorsal view <bold>208</bold> Head, anterior view <bold>209</bold> Metasoma, dorsal view. Scale bars in millimeters.</p></caption><graphic xmlns:xlink="http://www.w3.org/1999/xlink" xlink:href="ZooKeys-080-001-g035.jpg" position="float" orientation="portrait" xlink:type="simple"/></fig><fig id="F45" position="float" orientation="portrait"><label>Figures 263–268.</label><caption><p><sup><xref ref-type="fn" rid="FN111">111</xref></sup><tp:taxon-name>Trichoteleia takariva</tp:taxon-name> sp. n., male holotype (CASENT 2043217). <bold>263</bold> Lateral habitus <bold>264</bold> Head and mesosoma, lateral view <bold>265</bold> Metasoma, dorsal view. <bold>266</bold> Head and mesosoma, dorsal view <bold>267</bold> Head, anterior view <bold>268</bold> Gena, posterolateral view. Scale bars in millimeters.</p></caption><graphic xmlns:xlink="http://www.w3.org/1999/xlink" xlink:href="ZooKeys-080-001-g045.jpg" position="float" orientation="portrait" xlink:type="simple"/></fig><fig id="F27" position="float" orientation="portrait"><label>Figures 156–161.</label><caption><p><sup><xref ref-type="fn" rid="FN93">93</xref></sup><tp:taxon-name>Trichoteleia levii</tp:taxon-name> sp. n. <bold>156</bold> Lateral habitus, female (CASENT 2135725) <bold>157</bold> Head and mesosoma, lateral view, female (CASENT 2135726) <bold>158</bold> Dorsal habitus, female (CASENT 2135727) <bold>159</bold> Head and mesosoma, dorsal view, female (CASENT 2135727) <bold>160</bold> Head, anterior view, female (CASENT 2135726) <bold>161</bold> T5<bold>–</bold>T6, dorsal view, female (CASENT 2043789). Scale bars in millimeters.</p></caption><graphic xmlns:xlink="http://www.w3.org/1999/xlink" xlink:href="ZooKeys-080-001-g027.jpg" position="float" orientation="portrait" xlink:type="simple"/></fig><fig id="F36" position="float" orientation="portrait"><label>Figures 210–215.</label><caption><p><sup><xref ref-type="fn" rid="FN102">102</xref></sup><tp:taxon-name>Trichoteleia prima</tp:taxon-name> sp. n. <bold>210</bold> Lateral habitus, female holotype (CASENT 2043321) <bold>211</bold> Head and mesosoma, lateral view, female holotype (CASENT 2043321) <bold>212</bold> Dorsal habitus, female holotype (CASENT 2043321) <bold>213</bold> Head and mesosoma, dorsal view, female holotype (CASENT 2043321) <bold>214</bold> Head, anterior view, female (CASENT 2134201) <bold>215</bold> T5–T6, dorsal view, female (CASENT 2134201). Scale bars in millimeters.</p></caption><graphic xmlns:xlink="http://www.w3.org/1999/xlink" xlink:href="ZooKeys-080-001-g036.jpg" position="float" orientation="portrait" xlink:type="simple"/></fig><fig id="F48" position="float" orientation="portrait"><label>Figures 281–286.</label><caption><p><sup><xref ref-type="fn" rid="FN114">114</xref></sup><tp:taxon-name>Trichoteleia tonsa</tp:taxon-name> sp. n. <bold>281</bold> Lateral habitus, female (CASENT 2042828) <bold>282</bold> Head and mesosoma, lateral view, female (CASENT 2042828) <bold>283</bold> Dorsal habitus, female holotype (CASENT 2042832). <bold>284</bold> Head and mesosoma, dorsal view, female holotype (CASENT 2042832) <bold>285</bold> Head, anterior view, female holotype (CASENT 2042832) <bold>286</bold> T5<bold>–</bold>T6, dorsal view, female holotype (CASENT 2042832). Scale bars in millimeters.</p></caption><graphic xmlns:xlink="http://www.w3.org/1999/xlink" xlink:href="ZooKeys-080-001-g048.jpg" position="float" orientation="portrait" xlink:type="simple"/></fig><fig id="F43" position="float" orientation="portrait"><label>Figures 251–256.</label><caption><p><sup><xref ref-type="fn" rid="FN109">109</xref></sup><tp:taxon-name>Trichoteleia subtilis</tp:taxon-name> sp. n. <bold>251</bold> Lateral habitus, female (OSUC 237786) <bold>252</bold> Head and mesosoma, lateral view, female (OSUC 237786) <bold>253</bold> Dorsal habitus, female (OSUC 237786) <bold>254</bold> Head and mesosoma, dorsal view, female (OSUC 237786) <bold>255</bold> Head, anterior view, male (CASENT 2134187) <bold>256</bold> Metasoma, dorsal view, female (OSUC 237786). Scale bars in millimeters.</p></caption><graphic xmlns:xlink="http://www.w3.org/1999/xlink" xlink:href="ZooKeys-080-001-g043.jpg" position="float" orientation="portrait" xlink:type="simple"/></fig><fig id="F47" position="float" orientation="portrait"><label>Figures 275–280.</label><caption><p><sup><xref ref-type="fn" rid="FN113">113</xref></sup><tp:taxon-name>Trichoteleia tigris</tp:taxon-name> sp. n., female holotype (CASENT 2043960). <bold>275</bold> Lateral habitus <bold>276</bold> Head and mesosoma, lateral view <bold>277</bold> Dorsal habitus <bold>278</bold> Head and mesosoma, dorsal view <bold>279</bold> Head, anterior view <bold>280</bold> Metasoma, dorsal view. Scale bars in millimeters.</p></caption><graphic xmlns:xlink="http://www.w3.org/1999/xlink" xlink:href="ZooKeys-080-001-g047.jpg" position="float" orientation="portrait" xlink:type="simple"/></fig><fig id="F6" position="float" orientation="portrait"><label>Figures 31–36.</label><caption><p><sup><xref ref-type="fn" rid="FN73">73</xref></sup> <bold>31</bold> <tp:taxon-name>Trichoteleia hemlyae</tp:taxon-name> sp. n., Fore wing and hind wing, dorsal view, male (CASENT 2132758) <bold>32</bold> <tp:taxon-name>Trichoteleia quazii</tp:taxon-name> sp. n., Fore wing and hind wing, dorsal view, female holotype (CASENT 2132026) <bold>33</bold> <tp:taxon-name>Trichoteleia picturata</tp:taxon-name> sp. n., Fore wing and hind wing, dorsal view, female holotype (CASENT 2135904) <bold>34</bold> <tp:taxon-name>Trichoteleia nify</tp:taxon-name> sp. n., Fore wing and hind wing, dorsal view, male (CASENT 2135884) <bold>35</bold> <tp:taxon-name>Trichoteleia afo</tp:taxon-name> sp. n., Fore wing, dorsal view, female (CASENT 2043326) <bold>36</bold> <tp:taxon-name>Trichoteleia tahotra</tp:taxon-name> sp. n., Fore wing, dorsal view, male (CASENT 2134186). Scale bars in millimeters.</p></caption><graphic xmlns:xlink="http://www.w3.org/1999/xlink" xlink:href="ZooKeys-080-001-g006.jpg" position="float" orientation="portrait" xlink:type="simple"/></fig><fig id="F28" position="float" orientation="portrait"><label>Figures 162–167.</label><caption><p><sup><xref ref-type="fn" rid="FN94">94</xref></sup><tp:taxon-name>Trichoteleia longiventris</tp:taxon-name> sp. n., female holotype (OSUC 181014). <bold>162</bold> Lateral habitus <bold>163</bold> Head and mesosoma, lateral view <bold>164</bold> Dorsal habitus <bold>165</bold> Head and mesosoma, dorsal view <bold>166</bold> Head, anterior view <bold>167</bold> Metasoma, dorsal view. Scale bars in millimeters.</p></caption><graphic xmlns:xlink="http://www.w3.org/1999/xlink" xlink:href="ZooKeys-080-001-g028.jpg" position="float" orientation="portrait" xlink:type="simple"/></fig><fig id="F38" position="float" orientation="portrait"><label>Figures 221–226.</label><caption><p><sup><xref ref-type="fn" rid="FN104">104</xref></sup><tp:taxon-name>Trichoteleia quazii</tp:taxon-name> sp. n. <bold>221</bold> Lateral habitus, female holotype (CASENT 2132026) <bold>222</bold> Head and mesosoma, lateral view, female holotype (CASENT 2132026) <bold>223</bold> Head, anterior view, female holotype (CASENT 2132026) <bold>224</bold> Head and mesosoma, dorsal view, female holotype (CASENT 2132026) <bold>225</bold> Metasoma, dorsal view, male (CASENT 2043792) <bold>226</bold> Metasoma, dorsal view, female (CASENT 2043798). Scale bars in millimeters.</p></caption><graphic xmlns:xlink="http://www.w3.org/1999/xlink" xlink:href="ZooKeys-080-001-g038.jpg" position="float" orientation="portrait" xlink:type="simple"/></fig><fig id="F8" position="float" orientation="portrait"><label>Figures 43–48.</label><caption><p><sup><xref ref-type="fn" rid="FN75">75</xref></sup> <bold>43</bold> <tp:taxon-name>Trichoteleia afo</tp:taxon-name> sp. n., Metasoma, ventral view, female (CASENT 2042915) <bold>44</bold> <tp:taxon-name>Trichoteleia hemlyae</tp:taxon-name> sp. n., Metasoma, ventral view, female (CASENT 2135808) <bold>45</bold> <tp:taxon-name>Trichoteleia carinata</tp:taxon-name> sp. n., Metasoma, ventral view, male (OSUC 181062) <bold>46</bold> <tp:taxon-name>Trichoteleia takariva</tp:taxon-name> sp. n., Metasoma, ventral view, male holotype (CASENT 2043217) <bold>47</bold> <tp:taxon-name>Trichoteleia janus</tp:taxon-name> sp. n., Metasoma, ventral view, male (CASENT 2043789) <bold>48</bold> <tp:taxon-name>Trichoteleia orona</tp:taxon-name> sp. n., Metasoma, ventral view, male (CASENT 2134153). Scale bars in millimeters.</p></caption><graphic xmlns:xlink="http://www.w3.org/1999/xlink" xlink:href="ZooKeys-080-001-g008.jpg" position="float" orientation="portrait" xlink:type="simple"/></fig><fig id="F31" position="float" orientation="portrait"><label>Figures 180–185.</label><caption><p><sup><xref ref-type="fn" rid="FN97">97</xref></sup><tp:taxon-name>Trichoteleia oculea</tp:taxon-name> sp. n. <bold>180</bold> Lateral habitus, female (CASENT 2135908) <bold>181</bold> Head and mesosoma, lateral view, female (CASENT 2135908) <bold>182</bold> Dorsal habitus, female holotype (CASENT 2135906) <bold>183</bold> Head and mesosoma, dorsal view, female holotype (CASENT 2135906) <bold>184</bold> Head, anterior view, female holotype (CASENT 2135906) <bold>185</bold> Metasoma, dorsal view, female holotype (CASENT 2135906). Scale bars in millimeters.</p></caption><graphic xmlns:xlink="http://www.w3.org/1999/xlink" xlink:href="ZooKeys-080-001-g031.jpg" position="float" orientation="portrait" xlink:type="simple"/></fig><fig id="F22" position="float" orientation="portrait"><label>Figures 126–131.</label><caption><p><sup><xref ref-type="fn" rid="FN88">88</xref></sup><tp:taxon-name>Trichoteleia hemlyae</tp:taxon-name> sp. n. <bold>126</bold> Lateral habitus, female holotype (CASENT 2132833) <bold>127</bold> Head and mesosoma, lateral view, female holotype (CASENT 2132833) <bold>128</bold> Dorsal habitus, female holotype (CASENT 2132833) <bold>129</bold> Head and mesosoma, dorsal view, female holotype (CASENT 2132833) <bold>130</bold> Head, anterior view, female (CASENT 2043942) <bold>131</bold> Metasoma, dorsal view, female holotype (CASENT 2132833). Scale bars in millimeters.</p></caption><graphic xmlns:xlink="http://www.w3.org/1999/xlink" xlink:href="ZooKeys-080-001-g022.jpg" position="float" orientation="portrait" xlink:type="simple"/></fig><fig id="F34" position="float" orientation="portrait"><label>Figures 198–203.</label><caption><p><sup><xref ref-type="fn" rid="FN100">100</xref></sup> <tp:taxon-name>Trichoteleia pauliani</tp:taxon-name> sp. n. <bold>198</bold> Lateral habitus, female (CASENT 2134096) <bold>199</bold> Head and mesosoma, lateral view, female (CASENT 2134096) <bold>200</bold> Dorsal habitus, female (CASENT 2134096) <bold>201</bold> Head and mesosoma, dorsal view, female (CASENT 2134096) <bold>202</bold> Head, anterior view, female (CASENT 2134091) <bold>203</bold> Metasoma, dorsal view, female (CASENT 2134096). Scale bars in millimeters.</p></caption><graphic xmlns:xlink="http://www.w3.org/1999/xlink" xlink:href="ZooKeys-080-001-g034.jpg" position="float" orientation="portrait" xlink:type="simple"/></fig><fig id="F40" position="float" orientation="portrait"><label>Figures 233–238.</label><caption><p><sup><xref ref-type="fn" rid="FN106">106</xref></sup><tp:taxon-name>Trichoteleia rugifrons</tp:taxon-name> sp. n. <bold>233</bold> Lateral habitus, female (CASENT 2118419) <bold>234</bold> Head and mesosoma, lateral view, female (CASENT 2118419) <bold>235</bold> Dorsal habitus, female (CASENT 2118419) <bold>236</bold> Head and mesosoma, dorsal view, female (CASENT 2118419) <bold>237</bold> Head, anterior view, female (CASENT 2042871) <bold>238</bold> T5<bold>–</bold>T6, dorsal view, female (CASENT 2118419). Scale bars in millimeters.</p></caption><graphic xmlns:xlink="http://www.w3.org/1999/xlink" xlink:href="ZooKeys-080-001-g040.jpg" position="float" orientation="portrait" xlink:type="simple"/></fig><fig id="F13" position="float" orientation="portrait"><label>Figures 73–78.</label><caption><p><sup><xref ref-type="fn" rid="FN80">80</xref></sup><tp:taxon-name>Trichoteleia bidentata</tp:taxon-name> sp. n., female holotype (CASENT 2136543). <bold>73</bold> Lateral habitus <bold>74</bold> Head and mesosoma, lateral view <bold>75</bold> Dorsal habitus <bold>76</bold> Head and mesosoma, dorsal view <bold>77</bold> Head, anterior view <bold>78</bold> Metasoma, dorsal view. Scale bars in millimeters.</p></caption><graphic xmlns:xlink="http://www.w3.org/1999/xlink" xlink:href="ZooKeys-080-001-g013.jpg" position="float" orientation="portrait" xlink:type="simple"/></fig><fig id="F5" position="float" orientation="portrait"><label>Figures 25–30.</label><caption><p><sup><xref ref-type="fn" rid="FN72">72</xref></sup> <bold>25</bold> <tp:taxon-name>Trichoteleia tahotra</tp:taxon-name> sp. n., Propodeum, dorsal view, female (CASENT 2043325) <bold>26</bold> <tp:taxon-name>Trichoteleia oculea</tp:taxon-name> sp. n., Propodeum, posterodorsal view, female (CASENT 2135907) <bold>27</bold> <tp:taxon-name>Trichoteleia bidentata</tp:taxon-name> sp. n., Propodeum, posterodorsal view, male (CASENT 2132802) <bold>28</bold> <tp:taxon-name>Trichoteleia tigris</tp:taxon-name> sp. n., Propodeum, posterodorsal view, male (CASENT 2135854) <bold>29</bold> <tp:taxon-name>Trichoteleia nify</tp:taxon-name> sp. n., Metapleuron and T1, lateral view, female holotype (CASENT 2135909) <bold>30</bold> <tp:taxon-name>Trichoteleia levii</tp:taxon-name> sp. n., Metapleuron and T1, lateral view, female (CASENT 2043789). Scale bars in millimeters.</p></caption><graphic xmlns:xlink="http://www.w3.org/1999/xlink" xlink:href="ZooKeys-080-001-g005.jpg" position="float" orientation="portrait" xlink:type="simple"/></fig><fig id="F37" position="float" orientation="portrait"><label>Figures 216–220.</label><caption><p><sup><xref ref-type="fn" rid="FN103">103</xref></sup><tp:taxon-name>Trichoteleia prolixa</tp:taxon-name> sp. n., female holotype (OSUC 254609). <bold>216</bold> Lateral habitus <bold>217</bold> Head and mesosoma, lateral view <bold>218</bold> head, anterior view <bold>219</bold> Head and mesosoma, dorsal view <bold>220</bold> Metasoma, dorsal view. Scale bars in millimeters.</p></caption><graphic xmlns:xlink="http://www.w3.org/1999/xlink" xlink:href="ZooKeys-080-001-g037.jpg" position="float" orientation="portrait" xlink:type="simple"/></fig><fig id="F12" position="float" orientation="portrait"><label>Figures 67–72.</label><caption><p><sup><xref ref-type="fn" rid="FN79">79</xref></sup><tp:taxon-name>Trichoteleia bicolor</tp:taxon-name> sp. n., female holotype (CASENT 2135889). <bold>67</bold> Lateral habitus <bold>68</bold> Head and mesosoma, lateral view <bold>69</bold> Dorsal habitus <bold>70</bold> Head and mesosoma, dorsal view <bold>71</bold> Head, anterior view <bold>72</bold> Metasoma, dorsal view. Scale bars in millimeters.</p></caption><graphic xmlns:xlink="http://www.w3.org/1999/xlink" xlink:href="ZooKeys-080-001-g012.jpg" position="float" orientation="portrait" xlink:type="simple"/></fig><fig id="F42" position="float" orientation="portrait"><label>Figures 245–250.</label><caption><p><sup><xref ref-type="fn" rid="FN108">108</xref></sup><tp:taxon-name>Trichoteleia sphaerica</tp:taxon-name> sp. n., female holotype (CASENT 2135723). <bold>245</bold> Lateral habitus <bold>246</bold> Head and mesosoma, lateral view <bold>247</bold> Dorsal habitus <bold>248</bold> Head and mesosoma, dorsal view <bold>249</bold> Head, anterior view <bold>250</bold> Metasoma, dorsal view. Scale bars in millimeters.</p></caption><graphic xmlns:xlink="http://www.w3.org/1999/xlink" xlink:href="ZooKeys-080-001-g042.jpg" position="float" orientation="portrait" xlink:type="simple"/></fig><fig id="F46" position="float" orientation="portrait"><label>Figures 269–274.</label><caption><p><sup><xref ref-type="fn" rid="FN112">112</xref></sup><tp:taxon-name>Trichoteleia tezitra</tp:taxon-name> sp. n. <bold>269</bold> Lateral habitus, female (CASENT 2133132) <bold>270</bold> Head and mesosoma, lateral view, female (CASENT 2133132) <bold>271</bold> Dorsal habitus, female (CASENT 2133132) <bold>272</bold> Head and mesosoma, dorsal view, female (CASENT 2133132) <bold>273</bold> Head, anterior view, female (CASENT 2135929) <bold>274</bold> Metasoma, dorsal view, female (CASENT 2133132). Scale bars in millimeters.</p></caption><graphic xmlns:xlink="http://www.w3.org/1999/xlink" xlink:href="ZooKeys-080-001-g046.jpg" position="float" orientation="portrait" xlink:type="simple"/></fig><fig id="F50" position="float" orientation="portrait"><label>Figures 293–298.</label><caption><p><tp:taxon-name>Trichoteleia xantrox</tp:taxon-name> sp. n., female holotype (CASENT 2043317) <bold>293</bold> Lateral habitus <bold>294</bold> Head and mesosoma, lateral view <bold>295</bold> Dorsal habitus <bold>296</bold> Head and mesosoma, dorsal view <bold>297</bold> Head, anterior view <bold>298</bold> Metasoma, dorsal view. Scale bars in millimeters.</p></caption><graphic xmlns:xlink="http://www.w3.org/1999/xlink" xlink:href="ZooKeys-080-001-g050.jpg" position="float" orientation="portrait" xlink:type="simple"/></fig><fig id="F10" position="float" orientation="portrait"><label>Figures 55–60.</label><caption><p><sup><xref ref-type="fn" rid="FN77">77</xref></sup> <tp:taxon-name>Trichoteleia afo</tp:taxon-name> sp. n. <bold>55</bold> Lateral habitus, female (OSUC 143344) <bold>56</bold> Head and mesosoma, lateral view, female (OSUC 143344) <bold>57</bold> Dorsal habitus, female (CASENT 2042728) <bold>58</bold> Head and mesosoma, dorsal view, female (CASENT 2042728) <bold>59</bold> Head, anterior view, female (CASENT 2042728) <bold>60</bold> Metasoma, dorsal view, female (CASENT 2042728). Scale bars in millimeters.</p></caption><graphic xmlns:xlink="http://www.w3.org/1999/xlink" xlink:href="ZooKeys-080-001-g010.jpg" position="float" orientation="portrait" xlink:type="simple"/></fig><fig id="F24" position="float" orientation="portrait"><label>Figures 138–143.</label><caption><p>90138, <tp:taxon-name>Trichoteleia janus</tp:taxon-name> sp. n. Lateral habitus, female (CASENT 2042242) <bold>139</bold> Head and mesosoma, lateral view, female holotype (CASENT2135979) <bold>140</bold> Dorsal habitus, female (CASENT 2042242) <bold>141</bold> Head and mesosoma, dorsal view, female (CASENT 2042242) <bold>142</bold> Head, anterior view, female (CASENT 2043786) <bold>143</bold> Metasoma, dorsal view, female (CASENT 2042242). Scale bars in millimeters.</p></caption><graphic xmlns:xlink="http://www.w3.org/1999/xlink" xlink:href="ZooKeys-080-001-g024.jpg" position="float" orientation="portrait" xlink:type="simple"/></fig><fig id="F29" position="float" orientation="portrait"><label>Figures 168–173.</label><caption><p><sup><xref ref-type="fn" rid="FN95">95</xref></sup><tp:taxon-name>Trichoteleia minima</tp:taxon-name> sp. n. <bold>168</bold> Lateral habitus, female (CASENT 2132759) <bold>169</bold> Head and mesosoma, lateral view, female (CASENT 2135729) <bold>170</bold> Dorsal habitus, female holotype (CASENT 2043543) <bold>171</bold> Head and mesosoma, dorsal view, female holotype (CASENT 2043543) <bold>172</bold> Head, anterior view, female holotype (CASENT 2043543) <bold>173</bold> Metasoma, dorsal view, female holotype (CASENT 2043543). Scale bars in millimeters.</p></caption><graphic xmlns:xlink="http://www.w3.org/1999/xlink" xlink:href="ZooKeys-080-001-g029.jpg" position="float" orientation="portrait" xlink:type="simple"/></fig><fig id="F20" position="float" orientation="portrait"><label>Figures 114–119.</label><caption><p><sup><xref ref-type="fn" rid="FN119">119</xref></sup> <tp:taxon-name>Trichoteleia funesta</tp:taxon-name> sp. n., female holotype (OSUC 254608). <bold>114</bold> Lateral habitus <bold>115</bold> Head and mesosoma, lateral view <bold>116</bold> Dorsal habitus <bold>117</bold> Head and mesosoma, dorsal view <bold>118</bold> Head, anterior view <bold>119</bold> Metasoma, dorsal view. Scale bars in millimeters</p></caption><graphic xmlns:xlink="http://www.w3.org/1999/xlink" xlink:href="ZooKeys-080-001-g020.jpg" position="float" orientation="portrait" xlink:type="simple"/></fig><fig id="F25" position="float" orientation="portrait"><label>Figures 144–149.</label><caption><p>91143, <tp:taxon-name>Trichoteleia jiro</tp:taxon-name> sp. n., female holotype (CASENT 2043784). <bold>144</bold> Lateral habitus <bold>145</bold> Head and mesosoma, lateral view <bold>146</bold> Dorsal habitus <bold>147</bold> Head and mesosoma, dorsal view <bold>148</bold> Head, anterior view <bold>149</bold> Metasoma, dorsal view. Scale bars in millimeters.</p></caption><graphic xmlns:xlink="http://www.w3.org/1999/xlink" xlink:href="ZooKeys-080-001-g025.jpg" position="float" orientation="portrait" xlink:type="simple"/></fig><fig id="F17" position="float" orientation="portrait"><label>Figures 97–101.</label><caption><p><sup><xref ref-type="fn" rid="FN84">84</xref></sup><tp:taxon-name>Trichoteleia eburata</tp:taxon-name> sp. n., female holotype (CASENT 2043861). <bold>97</bold> Lateral habitus <bold>98</bold> Head and mesosoma, lateral view <bold>99</bold> Head, anterolateral view <bold>100</bold> Head and mesosoma, dorsal view <bold>101</bold> Metasoma, dorsal view. Scale bars in millimeters.</p></caption><graphic xmlns:xlink="http://www.w3.org/1999/xlink" xlink:href="ZooKeys-080-001-g017.jpg" position="float" orientation="portrait" xlink:type="simple"/></fig><fig id="F39" position="float" orientation="portrait"><label>Figures 227–232.</label><caption><p><sup><xref ref-type="fn" rid="FN105">105</xref></sup><tp:taxon-name>Trichoteleia ravaka</tp:taxon-name> sp. n., female holotype (CASENT 2135788). <bold>227</bold> Lateral habitus <bold>228</bold> Head and mesosoma, lateral view <bold>229</bold> Dorsal habitus <bold>230</bold> Head and mesosoma, dorsal view <bold>231</bold> Fore and hind wing, dorsal view <bold>232</bold> Metasoma, dorsal view. Scale bars in millimeters.</p></caption><graphic xmlns:xlink="http://www.w3.org/1999/xlink" xlink:href="ZooKeys-080-001-g039.jpg" position="float" orientation="portrait" xlink:type="simple"/></fig><fig id="F21" position="float" orientation="portrait"><label>Figures 120–125.</label><caption><p><sup><xref ref-type="fn" rid="FN87">87</xref></sup><tp:taxon-name>Trichoteleia halterata</tp:taxon-name> sp. n., female holotype (OSUC 181012). <bold>120</bold> Lateral habitus <bold>121</bold> Head and mesosoma, lateral view <bold>122</bold> Dorsal habitus <bold>123</bold> Head and mesosoma, dorsal view <bold>124</bold> Head, anterior view <bold>125</bold> Metasoma, dorsal view. Scale bars in millimeters.</p></caption><graphic xmlns:xlink="http://www.w3.org/1999/xlink" xlink:href="ZooKeys-080-001-g021.jpg" position="float" orientation="portrait" xlink:type="simple"/></fig><fig id="F33" position="float" orientation="portrait"><label>Figures 192–197.</label><caption><p><sup><xref ref-type="fn" rid="FN99">99</xref></sup><tp:taxon-name>Trichoteleia parvipennis</tp:taxon-name> sp. n. <bold>192</bold> Lateral habitus, female holotype (OSUC 181021) <bold>193</bold> Head and mesosoma, lateral view, female holotype (OSUC 181021) <bold>194</bold> Dorsal habitus, female (OSUC 181022) <bold>195</bold> Head and mesosoma, dorsal view, female holotype (OSUC 181021) <bold>196</bold> Head, anterior view, female (OSUC 181023) <bold>197</bold> Metasoma, dorsal view, female holotype (OSUC 181021). Scale bars in millimeters.</p></caption><graphic xmlns:xlink="http://www.w3.org/1999/xlink" xlink:href="ZooKeys-080-001-g033.jpg" position="float" orientation="portrait" xlink:type="simple"/></fig><fig id="F18" position="float" orientation="portrait"><label>Figures 102–107.</label><caption><p><sup><xref ref-type="fn" rid="FN85">85</xref></sup><tp:taxon-name>Trichoteleia echinata</tp:taxon-name> sp. n., female holotype (CASENT 2040887). <bold>102</bold> Lateral habitus <bold>103</bold> Head and mesosoma, lateral view <bold>104</bold> Head, anterior view <bold>105</bold> Head and mesosoma, dorsal view <bold>106</bold> Metasoma, dorsal view <bold>107</bold> T4–T6, dorsal view. Scale bars in millimeters.</p></caption><graphic xmlns:xlink="http://www.w3.org/1999/xlink" xlink:href="ZooKeys-080-001-g018.jpg" position="float" orientation="portrait" xlink:type="simple"/></fig><fig id="F15" position="float" orientation="portrait"><label>Figures 85–90.</label><caption><p><sup><xref ref-type="fn" rid="FN82">82</xref></sup><tp:taxon-name>Trichoteleia cincta</tp:taxon-name> sp. n. <bold>85</bold> Lateral habitus, female holotype (OSUC 181007) <bold>86</bold> Head and mesosoma, lateral view, female holotype (OSUC 181007) <bold>87</bold> Dorsal habitus, female (OSUC 181006) <bold>88</bold> Head and mesosoma, dorsal view, female (OSUC 181006) <bold>89</bold> Head, anterior view, female holotype (OSUC 81007) <bold>90</bold> Metasoma, dorsal view, female (OSUC 181006). Scale bars in millimeters.</p></caption><graphic xmlns:xlink="http://www.w3.org/1999/xlink" xlink:href="ZooKeys-080-001-g015.jpg" position="float" orientation="portrait" xlink:type="simple"/></fig><fig id="F16" position="float" orientation="portrait"><label>Figures 91–96.</label><caption><p><sup><xref ref-type="fn" rid="FN83">83</xref></sup><tp:taxon-name>Trichoteleia delilah</tp:taxon-name> sp. n., female holotype (CASENT 2135905). <bold>91</bold> Lateral habitus <bold>92</bold> Head and mesosoma, lateral view <bold>93</bold> Dorsal habitus <bold>94</bold> Head and mesosoma, dorsal view <bold>95</bold> Head, anterior view <bold>96</bold> Metasoma, dorsal view. Scale bars in millimeters.</p></caption><graphic xmlns:xlink="http://www.w3.org/1999/xlink" xlink:href="ZooKeys-080-001-g016.jpg" position="float" orientation="portrait" xlink:type="simple"/></fig><fig id="F51" position="float" orientation="portrait"><label>Figures 299–304.</label><caption><p><sup><xref ref-type="fn" rid="FN117">117</xref></sup><tp:taxon-name>Trichoteleia zuparkoi</tp:taxon-name> sp. n., female holotype (OSUC 181161). <bold>299</bold> Lateral habitus <bold>300</bold> Head and mesosoma, lateral view <bold>301</bold> Metasoma, dorsal view <bold>302</bold> Head and mesosoma, dorsal view <bold>303</bold> T4–T6, dorsal view <bold>304</bold> Head, anterior view. Scale bars in millimeters.</p></caption><graphic xmlns:xlink="http://www.w3.org/1999/xlink" xlink:href="ZooKeys-080-001-g051.jpg" position="float" orientation="portrait" xlink:type="simple"/></fig><fig id="F19" position="float" orientation="portrait"><label>Figures 108–113.</label><caption><p><sup><xref ref-type="fn" rid="FN86">86</xref></sup><tp:taxon-name>Trichoteleia fisheri</tp:taxon-name> sp. n., female holotype (OSUC 181008). <bold>108</bold> Lateral habitus <bold>109</bold> Head and mesosoma, lateral view <bold>110</bold> Dorsal habitus <bold>111</bold> Mesosoma, dorsal view <bold>112</bold> Head, anterior view <bold>113</bold> Metasoma, dorsal view. Scale bars in millimeters.</p></caption><graphic xmlns:xlink="http://www.w3.org/1999/xlink" xlink:href="ZooKeys-080-001-g019.jpg" position="float" orientation="portrait" xlink:type="simple"/></fig><fig id="F41" position="float" orientation="portrait"><label>Figures 239–244.</label><caption><p><sup><xref ref-type="fn" rid="FN107">107</xref></sup><tp:taxon-name>Trichoteleia solocis</tp:taxon-name> sp. n. <bold>239</bold> Lateral habitus, female (CASENT 2135949) <bold>240</bold> Head and mesosoma, lateral view, female (CASENT 2135949) <bold>241</bold> Dorsal habitus, female holotype (CASENT 2135951) <bold>242</bold> Head and mesosoma, dorsal view, female holotype (CASENT 2135951) <bold>243</bold> Head, anterior view, female (CASENT 2135949) <bold>244</bold> Metasoma, dorsal view, female holotype (CASENT 2135951). Scale bars in millimeters. Scale bars in millimeters.</p></caption><graphic xmlns:xlink="http://www.w3.org/1999/xlink" xlink:href="ZooKeys-080-001-g041.jpg" position="float" orientation="portrait" xlink:type="simple"/></fig><fig id="F44" position="float" orientation="portrait"><label>Figures 257–262.</label><caption><p><sup><xref ref-type="fn" rid="FN110">110</xref></sup><tp:taxon-name>Trichoteleia tahotra</tp:taxon-name> sp. n. <bold>257</bold> Lateral habitus, female (CASENT 2136058) <bold>258</bold> Head and mesosoma, lateral view, female (CASENT 2136058) <bold>259</bold> Dorsal habitus, female (CASENT 2136058) <bold>260</bold> Head and mesosoma, dorsal view, female (CASENT 2136058) <bold>261</bold> Head, anterior view, male (CASENT 2134151) <bold>262</bold> Metasoma, dorsal view, female (CASENT 2136058). Scale bars in millimeters.</p></caption><graphic xmlns:xlink="http://www.w3.org/1999/xlink" xlink:href="ZooKeys-080-001-g044.jpg" position="float" orientation="portrait" xlink:type="simple"/></fig><fig id="F49" position="float" orientation="portrait"><label>Figures 287–292.</label><caption><p><sup><xref ref-type="fn" rid="FN115">115</xref></sup><tp:taxon-name>Trichoteleia warreni</tp:taxon-name> sp. n., female holotype (OSUC 181060). <bold>287</bold> Lateral habitus <bold>288</bold> Head and mesosoma, lateral view <bold>289</bold> Dorsal habitus <bold>290</bold> Head and mesosoma, dorsal view <bold>291</bold> Head, anterior view <bold>292</bold> Metasoma, dorsal view. Scale bars in millimeters.</p></caption><graphic xmlns:xlink="http://www.w3.org/1999/xlink" xlink:href="ZooKeys-080-001-g049.jpg" position="float" orientation="portrait" xlink:type="simple"/></fig><fig id="F52" position="float" orientation="portrait"><label>Figures 305–310.</label><caption><p><sup><xref ref-type="fn" rid="FN118">118</xref></sup> 305, <tp:taxon-name>Trichoteleia levii</tp:taxon-name> sp. n., Lateral habitus, female (CASENT 2043789) <bold>306</bold> <tp:taxon-name>Trichoteleia jiro</tp:taxon-name> sp. n., Lateral habitus, male (OSUC 143329) <bold>307</bold> <tp:taxon-name>Trichoteleia bicolor</tp:taxon-name> sp. n., Lateral habitus, male (CASENT 2135801) <bold>308</bold> <tp:taxon-name>Trichoteleia bicolor</tp:taxon-name> sp. n., Dorsal habitus, male (CASENT 2135801) <bold>309</bold> <tp:taxon-name>Trichoteleia hemlyae</tp:taxon-name> sp. n., Lateral habitus, female (CASENT 2136418) <bold>310</bold> <tp:taxon-name>Trichoteleia hemlyae</tp:taxon-name> sp. n., Dorsal habitus, female (CASENT 2136418). Scale bars in millimeters</p></caption><graphic xmlns:xlink="http://www.w3.org/1999/xlink" xlink:href="ZooKeys-080-001-g052.jpg" position="float" orientation="portrait" xlink:type="simple"/></fig><fig id="F14" position="float" orientation="portrait"><label>Figures 79–84.</label><caption><p><sup><xref ref-type="fn" rid="FN81">81</xref></sup><tp:taxon-name>Trichoteleia carinata</tp:taxon-name> sp. n. <bold>79</bold> Lateral habitus, male (OSUC 181062) <bold>80</bold> Head and mesosoma, lateral view, male (OSUC 181062) <bold>81</bold> Dorsal habitus, male holotype (OSUC 181015) <bold>82</bold> Head and mesosoma, dorsal view, male holotype (OSUC 181015) <bold>83</bold> Head, anterior view, male holotype (OSUC 181015) <bold>84</bold> Metasoma, dorsal view, male holotype (OSUC 181015). Scale bars in millimeters.</p></caption><graphic xmlns:xlink="http://www.w3.org/1999/xlink" xlink:href="ZooKeys-080-001-g014.jpg" position="float" orientation="portrait" xlink:type="simple"/></fig><fig id="F7" position="float" orientation="portrait"><label>Figures 37–42.</label><caption><p><sup><xref ref-type="fn" rid="FN74">74</xref></sup> <bold>37</bold> <tp:taxon-name>Trichoteleia tigris</tp:taxon-name> sp. n., Metasoma, dorsal view, male (CASENT 2134160) <bold>38</bold> <tp:taxon-name>Trichoteleia janus</tp:taxon-name> sp. n., Metasoma, dorsal view, male (CASENT 2043786) <bold>39</bold> <tp:taxon-name>Trichoteleia rugifrons</tp:taxon-name> sp. n., Metasoma, dorsal view, male (CASENT 2135938) <bold>40</bold> <tp:taxon-name>Trichoteleia orona</tp:taxon-name> sp. n., Metasoma, dorsal view, male (CASENT 2134153) <bold>41</bold> <tp:taxon-name>Trichoteleia afo</tp:taxon-name> sp. n., Metasoma, dorsal view, male (CASENT 2134153) <bold>42</bold> <tp:taxon-name>Trichoteleia jiro</tp:taxon-name> sp. n., Metasoma, dorsal view, male (OSUC 143329). Scale bars in millimeters. </p></caption><graphic xmlns:xlink="http://www.w3.org/1999/xlink" xlink:href="ZooKeys-080-001-g007.jpg" position="float" orientation="portrait" xlink:type="simple"/></fig><fig id="F9" position="float" orientation="portrait"><label>Figures 49–54.</label><caption><p><sup><xref ref-type="fn" rid="FN76">76</xref></sup> <bold>49</bold> <tp:taxon-name>Trichoteleia jiro</tp:taxon-name> sp. n., Head and mesosoma, dorsal view, male (OSUC 143329) <bold>50</bold> <tp:taxon-name>Trichoteleia jiro</tp:taxon-name> sp. n., Head and mesosoma, lateral view, male (OSUC 143329) <bold>51</bold> <tp:taxon-name>Trichoteleia bicolor</tp:taxon-name> sp. n., Head and mesosoma, dorsal view, male (CASENT 2135801) <bold>52</bold> <tp:taxon-name>Trichoteleia bicolor</tp:taxon-name> sp. n., Head and mesosoma, lateral view, male (CASENT 2135801) <bold>53</bold> <tp:taxon-name>Trichoteleia tigris</tp:taxon-name> sp. n., Head and mesosoma, dorsal view, male (CASENT 2135969) <bold>54</bold> <tp:taxon-name>Trichoteleia tigris</tp:taxon-name> sp. n., Metasoma, dorsal view, male (CASENT 2135966). Scale bars in millimeters.</p></caption><graphic xmlns:xlink="http://www.w3.org/1999/xlink" xlink:href="ZooKeys-080-001-g009.jpg" position="float" orientation="portrait" xlink:type="simple"/></fig><fn-group><fn id="FN56"><label>56</label><p><ext-link xmlns:xlink="http://www.w3.org/1999/xlink" ext-link-type="uri" xlink:href="http://lsid.tdwg.org/urn:lsid:biosci.ohio-state.edu:osuc_pubs:309" xlink:type="simple">http://lsid.tdwg.org/urn:lsid:biosci.ohio-state.edu:osuc_pubs:309</ext-link></p></fn><fn id="FN57"><label>57</label><p><ext-link xmlns:xlink="http://www.w3.org/1999/xlink" ext-link-type="uri" xlink:href="http://lsid.tdwg.org/urn:lsid:biosci.ohio-state.edu:osuc_pubs:387" xlink:type="simple">http://lsid.tdwg.org/urn:lsid:biosci.ohio-state.edu:osuc_pubs:387</ext-link></p></fn><fn id="FN58"><label>58</label><p><ext-link xmlns:xlink="http://www.w3.org/1999/xlink" ext-link-type="uri" xlink:href="http://lsid.tdwg.org/urn:lsid:biosci.ohio-state.edu:osuc_pubs:310" xlink:type="simple">http://lsid.tdwg.org/urn:lsid:biosci.ohio-state.edu:osuc_pubs:310</ext-link></p></fn><fn id="FN65"><label>65</label><p><ext-link xmlns:xlink="http://www.w3.org/1999/xlink" ext-link-type="uri" xlink:href="http://lsid.tdwg.org/urn:lsid:biosci.ohio-state.edu:osuc_pubs:240" xlink:type="simple">http://lsid.tdwg.org/urn:lsid:biosci.ohio-state.edu:osuc_pubs:240</ext-link></p></fn><fn id="FN61"><label>61</label><p><ext-link xmlns:xlink="http://www.w3.org/1999/xlink" ext-link-type="uri" xlink:href="http://lsid.tdwg.org/urn:lsid:biosci.ohio-state.edu:osuc_pubs:311" xlink:type="simple">http://lsid.tdwg.org/urn:lsid:biosci.ohio-state.edu:osuc_pubs:311</ext-link></p></fn><fn id="FN55"><label>55</label><p><ext-link xmlns:xlink="http://www.w3.org/1999/xlink" ext-link-type="uri" xlink:href="http://lsid.tdwg.org/urn:lsid:biosci.ohio-state.edu:osuc_pubs:229" xlink:type="simple">http://lsid.tdwg.org/urn:lsid:biosci.ohio-state.edu:osuc_pubs:229</ext-link></p></fn><fn id="FN68"><label>68</label><p><ext-link xmlns:xlink="http://www.w3.org/1999/xlink" ext-link-type="uri" xlink:href="http://morphbank.net/?id=578585" xlink:type="simple">http://morphbank.net/?id=578585</ext-link></p></fn><fn id="FN69"><label>69</label><p><ext-link xmlns:xlink="http://www.w3.org/1999/xlink" ext-link-type="uri" xlink:href="http://morphbank.net/?id=578627" xlink:type="simple">http://morphbank.net/?id=578627</ext-link></p></fn><fn id="FN70"><label>70</label><p><ext-link xmlns:xlink="http://www.w3.org/1999/xlink" ext-link-type="uri" xlink:href="http://morphbank.net/?id=578626" xlink:type="simple">http://morphbank.net/?id=578626</ext-link></p></fn><fn id="FN71"><label>71</label><p><ext-link xmlns:xlink="http://www.w3.org/1999/xlink" ext-link-type="uri" xlink:href="http://morphbank.net/?id=578628" xlink:type="simple">http://morphbank.net/?id=578628</ext-link></p></fn><fn id="FN78"><label>78</label><p><ext-link xmlns:xlink="http://www.w3.org/1999/xlink" ext-link-type="uri" xlink:href="http://morphbank.net/?id=578586" xlink:type="simple">http://morphbank.net/?id=578586</ext-link></p></fn><fn id="FN89"><label>89</label><p><ext-link xmlns:xlink="http://www.w3.org/1999/xlink" ext-link-type="uri" xlink:href="http://morphbank.net/?id=578597" xlink:type="simple">http://morphbank.net/?id=578597</ext-link></p></fn><fn id="FN92"><label>92</label><p><ext-link xmlns:xlink="http://www.w3.org/1999/xlink" ext-link-type="uri" xlink:href="http://morphbank.net/?id=578600" xlink:type="simple">http://morphbank.net/?id=578600</ext-link></p></fn><fn id="FN98"><label>98</label><p><ext-link xmlns:xlink="http://www.w3.org/1999/xlink" ext-link-type="uri" xlink:href="http://morphbank.net/?id=578606" xlink:type="simple">http://morphbank.net/?id=578606</ext-link></p></fn><fn id="FN101"><label>101</label><p><ext-link xmlns:xlink="http://www.w3.org/1999/xlink" ext-link-type="uri" xlink:href="http://morphbank.net/?id=578609" xlink:type="simple">http://morphbank.net/?id=578609</ext-link></p></fn><fn id="FN111"><label>111</label><p><ext-link xmlns:xlink="http://www.w3.org/1999/xlink" ext-link-type="uri" xlink:href="http://morphbank.net/?id=578619" xlink:type="simple">http://morphbank.net/?id=578619</ext-link></p></fn><fn id="FN93"><label>93</label><p><ext-link xmlns:xlink="http://www.w3.org/1999/xlink" ext-link-type="uri" xlink:href="http://morphbank.net/?id=578601" xlink:type="simple">http://morphbank.net/?id=578601</ext-link></p></fn><fn id="FN102"><label>102</label><p><ext-link xmlns:xlink="http://www.w3.org/1999/xlink" ext-link-type="uri" xlink:href="http://morphbank.net/?id=578610" xlink:type="simple">http://morphbank.net/?id=578610</ext-link></p></fn><fn id="FN114"><label>114</label><p><ext-link xmlns:xlink="http://www.w3.org/1999/xlink" ext-link-type="uri" xlink:href="http://morphbank.net/?id=578622" xlink:type="simple">http://morphbank.net/?id=578622</ext-link></p></fn><fn id="FN109"><label>109</label><p><ext-link xmlns:xlink="http://www.w3.org/1999/xlink" ext-link-type="uri" xlink:href="http://morphbank.net/?id=578617" xlink:type="simple">http://morphbank.net/?id=578617</ext-link></p></fn><fn id="FN113"><label>113</label><p><ext-link xmlns:xlink="http://www.w3.org/1999/xlink" ext-link-type="uri" xlink:href="http://morphbank.net/?id=578621" xlink:type="simple">http://morphbank.net/?id=578621</ext-link></p></fn><fn id="FN73"><label>73</label><p><ext-link xmlns:xlink="http://www.w3.org/1999/xlink" ext-link-type="uri" xlink:href="http://morphbank.net/?id=578630" xlink:type="simple">http://morphbank.net/?id=578630</ext-link></p></fn><fn id="FN94"><label>94</label><p><ext-link xmlns:xlink="http://www.w3.org/1999/xlink" ext-link-type="uri" xlink:href="http://morphbank.net/?id=578602" xlink:type="simple">http://morphbank.net/?id=578602</ext-link></p></fn><fn id="FN104"><label>104</label><p><ext-link xmlns:xlink="http://www.w3.org/1999/xlink" ext-link-type="uri" xlink:href="http://morphbank.net/?id=578612" xlink:type="simple">http://morphbank.net/?id=578612</ext-link></p></fn><fn id="FN75"><label>75</label><p><ext-link xmlns:xlink="http://www.w3.org/1999/xlink" ext-link-type="uri" xlink:href="http://morphbank.net/?id=578632" xlink:type="simple">http://morphbank.net/?id=578632</ext-link></p></fn><fn id="FN97"><label>97</label><p><ext-link xmlns:xlink="http://www.w3.org/1999/xlink" ext-link-type="uri" xlink:href="http://morphbank.net/?id=578605" xlink:type="simple">http://morphbank.net/?id=578605</ext-link></p></fn><fn id="FN88"><label>88</label><p><ext-link xmlns:xlink="http://www.w3.org/1999/xlink" ext-link-type="uri" xlink:href="http://morphbank.net/?id=578596" xlink:type="simple">http://morphbank.net/?id=578596</ext-link></p></fn><fn id="FN100"><label>100</label><p><ext-link xmlns:xlink="http://www.w3.org/1999/xlink" ext-link-type="uri" xlink:href="http://morphbank.net/?id=578608" xlink:type="simple">http://morphbank.net/?id=578608</ext-link></p></fn><fn id="FN106"><label>106</label><p><ext-link xmlns:xlink="http://www.w3.org/1999/xlink" ext-link-type="uri" xlink:href="http://morphbank.net/?id=578614" xlink:type="simple">http://morphbank.net/?id=578614</ext-link></p></fn><fn id="FN80"><label>80</label><p><ext-link xmlns:xlink="http://www.w3.org/1999/xlink" ext-link-type="uri" xlink:href="http://morphbank.net/?id=578588" xlink:type="simple">http://morphbank.net/?id=578588</ext-link></p></fn><fn id="FN72"><label>72</label><p><ext-link xmlns:xlink="http://www.w3.org/1999/xlink" ext-link-type="uri" xlink:href="http://morphbank.net/?id=578629" xlink:type="simple">http://morphbank.net/?id=578629</ext-link></p></fn><fn id="FN103"><label>103</label><p><ext-link xmlns:xlink="http://www.w3.org/1999/xlink" ext-link-type="uri" xlink:href="http://morphbank.net/?id=578611" xlink:type="simple">http://morphbank.net/?id=578611</ext-link></p></fn><fn id="FN79"><label>79</label><p><ext-link xmlns:xlink="http://www.w3.org/1999/xlink" ext-link-type="uri" xlink:href="http://morphbank.net/?id=578587" xlink:type="simple">http://morphbank.net/?id=578587</ext-link></p></fn><fn id="FN108"><label>108</label><p><ext-link xmlns:xlink="http://www.w3.org/1999/xlink" ext-link-type="uri" xlink:href="http://morphbank.net/?id=578616" xlink:type="simple">http://morphbank.net/?id=578616</ext-link></p></fn><fn id="FN112"><label>112</label><p><ext-link xmlns:xlink="http://www.w3.org/1999/xlink" ext-link-type="uri" xlink:href="http://morphbank.net/?id=578620" xlink:type="simple">http://morphbank.net/?id=578620</ext-link></p></fn><fn id="FN77"><label>77</label><p><ext-link xmlns:xlink="http://www.w3.org/1999/xlink" ext-link-type="uri" xlink:href="http://morphbank.net/?id=578583" xlink:type="simple">http://morphbank.net/?id=578583</ext-link></p></fn><fn id="FN95"><label>95</label><p><ext-link xmlns:xlink="http://www.w3.org/1999/xlink" ext-link-type="uri" xlink:href="http://morphbank.net/?id=578603" xlink:type="simple">http://morphbank.net/?id=578603</ext-link></p></fn><fn id="FN119"><label>119</label><p><ext-link xmlns:xlink="http://www.w3.org/1999/xlink" ext-link-type="uri" xlink:href="http://morphbank.net/?id=578595" xlink:type="simple">http://morphbank.net/?id=578595</ext-link></p></fn><fn id="FN84"><label>84</label><p><ext-link xmlns:xlink="http://www.w3.org/1999/xlink" ext-link-type="uri" xlink:href="http://morphbank.net/?id=578592" xlink:type="simple">http://morphbank.net/?id=578592</ext-link></p></fn><fn id="FN105"><label>105</label><p><ext-link xmlns:xlink="http://www.w3.org/1999/xlink" ext-link-type="uri" xlink:href="http://morphbank.net/?id=578613" xlink:type="simple">http://morphbank.net/?id=578613</ext-link></p></fn><fn id="FN87"><label>87</label><p><ext-link xmlns:xlink="http://www.w3.org/1999/xlink" ext-link-type="uri" xlink:href="http://morphbank.net/?id=578540" xlink:type="simple">http://morphbank.net/?id=578540</ext-link></p></fn><fn id="FN99"><label>99</label><p><ext-link xmlns:xlink="http://www.w3.org/1999/xlink" ext-link-type="uri" xlink:href="http://morphbank.net/?id=578607" xlink:type="simple">http://morphbank.net/?id=578607</ext-link></p></fn><fn id="FN85"><label>85</label><p><ext-link xmlns:xlink="http://www.w3.org/1999/xlink" ext-link-type="uri" xlink:href="http://morphbank.net/?id=578593" xlink:type="simple">http://morphbank.net/?id=578593</ext-link></p></fn><fn id="FN82"><label>82</label><p><ext-link xmlns:xlink="http://www.w3.org/1999/xlink" ext-link-type="uri" xlink:href="http://morphbank.net/?id=578590" xlink:type="simple">http://morphbank.net/?id=578590</ext-link></p></fn><fn id="FN83"><label>83</label><p><ext-link xmlns:xlink="http://www.w3.org/1999/xlink" ext-link-type="uri" xlink:href="http://morphbank.net/?id=578591" xlink:type="simple">http://morphbank.net/?id=578591</ext-link></p></fn><fn id="FN117"><label>117</label><p><ext-link xmlns:xlink="http://www.w3.org/1999/xlink" ext-link-type="uri" xlink:href="http://morphbank.net/?id=578625" xlink:type="simple">http://morphbank.net/?id=578625</ext-link></p></fn><fn id="FN86"><label>86</label><p><ext-link xmlns:xlink="http://www.w3.org/1999/xlink" ext-link-type="uri" xlink:href="http://morphbank.net/?id=578594" xlink:type="simple">http://morphbank.net/?id=578594</ext-link></p></fn><fn id="FN107"><label>107</label><p><ext-link xmlns:xlink="http://www.w3.org/1999/xlink" ext-link-type="uri" xlink:href="http://morphbank.net/?id=578615" xlink:type="simple">http://morphbank.net/?id=578615</ext-link></p></fn><fn id="FN110"><label>110</label><p><ext-link xmlns:xlink="http://www.w3.org/1999/xlink" ext-link-type="uri" xlink:href="http://morphbank.net/?id=578618" xlink:type="simple">http://morphbank.net/?id=578618</ext-link></p></fn><fn id="FN115"><label>115</label><p><ext-link xmlns:xlink="http://www.w3.org/1999/xlink" ext-link-type="uri" xlink:href="http://morphbank.net/?id=578578" xlink:type="simple">http://morphbank.net/?id=578578</ext-link></p></fn><fn id="FN118"><label>118</label><p><ext-link xmlns:xlink="http://www.w3.org/1999/xlink" ext-link-type="uri" xlink:href="http://morphbank.net/?id=578634" xlink:type="simple">http://morphbank.net/?id=578634</ext-link></p></fn><fn id="FN81"><label>81</label><p><ext-link xmlns:xlink="http://www.w3.org/1999/xlink" ext-link-type="uri" xlink:href="http://morphbank.net/?id=578589" xlink:type="simple">http://morphbank.net/?id=578589</ext-link></p></fn><fn id="FN74"><label>74</label><p><ext-link xmlns:xlink="http://www.w3.org/1999/xlink" ext-link-type="uri" xlink:href="http://morphbank.net/?id=578631" xlink:type="simple">http://morphbank.net/?id=578631</ext-link></p></fn><fn id="FN76"><label>76</label><p><ext-link xmlns:xlink="http://www.w3.org/1999/xlink" ext-link-type="uri" xlink:href="http://morphbank.net/?id=578633" xlink:type="simple">http://morphbank.net/?id=578633</ext-link></p></fn></fn-group></tp:treatment-sec><ref-list><ref id="B8"><mixed-citation xmlns:xlink="http://www.w3.org/1999/xlink" xlink:type="simple"><person-group><name name-style="western"><surname>Kieffer</surname><given-names>JJ</given-names></name></person-group> (<year>1910</year>)<article-title> Hymenoptera. Fam. Scelionidae. Addenda et corrigenda</article-title>. <source>Genera Insectorum</source><volume>80</volume>: <fpage>61</fpage>–<lpage>112</lpage>. <sup><xref ref-type="fn" rid="FN56">56</xref></sup></mixed-citation></ref><ref id="B9"><mixed-citation xmlns:xlink="http://www.w3.org/1999/xlink" xlink:type="simple"><person-group><name name-style="western"><surname>Kieffer</surname><given-names>JJ</given-names></name></person-group> (<year>1912</year>)<article-title> Hymenoptera, Proctotrupoidea</article-title>. <source>Transactions of the Linnean Society of London, Zoology</source><volume>15</volume>: <fpage>45</fpage>–<lpage>80</lpage>. <sup><xref ref-type="fn" rid="FN57">57</xref></sup></mixed-citation></ref><ref id="B10"><mixed-citation xmlns:xlink="http://www.w3.org/1999/xlink" xlink:type="simple"><person-group><name name-style="western"><surname>Kieffer</surname><given-names>JJ</given-names></name></person-group> (<year>1926</year>)<article-title> Scelionidae</article-title>. <source>Das Tierreich</source>. Vol. <volume>48</volume>. <publisher-name>Walter de Gruyter &amp; Co.</publisher-name>, <publisher-loc>Berlin</publisher-loc>, <lpage>885</lpage> pp. <sup><xref ref-type="fn" rid="FN58">58</xref></sup></mixed-citation></ref><ref id="B17"><mixed-citation xmlns:xlink="http://www.w3.org/1999/xlink" xlink:type="simple"><person-group><name name-style="western"><surname>Muesebeck</surname><given-names>CFW</given-names></name><name name-style="western"><surname>Walkley</surname><given-names>LM</given-names></name></person-group> (<year>1956</year>)<article-title> Type species of the genera and subgenera of parasitic wasps comprising the superfamily Proctotrupoidea (order Hymenoptera)</article-title>. <source>Proceedings of the U.S. National Museum</source><volume>105</volume>: <fpage>319</fpage>–<lpage>419</lpage>. <sup><xref ref-type="fn" rid="FN65">65</xref></sup></mixed-citation></ref><ref id="B13"><mixed-citation xmlns:xlink="http://www.w3.org/1999/xlink" xlink:type="simple"><person-group><name name-style="western"><surname>Masner</surname><given-names>L</given-names></name></person-group> (<year>1976</year>)<article-title> Revisionary notes and keys to world genera of Scelionidae (Hymenoptera: Proctotrupoidea)</article-title>. <source>Memoirs of the Entomological Society of Canada</source><volume>97</volume>: <fpage>1</fpage>–<lpage>87</lpage>. <sup><xref ref-type="fn" rid="FN61">61</xref></sup></mixed-citation></ref><ref id="B7"><mixed-citation xmlns:xlink="http://www.w3.org/1999/xlink" xlink:type="simple"><person-group><name name-style="western"><surname>Johnson</surname><given-names>NF</given-names></name></person-group> (<year>1992</year>)<article-title> Catalog of world Proctotrupoidea excluding Platygastridae</article-title>. <source>Memoirs of the American Entomological Institute</source><volume>51</volume>: <fpage>1</fpage>–<lpage>825</lpage>. <sup><xref ref-type="fn" rid="FN55">55</xref></sup></mixed-citation></ref></ref-list></tp:taxon-treatment>
