# Supplementary material for: Revision of the Malagasy genus Trichoteleia Kieffer (Hymenoptera, Platygastroidea, Platygastridae)
Source: Zookeys. 2011 Feb 16;(80):1–126. doi: 10.3897/zookeys.80.907 (PMC3088049; doi:10.3897/zookeys.80.907)
Supplement: XML Treatment for Trichoteleia bicolor [file zookeys.80.907-treatment4.xml]

<!DOCTYPE tp:taxon-treatment
  PUBLIC "-//TaxonX//DTD Taxonomic Treatment Publishing DTD v0 20100105//EN" "tax-treatment-NSO.dtd">
<tp:taxon-treatment xmlns:tp="http://www.plazi.org/taxpub"><tp:treatment-meta><mixed-citation publication-type="journal"><person-group><name><surname>Talamas</surname><given-names>Elijah J.</given-names></name><name><surname>Masner</surname><given-names>Lubomír</given-names></name><name><surname>Johnson</surname><given-names>Norman F.</given-names></name></person-group><article-title>Revision of the Malagasy genus <italic>Trichoteleia</italic> Kieffer (Hymenoptera, Platygastroidea, Platygastridae)</article-title><source>Zookeys</source><day>16</day><month>2</month><year>2011</year><volume>2011</volume><issue>80</issue><fpage>1</fpage><lpage>126</lpage><pub-id pub-id-type="doi">10.3897/zookeys.80.907</pub-id></mixed-citation></tp:treatment-meta><tp:nomenclature><tp:taxon-name>
                        <tp:taxon-name-part taxon-name-part-type="genus">Trichoteleia</tp:taxon-name-part>
                        <tp:taxon-name-part taxon-name-part-type="species">bicolor</tp:taxon-name-part>
                    		<object-id xmlns:xlink="http://www.w3.org/1999/xlink" xlink:type="simple">urn:lsid:zoobank.org:act:76FBEDE5-0295-4558-93B3-E1AABAC80343</object-id>
                    		<object-id xmlns:xlink="http://www.w3.org/1999/xlink" xlink:type="simple">urn:lsid.biosci.ohio-state.edu:osuc_concepts: 243408</object-id>
                    </tp:taxon-name><tp:taxon-authority>Talamas</tp:taxon-authority><tp:taxon-status xmlns:xlink="http://www.w3.org/1999/xlink" xlink:type="simple">sp. n.</tp:taxon-status><xref ref-type="fig" rid="F9">Figures 51–52</xref><xref ref-type="fig" rid="F12">67–72</xref><xref ref-type="fig" rid="F52">307–308</xref><xref ref-type="fn" rid="FN9">Morphbank <sup>9</sup></xref></tp:nomenclature><tp:treatment-sec sec-type="Description"><title>Description.</title><sec sec-type="Female body length"><title>Female body length:</title><p>2.74 mm (n=1). Male body length: 2.35–2.80 mm (n=2). Color of head: dark brown to black; reddish brown. Central keel of frons: present, ending above interantennal process. Sculpture of medial frons in female: smooth. Sculpture of medial frons in male: smooth. Number of mandibular teeth: three. Basal node on mandible: present. Sculpture of frons below median ocellus: dorsoventrally strigose throughout with coarsely punctate interstices. Sculpture of posterior vertex: punctate rugulose. Occipital rim: comprised of medium to large sized cells. Sculpture of gena: punctate rugose. Basiconic sensillum on A7: absent.</p></sec><sec sec-type="Color of mesosoma in female"><title>Color of mesosoma in female:</title><p>reddish brown throughout. Color of mesosoma in male: dark brown to black. Sculpture along posterior pronotal sulcus: rugulose. Notaulus: smooth furrow incomplete, reaching suprahumeral sulcus as row of punctures. Sculpture of medial mesoscutum: smooth and sparsely punctate posteriorly, densely punctate and transverely rugulose anteriorly. Sculpture of mesoscutellum: smooth with sparse fine punctures throughout. Postacetabular sulcus: comprised of small cells. Mesopleural carina: present. Sculpture along ventral half of prespecular sulcus: coarsely punctate. Sculpture of posterolateral mesepisternum: coarsely punctate. Sculpture of ventral surface of mesepisternum: moderately punctate. Setation of ventral metapleural area: absent. Setation of metapleural triangle: sparse. Sculpture of metapleural triangle: punctate rugose. Posterior margin of metapleuron below propodeal spiracle: with blunt kink near intersection with metapleural sulcus. Color of legs: brown throughout.</p></sec><sec sec-type="Color of metasoma in female"><title>Color of metasoma in female:</title><p>reddish brown. Color of metasoma in male: dark brown to black throughout. Posterior margin of transverse sulcus on T2: straight. Sublateral tergal carina on T2: absent. Microsculpture on T2: present. Microsculpture on T3: present. Microsculpture on T4: present. Horn on T1 in female: present as a large, apically rounded protuberance. Macrosculpture of T2 in female: reticulate rugose medially, longitudinally strigose laterally. Macrosculpture of medial T3 in female: reticulate rugose. Macrosculpture of lateral T3 in female: longitudinally strigose. Ma<!--PageBreak-->crosculpture of medial T4 in female: longitudinally strigose. Macrosculpture of lateral T4 in female: longitudinally strigose. Punctation of T4 in female: sparse throughout. Macrosculpture of T5 in female: weakly rugulose laterally. Punctation of T5 in female: moderately dense throughout. Shape of T5 in female: width of posterior margin less than length. Microscupture on T6 in female: absent. Sculpture of T6 in female: finely punctate throughout. Macrosculpture of T2 in male: reticulate rugose medially, longitudinally strigose laterally. Macrosculpture of medial T3 in male: reticulate. Macrosculpture of lateral T3 in male: longitudinally strigose. Macrosculpture of T4 in male: longitudinally strigose throughout. Punctation of T4 in male: sparse throughout. Macrosculpture of T5 in male: weakly rugulose laterally. Punctation of T5 in male: moderately dense throughout. Sculpture of S2: coarsely punctate throughout. Prominent longitudinal median carina on S2: absent.</p></sec><sec sec-type="Wings"><title>Wings:</title><p>macropterous, apex or forewing extending beyond posterior margin of T3. Color of forewing in female: hyaline with transverse infuscate bands medially and apically. Color of forewing in male: hyaline throughout. Color of hind wing: hyaline throughout. Density of setation in fore wing: reduced posterior to Sc+R in basal half. Density of setation in hind wing: uniform throughout. Length of R1: more than 1.5 times as long as r. M+Cu and RS+M in forewing: spectral.</p></sec></tp:treatment-sec><tp:treatment-sec sec-type="Diagnosis"><title>Diagnosis.</title><p>Females of <tp:taxon-name>Trichoteleia bicolor</tp:taxon-name> are most similar to <tp:taxon-name>Trichoteleia sphaerica</tp:taxon-name>. The present species may be distinguished from <tp:taxon-name>Trichoteleia sphaerica</tp:taxon-name> in having two transverse bands of infuscation in the forewing (<xref ref-type="fig" rid="F12">Fig. 72</xref>).</p></tp:treatment-sec><tp:treatment-sec sec-type="Etymology"><title>Etymology.</title><p>This species is named for the color dimorphism in the wings and body color between males and females. The epithet is a noun in apposition.</p></tp:treatment-sec><tp:treatment-sec sec-type="Link to Distribution Map"><title>Link to Distribution Map.</title><p>[<ext-link xmlns:xlink="http://www.w3.org/1999/xlink" ext-link-type="uri" xlink:href="http://hol.osu.edu/map-large.html?id=243408" xlink:type="simple">http://hol.osu.edu/map-large.html?id=243408</ext-link>]</p></tp:treatment-sec><tp:treatment-sec sec-type="Material Examined"><title>Material Examined.</title><p>Holotype, female: <bold>MADAGASCAR:</bold> Fianarantsoa Auto. Prov., E of Interpretive Center, stream / open area, MA-02-11A-21, nr. Isalo National Park, 22°37.60'S 45°21.49'E, 750m, 24.III–30.III.2002, malaise trap, R. Harin’Hala, CASENT 2135889 (deposited in CASC). Paratypes: <bold>MADAGASCAR:</bold> 2 males, CASENT 2135801, 2136190 (CASC).</p></tp:treatment-sec><tp:treatment-sec><!--Section generated to contain objects referenced in tp:taxon-treatment.--><fig id="F9" position="float" orientation="portrait"><label>Figures 49–54.</label><caption><p><sup><xref ref-type="fn" rid="FN76">76</xref></sup> <bold>49</bold> <tp:taxon-name>Trichoteleia jiro</tp:taxon-name> sp. n., Head and mesosoma, dorsal view, male (OSUC 143329) <bold>50</bold> <tp:taxon-name>Trichoteleia jiro</tp:taxon-name> sp. n., Head and mesosoma, lateral view, male (OSUC 143329) <bold>51</bold> <tp:taxon-name>Trichoteleia bicolor</tp:taxon-name> sp. n., Head and mesosoma, dorsal view, male (CASENT 2135801) <bold>52</bold> <tp:taxon-name>Trichoteleia bicolor</tp:taxon-name> sp. n., Head and mesosoma, lateral view, male (CASENT 2135801) <bold>53</bold> <tp:taxon-name>Trichoteleia tigris</tp:taxon-name> sp. n., Head and mesosoma, dorsal view, male (CASENT 2135969) <bold>54</bold> <tp:taxon-name>Trichoteleia tigris</tp:taxon-name> sp. n., Metasoma, dorsal view, male (CASENT 2135966). Scale bars in millimeters.</p></caption><graphic xmlns:xlink="http://www.w3.org/1999/xlink" xlink:href="ZooKeys-080-001-g009.jpg" position="float" orientation="portrait" xlink:type="simple"/></fig><fig id="F12" position="float" orientation="portrait"><label>Figures 67–72.</label><caption><p><sup><xref ref-type="fn" rid="FN79">79</xref></sup><tp:taxon-name>Trichoteleia bicolor</tp:taxon-name> sp. n., female holotype (CASENT 2135889). <bold>67</bold> Lateral habitus <bold>68</bold> Head and mesosoma, lateral view <bold>69</bold> Dorsal habitus <bold>70</bold> Head and mesosoma, dorsal view <bold>71</bold> Head, anterior view <bold>72</bold> Metasoma, dorsal view. Scale bars in millimeters.</p></caption><graphic xmlns:xlink="http://www.w3.org/1999/xlink" xlink:href="ZooKeys-080-001-g012.jpg" position="float" orientation="portrait" xlink:type="simple"/></fig><fig id="F52" position="float" orientation="portrait"><label>Figures 305–310.</label><caption><p><sup><xref ref-type="fn" rid="FN118">118</xref></sup> 305, <tp:taxon-name>Trichoteleia levii</tp:taxon-name> sp. n., Lateral habitus, female (CASENT 2043789) <bold>306</bold> <tp:taxon-name>Trichoteleia jiro</tp:taxon-name> sp. n., Lateral habitus, male (OSUC 143329) <bold>307</bold> <tp:taxon-name>Trichoteleia bicolor</tp:taxon-name> sp. n., Lateral habitus, male (CASENT 2135801) <bold>308</bold> <tp:taxon-name>Trichoteleia bicolor</tp:taxon-name> sp. n., Dorsal habitus, male (CASENT 2135801) <bold>309</bold> <tp:taxon-name>Trichoteleia hemlyae</tp:taxon-name> sp. n., Lateral habitus, female (CASENT 2136418) <bold>310</bold> <tp:taxon-name>Trichoteleia hemlyae</tp:taxon-name> sp. n., Dorsal habitus, female (CASENT 2136418). Scale bars in millimeters</p></caption><graphic xmlns:xlink="http://www.w3.org/1999/xlink" xlink:href="ZooKeys-080-001-g052.jpg" position="float" orientation="portrait" xlink:type="simple"/></fig><fn-group><fn id="FN76"><label>76</label><p><ext-link xmlns:xlink="http://www.w3.org/1999/xlink" ext-link-type="uri" xlink:href="http://morphbank.net/?id=578633" xlink:type="simple">http://morphbank.net/?id=578633</ext-link></p></fn><fn id="FN79"><label>79</label><p><ext-link xmlns:xlink="http://www.w3.org/1999/xlink" ext-link-type="uri" xlink:href="http://morphbank.net/?id=578587" xlink:type="simple">http://morphbank.net/?id=578587</ext-link></p></fn><fn id="FN118"><label>118</label><p><ext-link xmlns:xlink="http://www.w3.org/1999/xlink" ext-link-type="uri" xlink:href="http://morphbank.net/?id=578634" xlink:type="simple">http://morphbank.net/?id=578634</ext-link></p></fn><fn id="FN9"><label>9</label><p><ext-link xmlns:xlink="http://www.w3.org/1999/xlink" ext-link-type="uri" xlink:href="http:// morphbank.net/?id=578545" xlink:type="simple">http:// morphbank.net/?id=578545</ext-link></p></fn></fn-group></tp:treatment-sec></tp:taxon-treatment>
