# Supplementary material for: Revision of the Malagasy genus Trichoteleia Kieffer (Hymenoptera, Platygastroidea, Platygastridae)
Source: Zookeys. 2011 Feb 16;(80):1–126. doi: 10.3897/zookeys.80.907 (PMC3088049; doi:10.3897/zookeys.80.907)
Supplement: XML Treatment for Trichoteleia bidentata [file zookeys.80.907-treatment5.xml]

<!DOCTYPE tp:taxon-treatment
  PUBLIC "-//TaxonX//DTD Taxonomic Treatment Publishing DTD v0 20100105//EN" "tax-treatment-NSO.dtd">
<tp:taxon-treatment xmlns:tp="http://www.plazi.org/taxpub"><tp:treatment-meta><mixed-citation publication-type="journal"><person-group><name><surname>Talamas</surname><given-names>Elijah J.</given-names></name><name><surname>Masner</surname><given-names>Lubomír</given-names></name><name><surname>Johnson</surname><given-names>Norman F.</given-names></name></person-group><article-title>Revision of the Malagasy genus <italic>Trichoteleia</italic> Kieffer (Hymenoptera, Platygastroidea, Platygastridae)</article-title><source>Zookeys</source><day>16</day><month>2</month><year>2011</year><volume>2011</volume><issue>80</issue><fpage>1</fpage><lpage>126</lpage><pub-id pub-id-type="doi">10.3897/zookeys.80.907</pub-id></mixed-citation></tp:treatment-meta><tp:nomenclature><tp:taxon-name>
                        <tp:taxon-name-part taxon-name-part-type="genus">Trichoteleia</tp:taxon-name-part>
                        <tp:taxon-name-part taxon-name-part-type="species">bidentata</tp:taxon-name-part>
                    		<object-id xmlns:xlink="http://www.w3.org/1999/xlink" xlink:type="simple">urn:lsid:zoobank.org:act:BA80C498-AA3C-4AEF-9C94-B99356B4B178</object-id>
                    		<object-id xmlns:xlink="http://www.w3.org/1999/xlink" xlink:type="simple">urn:lsid.biosci.ohio-state.edu:osuc_concepts: 241275</object-id>
                    </tp:taxon-name><tp:taxon-authority>Talamas</tp:taxon-authority><tp:taxon-status xmlns:xlink="http://www.w3.org/1999/xlink" xlink:type="simple">sp. n.</tp:taxon-status><xref ref-type="fig" rid="F4">Figures 20</xref><xref ref-type="fig" rid="F5">27</xref><xref ref-type="fig" rid="F13">73–78</xref><xref ref-type="fn" rid="FN10">Morphbank <sup>10</sup></xref></tp:nomenclature><tp:treatment-sec sec-type="Description"><title>Description.</title><sec sec-type="Female body length"><title>Female body length:</title><p>4.64 mm (n=1). Male body length: 3.53 mm (n=1). Color of head: dark brown to black. Central keel of frons: present, ending above interantennal process. Sculpture of medial frons in female: punctate with irregularly shaped smooth area. Sculpture of medial frons in male: smooth. Number of mandibular teeth: two. Basal node on mandible: present. Sculpture of frons below median ocellus: densely punctate throughout. Sculpture of posterior vertex: densely punctate. Sculpture of gena: punctate rugose. Basiconic sensillum on A7: absent.</p></sec><sec sec-type="Color of mesosoma in female"><title>Color of mesosoma in female:</title><p>dark brown to black. Color of mesosoma in male: dark brown to black. Sculpture along posterior pronotal sulcus: rugulose. Notaulus: smooth furrow incomplete, reaching suprahumeral sulcus as row of punctures. Sculpture of medial mesoscutum: smooth and sparsely punctate posteriorly, densely punctate and transverely rugulose anteriorly. Sculpture of mesoscutellum: smooth<!--PageBreak--> with sparse fine punctures throughout. Postacetabular sulcus: comprised of small cells. Mesopleural carina: present. Sculpture along ventral half of prespecular sulcus: coarsely punctate. Sculpture of posterolateral mesepisternum: coarsely punctate. Sculpture of ventral surface of mesepisternum: moderately punctate. Setation of ventral metapleural area: absent. Setation of metapleural triangle: sparse. Sculpture of <!--PageBreak-->metapleural triangle: punctate rugose. Posterior margin of metapleuron below propodeal spiracle: straight to moderately convex. Color of legs: femora and metacoxa brown, otherwise yellow.</p></sec><sec sec-type="Color of metasoma in female"><title>Color of metasoma in female:</title><p>black. Color of metasoma in male: dark brown to black throughout. Posterior margin of transverse sulcus on T2: strongly convex. Sublateral tergal carina on T2: absent. Microsculpture on T2: present. Microsculpture<!--PageBreak--> on T3: present. Microsculpture on T4: absent. Horn on T1 in female: present as a large, apically rounded protuberance. Macrosculpture of T2 in female: reticulate rugose throughout. Macrosculpture of medial T3 in female: rugulose. Macrosculpture of lateral T3 in female: reticulate rugose. Macrosculpture of medial T4 in female: absent. Macrosculpture of lateral T4 in female: longitudinally strigose. Punctation of T4 in female: sparse along midline, otherwise dense. Macrosculpture of T5 in female: longitudinally strigose laterally. Punctation of T5 in female: absent along midline, otherwise dense. Shape of T5 in female: width of posterior margin less than length. Microscupture on T6 in female: absent. Sculpture of T6 in female: smooth along midline, densely and finely punctate laterally. Macrosculpture of T2 in male: reticulate rugose throughout. Macrosculpture of medial T3 in male: weakly rugulose. Macrosculpture of lateral T3 in male: punctate rugose. Macrosculpture of T4 in male: punctate rugulose laterally. Punctation of T4 in male: sparse along midline, otherwise dense. Macrosculpture of T5 in male: weakly rugulose laterally. Punctation of T5 in male: sparse along midline, otherwise dense throughout. Sculpture of S2: coarsely punctate throughout. Prominent longitudinal median carina on S2: absent.</p></sec><sec sec-type="Wings"><title>Wings:</title><p>macropterous, apex or forewing extending beyond posterior margin of T3. Color of forewing in female: hyaline with transverse infuscate band medially. Color of forewing in male: hyaline with transverse infuscate band medially. Color of hind wing: hyaline throughout. Density of setation in fore wing: uniform throughout. Density of setation in hind wing: uniform throughout. Length of R1: more than 1.5 times as long as r. M+Cu and RS+M in forewing: spectral.</p><fig id="F5" position="float" orientation="portrait"><label>Figures 25–30.</label><caption><p><sup><xref ref-type="fn" rid="FN72">72</xref></sup> <bold>25</bold> <tp:taxon-name>Trichoteleia tahotra</tp:taxon-name> sp. n., Propodeum, dorsal view, female (CASENT 2043325) <bold>26</bold> <tp:taxon-name>Trichoteleia oculea</tp:taxon-name> sp. n., Propodeum, posterodorsal view, female (CASENT 2135907) <bold>27</bold> <tp:taxon-name>Trichoteleia bidentata</tp:taxon-name> sp. n., Propodeum, posterodorsal view, male (CASENT 2132802) <bold>28</bold> <tp:taxon-name>Trichoteleia tigris</tp:taxon-name> sp. n., Propodeum, posterodorsal view, male (CASENT 2135854) <bold>29</bold> <tp:taxon-name>Trichoteleia nify</tp:taxon-name> sp. n., Metapleuron and T1, lateral view, female holotype (CASENT 2135909) <bold>30</bold> <tp:taxon-name>Trichoteleia levii</tp:taxon-name> sp. n., Metapleuron and T1, lateral view, female (CASENT 2043789). Scale bars in millimeters.</p></caption><graphic xmlns:xlink="http://www.w3.org/1999/xlink" xlink:href="ZooKeys-080-001-g005.jpg" position="float" orientation="portrait" xlink:type="simple"/></fig><fig id="F6" position="float" orientation="portrait"><label>Figures 31–36.</label><caption><p><sup><xref ref-type="fn" rid="FN73">73</xref></sup> <bold>31</bold> <tp:taxon-name>Trichoteleia hemlyae</tp:taxon-name> sp. n., Fore wing and hind wing, dorsal view, male (CASENT 2132758) <bold>32</bold> <tp:taxon-name>Trichoteleia quazii</tp:taxon-name> sp. n., Fore wing and hind wing, dorsal view, female holotype (CASENT 2132026) <bold>33</bold> <tp:taxon-name>Trichoteleia picturata</tp:taxon-name> sp. n., Fore wing and hind wing, dorsal view, female holotype (CASENT 2135904) <bold>34</bold> <tp:taxon-name>Trichoteleia nify</tp:taxon-name> sp. n., Fore wing and hind wing, dorsal view, male (CASENT 2135884) <bold>35</bold> <tp:taxon-name>Trichoteleia afo</tp:taxon-name> sp. n., Fore wing, dorsal view, female (CASENT 2043326) <bold>36</bold> <tp:taxon-name>Trichoteleia tahotra</tp:taxon-name> sp. n., Fore wing, dorsal view, male (CASENT 2134186). Scale bars in millimeters.</p></caption><graphic xmlns:xlink="http://www.w3.org/1999/xlink" xlink:href="ZooKeys-080-001-g006.jpg" position="float" orientation="portrait" xlink:type="simple"/></fig><fig id="F7" position="float" orientation="portrait"><label>Figures 37–42.</label><caption><p><sup><xref ref-type="fn" rid="FN74">74</xref></sup> <bold>37</bold> <tp:taxon-name>Trichoteleia tigris</tp:taxon-name> sp. n., Metasoma, dorsal view, male (CASENT 2134160) <bold>38</bold> <tp:taxon-name>Trichoteleia janus</tp:taxon-name> sp. n., Metasoma, dorsal view, male (CASENT 2043786) <bold>39</bold> <tp:taxon-name>Trichoteleia rugifrons</tp:taxon-name> sp. n., Metasoma, dorsal view, male (CASENT 2135938) <bold>40</bold> <tp:taxon-name>Trichoteleia orona</tp:taxon-name> sp. n., Metasoma, dorsal view, male (CASENT 2134153) <bold>41</bold> <tp:taxon-name>Trichoteleia afo</tp:taxon-name> sp. n., Metasoma, dorsal view, male (CASENT 2134153) <bold>42</bold> <tp:taxon-name>Trichoteleia jiro</tp:taxon-name> sp. n., Metasoma, dorsal view, male (OSUC 143329). Scale bars in millimeters. </p></caption><graphic xmlns:xlink="http://www.w3.org/1999/xlink" xlink:href="ZooKeys-080-001-g007.jpg" position="float" orientation="portrait" xlink:type="simple"/></fig></sec></tp:treatment-sec><tp:treatment-sec sec-type="Diagnosis"><title>Diagnosis.</title><p>Bidentate mandibles are present in two known species of <tp:taxon-name>Trichoteleia</tp:taxon-name>, <tp:taxon-name>Trichoteleia bidentata</tp:taxon-name> and <tp:taxon-name>Trichoteleia prolixa</tp:taxon-name>. <tp:taxon-name>Trichoteleia bidentata</tp:taxon-name> may be separated from <tp:taxon-name>Trichoteleia prolixa</tp:taxon-name> by the coarsely sculptured, relatively narrow gena and the less extreme length of the metasoma.</p></tp:treatment-sec><tp:treatment-sec sec-type="Etymology"><title>Etymology.</title><p>The adjectival epithet <italic>bidentata</italic> refers to the number of mandibular teeth in this species.</p></tp:treatment-sec><tp:treatment-sec sec-type="Link to Distribution Map"><title>Link to Distribution Map.</title><p>[<ext-link xmlns:xlink="http://www.w3.org/1999/xlink" ext-link-type="uri" xlink:href="http://hol.osu.edu/map-large.html?id=241275" xlink:type="simple">http://hol.osu.edu/map-large.html?id=241275</ext-link>]</p></tp:treatment-sec><tp:treatment-sec sec-type="Material Examined"><title>Material Examined.</title><p>Holotype, female: <bold>MADAGASCAR:</bold> Toliara Auto. Prov., 19.8km (84°) E Sakaraha, leaf mold / rotten wood / tropical dry forest, BLF7510, Zombitse-Vohibasia National Park, 22°50'36"S, 44°42'36"E, 770m, 5.II–9.II.2003, sifted litter, Fisher, Griswold et al., CASENT 2136543 (deposited in CASC). Paratype: <bold>MADAGASCAR:</bold> 1 male, CASENT 2132802 (CASC).</p></tp:treatment-sec><tp:treatment-sec><!--Section generated to contain objects referenced in tp:taxon-treatment.--><fig id="F4" position="float" orientation="portrait"><label>Figures 19–24.</label><caption><p><sup><xref ref-type="fn" rid="FN71">71</xref></sup> <bold>19</bold> <tp:taxon-name>Trichoteleia tahotra</tp:taxon-name> sp. n., Metascutellum, anterodorsal view, female (OSUC 181001) <bold>20</bold> <tp:taxon-name>Trichoteleia bidentata</tp:taxon-name> sp. n., Metascutellum, dorsal view, female holotype (CASENT 2136543) <bold>21</bold> <tp:taxon-name>Trichoteleia minima</tp:taxon-name> sp. n. Metascutellum, dorsal view, female holotype (CASENT 2043543) <bold>22</bold> <tp:taxon-name>Trichoteleia tigris</tp:taxon-name> sp. n., Metascutellum, dorsal view, male (CASENT 2135966) <bold>23</bold> <tp:taxon-name>Trichoteleia janus</tp:taxon-name> sp. n., Metascutellum, dorsal view, female (CASENT 2042242) <bold>24</bold> <tp:taxon-name>Trichoteleia afo</tp:taxon-name> sp. n., Metascutellum, dorsal view, female (CASENT 2043326). Scale bars in millimeters.</p></caption><graphic xmlns:xlink="http://www.w3.org/1999/xlink" xlink:href="ZooKeys-080-001-g004.jpg" position="float" orientation="portrait" xlink:type="simple"/></fig><fig id="F13" position="float" orientation="portrait"><label>Figures 73–78.</label><caption><p><sup><xref ref-type="fn" rid="FN80">80</xref></sup><tp:taxon-name>Trichoteleia bidentata</tp:taxon-name> sp. n., female holotype (CASENT 2136543). <bold>73</bold> Lateral habitus <bold>74</bold> Head and mesosoma, lateral view <bold>75</bold> Dorsal habitus <bold>76</bold> Head and mesosoma, dorsal view <bold>77</bold> Head, anterior view <bold>78</bold> Metasoma, dorsal view. Scale bars in millimeters.</p></caption><graphic xmlns:xlink="http://www.w3.org/1999/xlink" xlink:href="ZooKeys-080-001-g013.jpg" position="float" orientation="portrait" xlink:type="simple"/></fig><fn-group><fn id="FN71"><label>71</label><p><ext-link xmlns:xlink="http://www.w3.org/1999/xlink" ext-link-type="uri" xlink:href="http://morphbank.net/?id=578628" xlink:type="simple">http://morphbank.net/?id=578628</ext-link></p></fn><fn id="FN72"><label>72</label><p><ext-link xmlns:xlink="http://www.w3.org/1999/xlink" ext-link-type="uri" xlink:href="http://morphbank.net/?id=578629" xlink:type="simple">http://morphbank.net/?id=578629</ext-link></p></fn><fn id="FN80"><label>80</label><p><ext-link xmlns:xlink="http://www.w3.org/1999/xlink" ext-link-type="uri" xlink:href="http://morphbank.net/?id=578588" xlink:type="simple">http://morphbank.net/?id=578588</ext-link></p></fn><fn id="FN10"><label>10</label><p><ext-link xmlns:xlink="http://www.w3.org/1999/xlink" ext-link-type="uri" xlink:href="http://morphbank.net/?id=578546" xlink:type="simple">http://morphbank.net/?id=578546</ext-link></p></fn><fn id="FN73"><label>73</label><p><ext-link xmlns:xlink="http://www.w3.org/1999/xlink" ext-link-type="uri" xlink:href="http://morphbank.net/?id=578630" xlink:type="simple">http://morphbank.net/?id=578630</ext-link></p></fn><fn id="FN74"><label>74</label><p><ext-link xmlns:xlink="http://www.w3.org/1999/xlink" ext-link-type="uri" xlink:href="http://morphbank.net/?id=578631" xlink:type="simple">http://morphbank.net/?id=578631</ext-link></p></fn></fn-group></tp:treatment-sec></tp:taxon-treatment>
