# Supplementary material for: Revision of the Malagasy genus Trichoteleia Kieffer (Hymenoptera, Platygastroidea, Platygastridae)
Source: Zookeys. 2011 Feb 16;(80):1–126. doi: 10.3897/zookeys.80.907 (PMC3088049; doi:10.3897/zookeys.80.907)
Supplement: XML Treatment for Trichoteleia carinata [file zookeys.80.907-treatment6.xml]

<!DOCTYPE tp:taxon-treatment
  PUBLIC "-//TaxonX//DTD Taxonomic Treatment Publishing DTD v0 20100105//EN" "tax-treatment-NSO.dtd">
<tp:taxon-treatment xmlns:tp="http://www.plazi.org/taxpub"><tp:treatment-meta><mixed-citation publication-type="journal"><person-group><name><surname>Talamas</surname><given-names>Elijah J.</given-names></name><name><surname>Masner</surname><given-names>Lubomír</given-names></name><name><surname>Johnson</surname><given-names>Norman F.</given-names></name></person-group><article-title>Revision of the Malagasy genus <italic>Trichoteleia</italic> Kieffer (Hymenoptera, Platygastroidea, Platygastridae)</article-title><source>Zookeys</source><day>16</day><month>2</month><year>2011</year><volume>2011</volume><issue>80</issue><fpage>1</fpage><lpage>126</lpage><pub-id pub-id-type="doi">10.3897/zookeys.80.907</pub-id></mixed-citation></tp:treatment-meta><tp:nomenclature><tp:taxon-name>
                        <tp:taxon-name-part taxon-name-part-type="genus">Trichoteleia</tp:taxon-name-part>
                        <tp:taxon-name-part taxon-name-part-type="species">carinata</tp:taxon-name-part>
                    		<object-id xmlns:xlink="http://www.w3.org/1999/xlink" xlink:type="simple">urn:lsid:zoobank.org:act:D153451D-A119-4583-A406-5DFFF0FF9EFF</object-id>
                    		<object-id xmlns:xlink="http://www.w3.org/1999/xlink" xlink:type="simple">urn:lsid.biosci.ohio-state.edu:osuc_concepts:249011</object-id>
                    </tp:taxon-name><tp:taxon-authority>Talamas &amp; Johnson</tp:taxon-authority><tp:taxon-status xmlns:xlink="http://www.w3.org/1999/xlink" xlink:type="simple">sp. n.</tp:taxon-status><xref ref-type="fig" rid="F8">Figures 45</xref><xref ref-type="fig" rid="F14">79–84</xref><xref ref-type="fn" rid="FN11">Morphbank <sup>11</sup></xref></tp:nomenclature><tp:treatment-sec sec-type="Description"><title>Description.</title><sec sec-type="Male body length"><title>Male body length:</title><p>3.35–4.05 mm (n=2). Color of head: dark brown to black. Central keel of frons: present, extending onto interantennal process; present, <!--PageBreak-->bifurcating ventrally around interantennal process. Sculpture of medial frons in male: smooth. Number of mandibular teeth: three. Basal node on mandible: absent. Sculpture of frons below median ocellus: moderately punctate throughout. Sculpture of posterior vertex: moderately punctate. Occipital rim: comprised of medium to large sized cells. Sculpture of gena: punctate rugose; dorsoventrally strigose.<!--PageBreak--></p></sec><sec sec-type="Color of mesosoma in male"><title>Color of mesosoma in female:</title><p>dark brown to black. Sculpture along posterior pronotal sulcus: striate, striae well defined. Notaulus: percurrent, reaching suprahumeral sulcus as a smooth furrow; smooth furrow incomplete, reaching suprahumeral sulcus as row of punctures. Sculpture of medial mesoscutum: moderately punctate in posterior half, becoming denser anteriorly. Sculpture of mesoscutellum: smooth with sparse fine <!--PageBreak-->punctures throughout. Postacetabular sulcus: comprised of small cells. Mesopleural carina: absent. Sculpture along ventral half of prespecular sulcus: punctate. Sculpture of posterolateral mesepisternum: punctate. Sculpture of ventral surface of mesepisternum: finely punctate. Setation of ventral metapleural area: absent. Setation of metapleural triangle: sparse. Sculpture of metapleural triangle: punctate rugose. Posterior margin of metapleuron below propodeal spiracle: straight to moderately convex. Color of legs: fore and mid legs yellow to pale brown, hind legs dark brown.<!--PageBreak--></p></sec><sec sec-type="Color of metasoma in male"><title>Color of metasoma in female:</title><p>dark brown to black throughout. Posterior margin of transverse sulcus on T2: straight. Sublateral tergal carina on T2: present. Microsculpture on T2: present. Microsculpture on T3: present. Microsculpture on T4: absent. Macrosculpture of T2 in male: longitudinally striate throughout. Macrosculpture of medial T3 in male: longitudinally strigose. Macrosculpture of lateral T3 in male: longitudinally strigose. Macrosculpture of T4 in male: absent. Punctation of T4 in male: sparse in medial third, moderately dense laterally. Macrosculpture of T5 in male: <!--PageBreak-->absent. Punctation of T5 in male: dense throughout; sparse in medial third, dense laterally. Sculpture of S2: densely punctate, punctures of moderate size. Prominent longitudinal median carina on S2: present.</p></sec><sec sec-type="Wings"><title>Wings:</title><p>Wings: macropterous, apex or forewing extending beyond posterior margin of T3. Color of forewing in male: slightly infuscate throughout. Color of hind wing: slightly infuscate throughout. Density of setation in fore wing: uniform throughout. Density of setation in hind wing: uniform throughout. Length of R1: more than 1.5 times as long as r. M+Cu and RS+M in forewing: nebulous.<!--PageBreak--></p><fig id="F8" position="float" orientation="portrait"><label>Figures 43–48.</label><caption><p><sup><xref ref-type="fn" rid="FN75">75</xref></sup> <bold>43</bold> <tp:taxon-name>Trichoteleia afo</tp:taxon-name> sp. n., Metasoma, ventral view, female (CASENT 2042915) <bold>44</bold> <tp:taxon-name>Trichoteleia hemlyae</tp:taxon-name> sp. n., Metasoma, ventral view, female (CASENT 2135808) <bold>45</bold> <tp:taxon-name>Trichoteleia carinata</tp:taxon-name> sp. n., Metasoma, ventral view, male (OSUC 181062) <bold>46</bold> <tp:taxon-name>Trichoteleia takariva</tp:taxon-name> sp. n., Metasoma, ventral view, male holotype (CASENT 2043217) <bold>47</bold> <tp:taxon-name>Trichoteleia janus</tp:taxon-name> sp. n., Metasoma, ventral view, male (CASENT 2043789) <bold>48</bold> <tp:taxon-name>Trichoteleia orona</tp:taxon-name> sp. n., Metasoma, ventral view, male (CASENT 2134153). Scale bars in millimeters.</p></caption><graphic xmlns:xlink="http://www.w3.org/1999/xlink" xlink:href="ZooKeys-080-001-g008.jpg" position="float" orientation="portrait" xlink:type="simple"/></fig><fig id="F9" position="float" orientation="portrait"><label>Figures 49–54.</label><caption><p><sup><xref ref-type="fn" rid="FN76">76</xref></sup> <bold>49</bold> <tp:taxon-name>Trichoteleia jiro</tp:taxon-name> sp. n., Head and mesosoma, dorsal view, male (OSUC 143329) <bold>50</bold> <tp:taxon-name>Trichoteleia jiro</tp:taxon-name> sp. n., Head and mesosoma, lateral view, male (OSUC 143329) <bold>51</bold> <tp:taxon-name>Trichoteleia bicolor</tp:taxon-name> sp. n., Head and mesosoma, dorsal view, male (CASENT 2135801) <bold>52</bold> <tp:taxon-name>Trichoteleia bicolor</tp:taxon-name> sp. n., Head and mesosoma, lateral view, male (CASENT 2135801) <bold>53</bold> <tp:taxon-name>Trichoteleia tigris</tp:taxon-name> sp. n., Head and mesosoma, dorsal view, male (CASENT 2135969) <bold>54</bold> <tp:taxon-name>Trichoteleia tigris</tp:taxon-name> sp. n., Metasoma, dorsal view, male (CASENT 2135966). Scale bars in millimeters.</p></caption><graphic xmlns:xlink="http://www.w3.org/1999/xlink" xlink:href="ZooKeys-080-001-g009.jpg" position="float" orientation="portrait" xlink:type="simple"/></fig><fig id="F10" position="float" orientation="portrait"><label>Figures 55–60.</label><caption><p><sup><xref ref-type="fn" rid="FN77">77</xref></sup> <tp:taxon-name>Trichoteleia afo</tp:taxon-name> sp. n. <bold>55</bold> Lateral habitus, female (OSUC 143344) <bold>56</bold> Head and mesosoma, lateral view, female (OSUC 143344) <bold>57</bold> Dorsal habitus, female (CASENT 2042728) <bold>58</bold> Head and mesosoma, dorsal view, female (CASENT 2042728) <bold>59</bold> Head, anterior view, female (CASENT 2042728) <bold>60</bold> Metasoma, dorsal view, female (CASENT 2042728). Scale bars in millimeters.</p></caption><graphic xmlns:xlink="http://www.w3.org/1999/xlink" xlink:href="ZooKeys-080-001-g010.jpg" position="float" orientation="portrait" xlink:type="simple"/></fig><fig id="F11" position="float" orientation="portrait"><label>Figures 61–66.</label><caption><p><sup><xref ref-type="fn" rid="FN78">78</xref></sup> <tp:taxon-name>Trichoteleia albidipes</tp:taxon-name> Kieffer. <bold>61</bold> Lateral habitus, female (CASENT 2132453) <bold>62</bold> Head and mesosoma, lateral view, female (CASENT 2132453) <bold>63</bold> Dorsal habitus, female (CASENT 2132457) <bold>64</bold> Head and mesosoma, dorsal view, female (CASENT 2132457) <bold>65</bold> Head, anterior view, female (CASENT 2132453) <bold>66</bold> Metasoma, dorsal view, female (CASENT 2132456). Scale bars in millimeters.</p></caption><graphic xmlns:xlink="http://www.w3.org/1999/xlink" xlink:href="ZooKeys-080-001-g011.jpg" position="float" orientation="portrait" xlink:type="simple"/></fig><fig id="F12" position="float" orientation="portrait"><label>Figures 67–72.</label><caption><p><sup><xref ref-type="fn" rid="FN79">79</xref></sup><tp:taxon-name>Trichoteleia bicolor</tp:taxon-name> sp. n., female holotype (CASENT 2135889). <bold>67</bold> Lateral habitus <bold>68</bold> Head and mesosoma, lateral view <bold>69</bold> Dorsal habitus <bold>70</bold> Head and mesosoma, dorsal view <bold>71</bold> Head, anterior view <bold>72</bold> Metasoma, dorsal view. Scale bars in millimeters.</p></caption><graphic xmlns:xlink="http://www.w3.org/1999/xlink" xlink:href="ZooKeys-080-001-g012.jpg" position="float" orientation="portrait" xlink:type="simple"/></fig><fig id="F13" position="float" orientation="portrait"><label>Figures 73–78.</label><caption><p><sup><xref ref-type="fn" rid="FN80">80</xref></sup><tp:taxon-name>Trichoteleia bidentata</tp:taxon-name> sp. n., female holotype (CASENT 2136543). <bold>73</bold> Lateral habitus <bold>74</bold> Head and mesosoma, lateral view <bold>75</bold> Dorsal habitus <bold>76</bold> Head and mesosoma, dorsal view <bold>77</bold> Head, anterior view <bold>78</bold> Metasoma, dorsal view. Scale bars in millimeters.</p></caption><graphic xmlns:xlink="http://www.w3.org/1999/xlink" xlink:href="ZooKeys-080-001-g013.jpg" position="float" orientation="portrait" xlink:type="simple"/></fig><fig id="F14" position="float" orientation="portrait"><label>Figures 79–84.</label><caption><p><sup><xref ref-type="fn" rid="FN81">81</xref></sup><tp:taxon-name>Trichoteleia carinata</tp:taxon-name> sp. n. <bold>79</bold> Lateral habitus, male (OSUC 181062) <bold>80</bold> Head and mesosoma, lateral view, male (OSUC 181062) <bold>81</bold> Dorsal habitus, male holotype (OSUC 181015) <bold>82</bold> Head and mesosoma, dorsal view, male holotype (OSUC 181015) <bold>83</bold> Head, anterior view, male holotype (OSUC 181015) <bold>84</bold> Metasoma, dorsal view, male holotype (OSUC 181015). Scale bars in millimeters.</p></caption><graphic xmlns:xlink="http://www.w3.org/1999/xlink" xlink:href="ZooKeys-080-001-g014.jpg" position="float" orientation="portrait" xlink:type="simple"/></fig></sec></tp:treatment-sec><tp:treatment-sec sec-type="Diagnosis"><title>Diagnosis.</title><p><tp:taxon-name>Trichoteleia carinata</tp:taxon-name> has a distinctly elongate metasoma similar to <tp:taxon-name>Trichoteleia longiventris,</tp:taxon-name> and it has a longitudinal median carina on S2, as does <tp:taxon-name>Trichoteleia quazii</tp:taxon-name> (<xref ref-type="fig" rid="F8">Fig. 45</xref>). It can be separated from both of these species by the presence of a prominent longitudinal carina on the lateral part of T2 (<xref ref-type="fig" rid="F15">Fig. 84</xref>).</p></tp:treatment-sec><tp:treatment-sec sec-type="Etymology"><title>Etymology.</title><p>This species is named for the diagnostic carinae on lateral T2 and medial S2. The epithet is an adjective.</p></tp:treatment-sec><tp:treatment-sec sec-type="Link to Distribution Map"><title>Link to Distribution Map.</title><p>[<ext-link xmlns:xlink="http://www.w3.org/1999/xlink" ext-link-type="uri" xlink:href="http://hol.osu.edu/map-large.html?id=249011" xlink:type="simple">http://hol.osu.edu/map-large.html?id=249011</ext-link>]</p></tp:treatment-sec><tp:treatment-sec sec-type="Material Examined"><title>Material Examined.</title><p>Holotype, male: <bold>MADAGASCAR:</bold> Fianarantsoa Auto. Prov., Ranomafana National Park, 21°15'05"S, 47°24'43"E, 1190m, 21.I–31.I.2002, malaise trap, R. Harin’Hala &amp; M. Irwin, OSUC 181015 (deposited in CASC). Other material: <bold>MADAGASCAR:</bold> 1 male, OSUC 181062 (CNCI).<!--PageBreak--></p></tp:treatment-sec><tp:treatment-sec><!--Section generated to contain objects referenced in tp:taxon-treatment.--><fig id="F15" position="float" orientation="portrait"><label>Figures 85–90.</label><caption><p><sup><xref ref-type="fn" rid="FN82">82</xref></sup><tp:taxon-name>Trichoteleia cincta</tp:taxon-name> sp. n. <bold>85</bold> Lateral habitus, female holotype (OSUC 181007) <bold>86</bold> Head and mesosoma, lateral view, female holotype (OSUC 181007) <bold>87</bold> Dorsal habitus, female (OSUC 181006) <bold>88</bold> Head and mesosoma, dorsal view, female (OSUC 181006) <bold>89</bold> Head, anterior view, female holotype (OSUC 81007) <bold>90</bold> Metasoma, dorsal view, female (OSUC 181006). Scale bars in millimeters.</p></caption><graphic xmlns:xlink="http://www.w3.org/1999/xlink" xlink:href="ZooKeys-080-001-g015.jpg" position="float" orientation="portrait" xlink:type="simple"/></fig><fn-group><fn id="FN75"><label>75</label><p><ext-link xmlns:xlink="http://www.w3.org/1999/xlink" ext-link-type="uri" xlink:href="http://morphbank.net/?id=578632" xlink:type="simple">http://morphbank.net/?id=578632</ext-link></p></fn><fn id="FN81"><label>81</label><p><ext-link xmlns:xlink="http://www.w3.org/1999/xlink" ext-link-type="uri" xlink:href="http://morphbank.net/?id=578589" xlink:type="simple">http://morphbank.net/?id=578589</ext-link></p></fn><fn id="FN11"><label>11</label><p><ext-link xmlns:xlink="http://www.w3.org/1999/xlink" ext-link-type="uri" xlink:href="http://morphbank.net/?id=578547" xlink:type="simple">http://morphbank.net/?id=578547</ext-link></p></fn><fn id="FN76"><label>76</label><p><ext-link xmlns:xlink="http://www.w3.org/1999/xlink" ext-link-type="uri" xlink:href="http://morphbank.net/?id=578633" xlink:type="simple">http://morphbank.net/?id=578633</ext-link></p></fn><fn id="FN77"><label>77</label><p><ext-link xmlns:xlink="http://www.w3.org/1999/xlink" ext-link-type="uri" xlink:href="http://morphbank.net/?id=578583" xlink:type="simple">http://morphbank.net/?id=578583</ext-link></p></fn><fn id="FN78"><label>78</label><p><ext-link xmlns:xlink="http://www.w3.org/1999/xlink" ext-link-type="uri" xlink:href="http://morphbank.net/?id=578586" xlink:type="simple">http://morphbank.net/?id=578586</ext-link></p></fn><fn id="FN79"><label>79</label><p><ext-link xmlns:xlink="http://www.w3.org/1999/xlink" ext-link-type="uri" xlink:href="http://morphbank.net/?id=578587" xlink:type="simple">http://morphbank.net/?id=578587</ext-link></p></fn><fn id="FN80"><label>80</label><p><ext-link xmlns:xlink="http://www.w3.org/1999/xlink" ext-link-type="uri" xlink:href="http://morphbank.net/?id=578588" xlink:type="simple">http://morphbank.net/?id=578588</ext-link></p></fn><fn id="FN82"><label>82</label><p><ext-link xmlns:xlink="http://www.w3.org/1999/xlink" ext-link-type="uri" xlink:href="http://morphbank.net/?id=578590" xlink:type="simple">http://morphbank.net/?id=578590</ext-link></p></fn></fn-group></tp:treatment-sec></tp:taxon-treatment>
