# Supplementary material for: Revision of the Malagasy genus Trichoteleia Kieffer (Hymenoptera, Platygastroidea, Platygastridae)
Source: Zookeys. 2011 Feb 16;(80):1–126. doi: 10.3897/zookeys.80.907 (PMC3088049; doi:10.3897/zookeys.80.907)
Supplement: XML Treatment for Trichoteleia eburata [file zookeys.80.907-treatment9.xml]

<!DOCTYPE tp:taxon-treatment
  PUBLIC "-//TaxonX//DTD Taxonomic Treatment Publishing DTD v0 20100105//EN" "tax-treatment-NSO.dtd">
<tp:taxon-treatment xmlns:tp="http://www.plazi.org/taxpub"><tp:treatment-meta><mixed-citation publication-type="journal"><person-group><name><surname>Talamas</surname><given-names>Elijah J.</given-names></name><name><surname>Masner</surname><given-names>Lubomír</given-names></name><name><surname>Johnson</surname><given-names>Norman F.</given-names></name></person-group><article-title>Revision of the Malagasy genus <italic>Trichoteleia</italic> Kieffer (Hymenoptera, Platygastroidea, Platygastridae)</article-title><source>Zookeys</source><day>16</day><month>2</month><year>2011</year><volume>2011</volume><issue>80</issue><fpage>1</fpage><lpage>126</lpage><pub-id pub-id-type="doi">10.3897/zookeys.80.907</pub-id></mixed-citation></tp:treatment-meta><tp:nomenclature><tp:taxon-name>
                        <tp:taxon-name-part taxon-name-part-type="genus">Trichoteleia</tp:taxon-name-part>
                        <tp:taxon-name-part taxon-name-part-type="species">eburata</tp:taxon-name-part>
                    		<object-id xmlns:xlink="http://www.w3.org/1999/xlink" xlink:type="simple">urn:lsid:zoobank.org:act:81B73727-DDE9-41C2-853A-1E31B9C285A4</object-id>
                    		<object-id xmlns:xlink="http://www.w3.org/1999/xlink" xlink:type="simple">urn:lsid:biosci.ohio-state.edu:osuc_concepts:264100</object-id>
                    </tp:taxon-name><tp:taxon-authority>Talamas</tp:taxon-authority><tp:taxon-status xmlns:xlink="http://www.w3.org/1999/xlink" xlink:type="simple">sp. n.</tp:taxon-status><xref ref-type="fig" rid="F17">Figures 97–101</xref><xref ref-type="fn" rid="FN14">Morphbank <sup>14</sup></xref></tp:nomenclature><tp:treatment-sec sec-type="Description"><title>Description.</title><sec sec-type="Color of head"><title>Color of head:</title><p>yellow throughout. Central keel of frons: present, extending onto interantennal process. Sculpture of medial frons in female: smooth. Number of mandibular teeth: three. Basal node on mandible: absent. Sculpture of frons below median ocellus: densely punctate throughout. Sculpture of posterior vertex: moderately punctate. Occipital rim: comprised of small to miniscule cells. Sculpture of gena: dorsoventrally strigose. Basiconic sensillum on A7: absent.</p></sec><sec sec-type="Color of mesosoma in female"><title>Color of mesosoma in female:</title><p>yellow with longitudinal, median brown stripe dorsally. Sculpture along posterior pronotal sulcus: striate, striae short and poorly defined. Notaulus: smooth furrow incomplete, reaching suprahumeral sulcus as row of punctures. Sculpture of medial mesoscutum: sparsely punctate, becoming denser anteriorly. Sculpture of mesoscutellum: smooth medially, sparsely punctate laterally. Mesopleural <!--PageBreak-->carina: present. Sculpture along ventral half of prespecular sulcus: punctate. Sculpture of posterolateral mesepisternum: punctate. Setation of ventral metapleural area: absent. Setation of metapleural triangle: moderately dense. Sculpture of metapleural triangle: densely punctate. Posterior margin of metapleuron below propodeal spiracle: straight to moderately convex. Color of legs: coxae and trochanters white, otherwise yellow to pale brown.</p></sec><sec sec-type="Color of metasoma in female"><title>Color of metasoma in female:</title><p>T1–T2 and S1–S2 dark brown, T3 and S3 white, T4–T6 and S4–S6 light brown. Posterior margin of transverse sulcus on T2: strongly<!--PageBreak--> convex. Sublateral tergal carina on T2: absent. Microsculpture on T2: absent. Microsculpture on T3: absent. Microsculpture on T4: absent. Horn on T1 in female: present as a large, apically rounded protuberance. Macrosculpture of T2 in female: longitudinally strigose throughout. Macrosculpture of medial T3 in female: absent. Macrosculpture of lateral T3 in female: absent. Macrosculpture of medial T4 in female: absent. Macrosculpture of lateral T4 in female: absent. Punctation of T4 in female: sparse in medial third, moderately dense laterally. Macrosculpture of T5 in female: absent. Punctation of T5 in female: sparse along midline, otherwise dense. Microscupture on T6 in female: absent. Sculpture of T6 in female: smooth along midline, densely and finely punctate laterally. Sculpture of S2: crenulate along anterior margin, otherwise smooth with small punctures throughout. Prominent longitudinal median carina on S2: absent.</p></sec><sec sec-type="Wings"><title>Wings:</title><p>macropterous, apex or forewing extending beyond posterior margin of T3. Color of forewing in female: slightly infuscate throughout. Color of hind wing: slightly infuscate throughout. Density of setation in fore wing: uniform throughout. Density of setation in hind wing: uniform throughout. Length of R1: more than 1.5 times as long as r. M+Cu and RS+M in forewing: nebulous.</p><fig id="F17" position="float" orientation="portrait"><label>Figures 97–101.</label><caption><p><sup><xref ref-type="fn" rid="FN84">84</xref></sup><tp:taxon-name>Trichoteleia eburata</tp:taxon-name> sp. n., female holotype (CASENT 2043861). <bold>97</bold> Lateral habitus <bold>98</bold> Head and mesosoma, lateral view <bold>99</bold> Head, anterolateral view <bold>100</bold> Head and mesosoma, dorsal view <bold>101</bold> Metasoma, dorsal view. Scale bars in millimeters.</p></caption><graphic xmlns:xlink="http://www.w3.org/1999/xlink" xlink:href="ZooKeys-080-001-g017.jpg" position="float" orientation="portrait" xlink:type="simple"/></fig></sec></tp:treatment-sec><tp:treatment-sec sec-type="Diagnosis"><title>Diagnosis.</title><p><tp:taxon-name>Trichoteleia eburata</tp:taxon-name> is most similar to <tp:taxon-name>Trichoteleia hemlyae</tp:taxon-name>, <tp:taxon-name>Trichoteleia ravaka</tp:taxon-name> and <tp:taxon-name>Trichoteleia pauliani</tp:taxon-name>. The absence of microsculpture on the metasoma of <tp:taxon-name>Trichoteleia eburata</tp:taxon-name> differentiates it.</p></tp:treatment-sec><tp:treatment-sec sec-type="Etymology"><title>Etymology.</title><p>The adjectival epithet <italic>eburata</italic>, meaning “inlaid with ivory” in Latin, refers to the pale color of T3 and S3 on the metasoma of this species.</p></tp:treatment-sec><tp:treatment-sec sec-type="Link to Distribution Map"><title>Link to Distribution Map.</title><p>[<underline>http://hol.osu.edu/map-large.html?id=264100</underline>]</p></tp:treatment-sec><tp:treatment-sec sec-type="Material Examined"><title>Material Examined.</title><p>Holotype, female: <bold>MAYOTTE:</bold> litter / rainforest, BLF19060, Dapani, 12°57'46"S, 45°09'01"E, 135m, 2.XII–4.XII.2007, sifted litter, B. L. Fisher et al., CASENT 2043861 (deposited in CASC).</p></tp:treatment-sec><tp:treatment-sec><!--Section generated to contain objects referenced in tp:taxon-treatment.--><fn-group><fn id="FN84"><label>84</label><p><ext-link xmlns:xlink="http://www.w3.org/1999/xlink" ext-link-type="uri" xlink:href="http://morphbank.net/?id=578592" xlink:type="simple">http://morphbank.net/?id=578592</ext-link></p></fn><fn id="FN14"><label>14</label><p><ext-link xmlns:xlink="http://www.w3.org/1999/xlink" ext-link-type="uri" xlink:href="http://morphbank.net/?id=578550" xlink:type="simple">http://morphbank.net/?id=578550</ext-link></p></fn></fn-group></tp:treatment-sec></tp:taxon-treatment>
