# Supplementary material for: Revision of the Malagasy genus Trichoteleia Kieffer (Hymenoptera, Platygastroidea, Platygastridae)
Source: Zookeys. 2011 Feb 16;(80):1–126. doi: 10.3897/zookeys.80.907 (PMC3088049; doi:10.3897/zookeys.80.907)
Supplement: XML Treatment for Trichoteleia echinata [file zookeys.80.907-treatment10.xml]

<!DOCTYPE tp:taxon-treatment
  PUBLIC "-//TaxonX//DTD Taxonomic Treatment Publishing DTD v0 20100105//EN" "tax-treatment-NSO.dtd">
<tp:taxon-treatment xmlns:tp="http://www.plazi.org/taxpub"><tp:treatment-meta><mixed-citation publication-type="journal"><person-group><name><surname>Talamas</surname><given-names>Elijah J.</given-names></name><name><surname>Masner</surname><given-names>Lubomír</given-names></name><name><surname>Johnson</surname><given-names>Norman F.</given-names></name></person-group><article-title>Revision of the Malagasy genus <italic>Trichoteleia</italic> Kieffer (Hymenoptera, Platygastroidea, Platygastridae)</article-title><source>Zookeys</source><day>16</day><month>2</month><year>2011</year><volume>2011</volume><issue>80</issue><fpage>1</fpage><lpage>126</lpage><pub-id pub-id-type="doi">10.3897/zookeys.80.907</pub-id></mixed-citation></tp:treatment-meta><tp:nomenclature><tp:taxon-name>
                        <tp:taxon-name-part taxon-name-part-type="genus">Trichoteleia</tp:taxon-name-part>
                        <tp:taxon-name-part taxon-name-part-type="species">echinata</tp:taxon-name-part>
                    		<object-id xmlns:xlink="http://www.w3.org/1999/xlink" xlink:type="simple">urn:lsid:zoobank.org:act:0CD0973C-4446-4698-BE73-DB6181470070</object-id>
                    		<object-id xmlns:xlink="http://www.w3.org/1999/xlink" xlink:type="simple">urn:lsid:biosci.ohio-state.edu:osuc_concepts:253616</object-id>
                    </tp:taxon-name><tp:taxon-authority>Talamas</tp:taxon-authority><tp:taxon-status xmlns:xlink="http://www.w3.org/1999/xlink" xlink:type="simple">sp. n.</tp:taxon-status><xref ref-type="fig" rid="F18">Figures 102–107</xref><xref ref-type="fn" rid="FN15">Morphbank <sup>15</sup></xref></tp:nomenclature><tp:treatment-sec sec-type="Description"><title>Description.</title><sec sec-type="Color of head"><title>Color of head:</title><p>yellow, becoming darker dorsally. Central keel of frons: present, extending onto interantennal process. Sculpture of medial frons in female: smooth. Number of mandibular teeth: three. Basal node on mandible: present. Sculpture of frons below median ocellus: finely punctate throughout, dorsoventrally strigose laterally. Sculpture of posterior vertex: rugulose with faint concentric tendency. Occipital rim: comprised of small to miniscule cells. Sculpture of gena: dorsoventrally strigose. Basiconic sensillum on A7: absent.</p></sec><sec sec-type="Color of mesosoma in female"><title>Color of mesosoma in female:</title><p>variably yellow to brown. Sculpture along posterior pronotal sulcus: striate, striae well defined. Notaulus: percurrent, reaching suprahumeral sulcus as a smooth furrow. Sculpture of medial mesoscutum: longitudinally rugulose posteriorly, transversely rugulose anteriorly. Sculpture of mesoscutellum: smooth medially, sparsely punctate laterally. Postacetabular sulcus: present as a smooth <!--PageBreak-->furrow. Mesopleural carina: present. Sculpture along ventral half of prespecular sulcus: weakly rugulose. Sculpture of posterolateral mesepisternum: smooth. Sculpture of ventral surface of mesepisternum: smooth. Setation of ventral metapleural area: absent. Setation of metapleural triangle: sparse. Sculpture of metapleural triangle: rugulose. Posterior margin of metapleuron below propodeal spiracle: with blunt kink near intersection with metapleural sulcus. Color of legs: yellow throughout.</p></sec><sec sec-type="Color of metasoma in female"><title>Color of metasoma in female:</title><p>variably patterned in alternating orange and brown. Posterior margin of transverse sulcus on T2: weakly convex. Sublateral tergal carina on<!--PageBreak--> T2: absent. Microsculpture on T2: absent. Microsculpture on T3: absent. Microsculpture on T4: absent. Horn on T1 in female: present as a large protuberance, curved posteriorly at apex. Macrosculpture of medial T3 in female: absent. Macrosculpture of lateral T3 in female: longitudinally striate. Macrosculpture of medial T4 in female: transversely strigose anteriorly, smooth posteriorly. Macrosculpture of lateral T4 in female: obliquely strigose. Punctation of T4 in female: sparse throughout. Macrosculpture of T5 in female: obliquely strigose laterally. Punctation of T5 in female: sparse throughout. Microscupture on T6 in female: absent. Sculpture of T6 in female: smooth with fine setigerous punctures along lateral margin. Sculpture of S2: longitudinally striate anteriorly, smooth posteriorly. Prominent longitudinal median carina on S2: absent.</p></sec><sec sec-type="Wings"><title>Wings:</title><p>brachypterous, apex of forewing ending before midpoint of T3. Color of forewing in female: infuscate throughout. Color of hind wing: infuscate throughout. Density of setation in fore wing: uniform throughout. Density of setation in hind wing: uniform throughout. Length of R1: more than 1.5 times as long as r.</p><fig id="F18" position="float" orientation="portrait"><label>Figures 102–107.</label><caption><p><sup><xref ref-type="fn" rid="FN85">85</xref></sup><tp:taxon-name>Trichoteleia echinata</tp:taxon-name> sp. n., female holotype (CASENT 2040887). <bold>102</bold> Lateral habitus <bold>103</bold> Head and mesosoma, lateral view <bold>104</bold> Head, anterior view <bold>105</bold> Head and mesosoma, dorsal view <bold>106</bold> Metasoma, dorsal view <bold>107</bold> T4–T6, dorsal view. Scale bars in millimeters.</p></caption><graphic xmlns:xlink="http://www.w3.org/1999/xlink" xlink:href="ZooKeys-080-001-g018.jpg" position="float" orientation="portrait" xlink:type="simple"/></fig></sec></tp:treatment-sec><tp:treatment-sec sec-type="Diagnosis"><title>Diagnosis.</title><p><tp:taxon-name>Trichoteleia echinata</tp:taxon-name> is most easily separated from the other brachypterous species, <tp:taxon-name>Trichoteleia parvipennis</tp:taxon-name> and <tp:taxon-name>Trichoteleia halterata</tp:taxon-name>, by the apically pointed horn on T1.</p></tp:treatment-sec><tp:treatment-sec sec-type="Etymology"><title>Etymology.</title><p><tp:taxon-name>Trichoteleia echinata</tp:taxon-name> is named for the large metascutellar spines and pointed apex of the horn on T1. The epithet is used as an adjective.</p></tp:treatment-sec><tp:treatment-sec sec-type="Link to Distribution Map"><title>Link to Distribution Map.</title><p>[<ext-link xmlns:xlink="http://www.w3.org/1999/xlink" ext-link-type="uri" xlink:href="http://hol.osu.edu/map-large.html?id=253616" xlink:type="simple">http://hol.osu.edu/map-large.html?id=253616</ext-link>]</p></tp:treatment-sec><tp:treatment-sec sec-type="Material Examined"><title>Material Examined.</title><p>Holotype, female: <bold>MADAGASCAR:</bold> Toamasina Auto. Prov., Ambanizana River, montane rainforest, BLF8649, Masoala National Park, 15°34'18"S, 50°00'22"E, 800–897m, 26.II–2.III.2003, pitfall trap, D. Andriamalala &amp; D. Silva, CASENT 2040887 (deposited in CASC).</p></tp:treatment-sec><tp:treatment-sec><!--Section generated to contain objects referenced in tp:taxon-treatment.--><fn-group><fn id="FN85"><label>85</label><p><ext-link xmlns:xlink="http://www.w3.org/1999/xlink" ext-link-type="uri" xlink:href="http://morphbank.net/?id=578593" xlink:type="simple">http://morphbank.net/?id=578593</ext-link></p></fn><fn id="FN15"><label>15</label><p><ext-link xmlns:xlink="http://www.w3.org/1999/xlink" ext-link-type="uri" xlink:href="http://morphbank.net/?id=578549" xlink:type="simple">http://morphbank.net/?id=578549</ext-link></p></fn></fn-group></tp:treatment-sec></tp:taxon-treatment>
