# Supplementary material for: Revision of the Malagasy genus Trichoteleia Kieffer (Hymenoptera, Platygastroidea, Platygastridae)
Source: Zookeys. 2011 Feb 16;(80):1–126. doi: 10.3897/zookeys.80.907 (PMC3088049; doi:10.3897/zookeys.80.907)
Supplement: XML Treatment for Trichoteleia funesta [file zookeys.80.907-treatment12.xml]

<!DOCTYPE tp:taxon-treatment
  PUBLIC "-//TaxonX//DTD Taxonomic Treatment Publishing DTD v0 20100105//EN" "tax-treatment-NSO.dtd">
<tp:taxon-treatment xmlns:tp="http://www.plazi.org/taxpub"><tp:treatment-meta><mixed-citation publication-type="journal"><person-group><name><surname>Talamas</surname><given-names>Elijah J.</given-names></name><name><surname>Masner</surname><given-names>Lubomír</given-names></name><name><surname>Johnson</surname><given-names>Norman F.</given-names></name></person-group><article-title>Revision of the Malagasy genus <italic>Trichoteleia</italic> Kieffer (Hymenoptera, Platygastroidea, Platygastridae)</article-title><source>Zookeys</source><day>16</day><month>2</month><year>2011</year><volume>2011</volume><issue>80</issue><fpage>1</fpage><lpage>126</lpage><pub-id pub-id-type="doi">10.3897/zookeys.80.907</pub-id></mixed-citation></tp:treatment-meta><tp:nomenclature><tp:taxon-name>
                        <tp:taxon-name-part taxon-name-part-type="genus">Trichoteleia</tp:taxon-name-part>
                        <tp:taxon-name-part taxon-name-part-type="species">funesta</tp:taxon-name-part>
                    		<object-id xmlns:xlink="http://www.w3.org/1999/xlink" xlink:type="simple">urn:lsid:zoobank.org:act:8AA5288C-4A85-404A-B578-64D5C27E0766</object-id>
                    		<object-id xmlns:xlink="http://www.w3.org/1999/xlink" xlink:type="simple">urn:lsid:biosci.ohio-state.edu:osuc_concepts:253565</object-id>
                    </tp:taxon-name><tp:taxon-authority>Talamas</tp:taxon-authority><tp:taxon-status xmlns:xlink="http://www.w3.org/1999/xlink" xlink:type="simple">sp. n.</tp:taxon-status><xref ref-type="fig" rid="F20">Figures 114–119</xref><xref ref-type="fn" rid="FN17">Morphbank <sup>17</sup></xref></tp:nomenclature><tp:treatment-sec sec-type="Description"><title>Description.</title><sec sec-type="Color of head"><title>Color of head:</title><p>black throughout. Central keel of frons: present, bifurcating ventrally around interantennal process. Sculpture of medial frons in female: smooth. Number of mandibular teeth: three. Basal node on mandible: present. Sculpture of frons below median ocellus: punctate rugulose laterally, smooth medially. Sculpture of posterior vertex: punctate rugose. Occipital rim: comprised of medium to large sized cells. Sculpture of gena: punctate rugose. Basiconic sensillum on A7: absent.</p></sec><sec sec-type="Color of mesosoma in female"><title>Color of mesosoma in female:</title><p>dark brown to black. Sculpture along posterior pronotal sulcus: striate, striae well defined. Notaulus: smooth furrow incomplete, reaching suprahumeral sulcus as row of punctures. Sculpture of medial mesoscutum: <!--PageBreak-->smooth and sparsely punctate posteriorly, densely punctate and transverely rugulose anteriorly. Sculpture of mesoscutellum: smooth with few very fine punctures laterally. Mesopleural carina: present. Sculpture along ventral half of prespecular sulcus: coarsely punctate. Sculpture of posterolateral mesepisternum: coarsely punctate. Setation of ventral metapleural area: absent. Setation of metapleural triangle: sparse. Sculpture of metapleural triangle: punctate rugose. Posterior margin of metapleuron below propodeal spiracle: straight to moderately convex. Color of legs: brown throughout.<!--PageBreak--></p></sec><sec sec-type="Color of metasoma in female"><title>Color of metasoma in female:</title><p>black. Posterior margin of transverse sulcus on T2: weakly convex. Sublateral tergal carina on T2: absent. Microsculpture on T2: present. Microsculpture on T3: present. Microsculpture on T4: present. Horn on T1 in female: present as a large, apically rounded protuberance. Macrosculpture of T2 in female: longitudinally strigose throughout. Macrosculpture of medial T3 in female: weakly longitudinally strigose. Macrosculpture of lateral T3 in female: longitudinally strigose. Macrosculpture of medial T4 in female: absent. Macrosculpture of lateral T4 in female: longitudinally strigose. Punctation of T4 in female: sparse in medial third, moderately dense laterally. Macrosculpture of T5 in female: longitudinally strigose laterally. Punctation of T5 in female: moderately dense throughout. Shape of T5 in female: width of posterior margin less than length. Microscupture on T6 in female: absent. Sculpture of T6 in female: smooth with sparse fine setigerous punctures throughout. Sculpture of S2: coarsely punctate throughout. Prominent longitudinal median carina on S2: absent.</p></sec><sec sec-type="Wings"><title>Wings:</title><p>macropterous, apex or forewing extending beyond posterior margin of T3. Color of forewing in female: hyaline throughout. Color of hind wing: hyaline throughout. Density of setation in fore wing: uniform throughout. Density of setation in hind wing: uniform throughout. Length of R1: more than 1.5 times as long as r. M+Cu and RS+M in forewing: spectral.</p><fig id="F20" position="float" orientation="portrait"><label>Figures 114–119.</label><caption><p><sup><xref ref-type="fn" rid="FN119">119</xref></sup> <tp:taxon-name>Trichoteleia funesta</tp:taxon-name> sp. n., female holotype (OSUC 254608). <bold>114</bold> Lateral habitus <bold>115</bold> Head and mesosoma, lateral view <bold>116</bold> Dorsal habitus <bold>117</bold> Head and mesosoma, dorsal view <bold>118</bold> Head, anterior view <bold>119</bold> Metasoma, dorsal view. Scale bars in millimeters</p></caption><graphic xmlns:xlink="http://www.w3.org/1999/xlink" xlink:href="ZooKeys-080-001-g020.jpg" position="float" orientation="portrait" xlink:type="simple"/></fig></sec></tp:treatment-sec><tp:treatment-sec sec-type="Diagnosis"><title>Diagnosis.</title><p><tp:taxon-name>Trichoteleia funesta</tp:taxon-name> is most similar to <tp:taxon-name>Trichoteleia tezitra</tp:taxon-name> in both habitus and characters. The longitudinal strigae on T4–T5 of <tp:taxon-name>Trichoteleia funesta</tp:taxon-name> serve to separate <tp:taxon-name>Trichoteleia funesta</tp:taxon-name>.</p></tp:treatment-sec><tp:treatment-sec sec-type="Etymology"><title>Etymology.</title><p>The adjectival epithet <italic>funesta</italic>, meaning “mournful”, refers to the black color of this species.</p></tp:treatment-sec><tp:treatment-sec sec-type="Link to Distribution Map"><title>Link to Distribution Map.</title><p>[<ext-link xmlns:xlink="http://www.w3.org/1999/xlink" ext-link-type="uri" xlink:href="http://hol.osu.edu/map-large.html?id=253565" xlink:type="simple">http://hol.osu.edu/map-large.html?id=253565</ext-link>]</p></tp:treatment-sec><tp:treatment-sec sec-type="Material Examined"><title>Material Examined.</title><p>Holotype, female: <bold>MADAGASCAR:</bold> Fianarantsoa Auto. Prov., 35km SSE Antsirabe, Uapacca forest, MA-24-32, Italaviana, 20°10.40'S 47°05.16'E, 1360m, 16.X–26.X.2003, malaise trap, R. Harin’Hala, OSUC 254608 (deposited in CASC).</p></tp:treatment-sec><tp:treatment-sec><!--Section generated to contain objects referenced in tp:taxon-treatment.--><fn-group><fn id="FN119"><label>119</label><p><ext-link xmlns:xlink="http://www.w3.org/1999/xlink" ext-link-type="uri" xlink:href="http://morphbank.net/?id=578595" xlink:type="simple">http://morphbank.net/?id=578595</ext-link></p></fn><fn id="FN17"><label>17</label><p><ext-link xmlns:xlink="http://www.w3.org/1999/xlink" ext-link-type="uri" xlink:href="http://morphbank.net/?id=578551" xlink:type="simple">http://morphbank.net/?id=578551</ext-link></p></fn></fn-group></tp:treatment-sec></tp:taxon-treatment>
