# Supplementary material for: Revision of the Malagasy genus Trichoteleia Kieffer (Hymenoptera, Platygastroidea, Platygastridae)
Source: Zookeys. 2011 Feb 16;(80):1–126. doi: 10.3897/zookeys.80.907 (PMC3088049; doi:10.3897/zookeys.80.907)
Supplement: XML Treatment for Trichoteleia halterata [file zookeys.80.907-treatment13.xml]

<!DOCTYPE tp:taxon-treatment
  PUBLIC "-//TaxonX//DTD Taxonomic Treatment Publishing DTD v0 20100105//EN" "tax-treatment-NSO.dtd">
<tp:taxon-treatment xmlns:tp="http://www.plazi.org/taxpub"><tp:treatment-meta><mixed-citation publication-type="journal"><person-group><name><surname>Talamas</surname><given-names>Elijah J.</given-names></name><name><surname>Masner</surname><given-names>Lubomír</given-names></name><name><surname>Johnson</surname><given-names>Norman F.</given-names></name></person-group><article-title>Revision of the Malagasy genus <italic>Trichoteleia</italic> Kieffer (Hymenoptera, Platygastroidea, Platygastridae)</article-title><source>Zookeys</source><day>16</day><month>2</month><year>2011</year><volume>2011</volume><issue>80</issue><fpage>1</fpage><lpage>126</lpage><pub-id pub-id-type="doi">10.3897/zookeys.80.907</pub-id></mixed-citation></tp:treatment-meta><tp:nomenclature><tp:taxon-name>
                        <tp:taxon-name-part taxon-name-part-type="genus">Trichoteleia</tp:taxon-name-part>
                        <tp:taxon-name-part taxon-name-part-type="species">halterata</tp:taxon-name-part>
                    		<object-id xmlns:xlink="http://www.w3.org/1999/xlink" xlink:type="simple">urn:lsid:zoobank.org:act:8387E913-6686-4C22-8A4B-43FD20D63096</object-id>
                    		<object-id xmlns:xlink="http://www.w3.org/1999/xlink" xlink:type="simple">urn:lsid.biosci.ohio-state.edu:osuc_concepts:238233</object-id>
                    </tp:taxon-name><tp:taxon-authority>Talamas &amp; Masner</tp:taxon-authority><tp:taxon-status xmlns:xlink="http://www.w3.org/1999/xlink" xlink:type="simple">sp. n.</tp:taxon-status><xref ref-type="fig" rid="F21">Figures 120–125</xref><xref ref-type="fn" rid="FN18">Morphbank <sup>18</sup></xref></tp:nomenclature><tp:treatment-sec sec-type="Description"><title>Description.</title><sec sec-type="Female body length"><title>Female body length:</title><p>2.76 mm (n=1). Color of head: yellow, becoming darker dorsally. Central keel of frons: present, extending onto interantennal process. Sculpture of medial frons in female: smooth. Number of mandibular teeth: three. Basal node on mandible: absent. Sculpture of frons below median ocellus: punctate rugulose throughout. Sculpture of posterior vertex: rugulose with faint concentric tendency. Occipital rim: comprised of small to miniscule cells. Sculpture of gena: smooth ventrally, rugulose dorsally. Basiconic sensillum on A7: absent.</p></sec><sec sec-type="Color of mesosoma in female"><title>Color of mesosoma in female:</title><p>variably yellow to brown. Sculpture along posterior pronotal sulcus: striate, striae well defined. Notaulus: percurrent, reaching supra<!--PageBreak-->humeral sulcus as a smooth furrow. Sculpture of medial mesoscutum: densely punctate throughout. Sculpture of mesoscutellum: smooth medially, moderately punctate laterally. Postacetabular sulcus: present as a smooth furrow. Mesopleural carina: present. Sculpture along ventral half of prespecular sulcus: weakly rugulose. Sculpture of posterolateral mesepisternum: smooth except for 1 or 2 striae parallel to mesopleural carina. Sculpture of ventral surface of mesepisternum: smooth. Setation of ventral metapleural area: absent. Setation of metapleural triangle: sparse. Sculpture of metapleural triangle: rugulose. Posterior margin of metapleuron below propodeal spiracle: with blunt kink<!--PageBreak--> near intersection with metapleural sulcus. Color of legs: coxae and trochanters yellow, otherwise pale brown, hindlegs the darkest.</p></sec><sec sec-type="Color of metasoma in female"><title>Color of metasoma in female:</title><p>patterned in alternating yellow and pale brown. Posterior margin of transverse sulcus on T2: strongly convex. Sublateral tergal carina on T2: absent. Microsculpture on T2: absent. Microsculpture on T3: absent. Microsculpture on T4: absent. Horn on T1 in female: present as a large, apically rounded protuberance. Macrosculpture of T2 in female: longitudinally striate, medial striae not reaching posterior margin. Macrosculpture of medial T3 in female: absent. Macrosculpture of lateral T3 in female: longitudinally strigose. Macrosculpture of medial T4 in female: obliquely strigose. Macrosculpture of lateral T4 in female: obliquely strigose. Punctation of T4 in female: sparse along midline, otherwise dense. Macrosculpture of T5 in female: absent along midline, otherwise obliquely strigose throughout. Punctation of T5 in female: moderately dense throughout. Shape of T5 in female: width of posterior margin greater than or equal to length. Microscupture on T6 in female: absent. Sculpture of T6 in female: smooth with fine setigerous punctures laterally. Sculpture of S2: longitudinally striate anteromedially, otherwise smooth. Prominent longitudinal median carina on S2: absent.</p></sec><sec sec-type="Wings"><title>Wings:</title><p>brachypterous, apex of forewing ending before midpoint of T3. Color of forewing in female: slightly infuscate throughout. Color of hind wing: slightly infuscate throughout. Density of setation in fore wing: uniform throughout. Density of setation in hind wing: uniform throughout. Length of R1: more than 1.5 times as long as r.</p><fig id="F21" position="float" orientation="portrait"><label>Figures 120–125.</label><caption><p><sup><xref ref-type="fn" rid="FN87">87</xref></sup><tp:taxon-name>Trichoteleia halterata</tp:taxon-name> sp. n., female holotype (OSUC 181012). <bold>120</bold> Lateral habitus <bold>121</bold> Head and mesosoma, lateral view <bold>122</bold> Dorsal habitus <bold>123</bold> Head and mesosoma, dorsal view <bold>124</bold> Head, anterior view <bold>125</bold> Metasoma, dorsal view. Scale bars in millimeters.</p></caption><graphic xmlns:xlink="http://www.w3.org/1999/xlink" xlink:href="ZooKeys-080-001-g021.jpg" position="float" orientation="portrait" xlink:type="simple"/></fig></sec></tp:treatment-sec><tp:treatment-sec sec-type="Diagnosis"><title>Diagnosis.</title><p>Among the species of <tp:taxon-name>Trichoteleia</tp:taxon-name> only <tp:taxon-name>Trichoteleia halterata</tp:taxon-name>, <tp:taxon-name>Trichoteleia echinata</tp:taxon-name> and <tp:taxon-name>Trichoteleia parvipennis</tp:taxon-name> are known to be brachypterous. <tp:taxon-name>Trichoteleia halterata</tp:taxon-name> lacks a basiconic sensillum on A7 and has a simple horn on T1. A basiconic sensillum is present on A7 in <tp:taxon-name>Trichoteleia parvipennis</tp:taxon-name>, and <tp:taxon-name>Trichoteleia echinata</tp:taxon-name> has a posterodorsally pointing spine on the horn of T1.</p></tp:treatment-sec><tp:treatment-sec sec-type="Etymology"><title>Etymology.</title><p>The adjectival epithet refers to the vaguely dumbbell shaped forewings.</p></tp:treatment-sec><tp:treatment-sec sec-type="Link to Distribution Map"><title>Link to Distribution Map.</title><p>[<ext-link xmlns:xlink="http://www.w3.org/1999/xlink" ext-link-type="uri" xlink:href="http://hol.osu.edu/map-large.html?id=238233" xlink:type="simple">http://hol.osu.edu/map-large.html?id=238233</ext-link>]</p></tp:treatment-sec><tp:treatment-sec sec-type="Material Examined"><title>Material Examined.</title><p>Holotype, female: <bold>MADAGASCAR:</bold> Fianarantsoa Auto. Prov., rainforest, 36km S Ambalavao, 22°12'S 46°58'E, 23.X.1993, Berlese funnel, B. L. Fisher, OSUC 181012 (deposited in CASC).</p></tp:treatment-sec><tp:treatment-sec><!--Section generated to contain objects referenced in tp:taxon-treatment.--><fn-group><fn id="FN87"><label>87</label><p><ext-link xmlns:xlink="http://www.w3.org/1999/xlink" ext-link-type="uri" xlink:href="http://morphbank.net/?id=578540" xlink:type="simple">http://morphbank.net/?id=578540</ext-link></p></fn><fn id="FN18"><label>18</label><p><ext-link xmlns:xlink="http://www.w3.org/1999/xlink" ext-link-type="uri" xlink:href="http://morphbank.net/?id=578536" xlink:type="simple">http://morphbank.net/?id=578536</ext-link></p></fn></fn-group></tp:treatment-sec></tp:taxon-treatment>
