# Supplementary material for: Revision of the Malagasy genus Trichoteleia Kieffer (Hymenoptera, Platygastroidea, Platygastridae)
Source: Zookeys. 2011 Feb 16;(80):1–126. doi: 10.3897/zookeys.80.907 (PMC3088049; doi:10.3897/zookeys.80.907)
Supplement: XML Treatment for Trichoteleia hemlyae [file zookeys.80.907-treatment14.xml]

<!DOCTYPE tp:taxon-treatment
  PUBLIC "-//TaxonX//DTD Taxonomic Treatment Publishing DTD v0 20100105//EN" "tax-treatment-NSO.dtd">
<tp:taxon-treatment xmlns:tp="http://www.plazi.org/taxpub"><tp:treatment-meta><mixed-citation publication-type="journal"><person-group><name><surname>Talamas</surname><given-names>Elijah J.</given-names></name><name><surname>Masner</surname><given-names>Lubomír</given-names></name><name><surname>Johnson</surname><given-names>Norman F.</given-names></name></person-group><article-title>Revision of the Malagasy genus <italic>Trichoteleia</italic> Kieffer (Hymenoptera, Platygastroidea, Platygastridae)</article-title><source>Zookeys</source><day>16</day><month>2</month><year>2011</year><volume>2011</volume><issue>80</issue><fpage>1</fpage><lpage>126</lpage><pub-id pub-id-type="doi">10.3897/zookeys.80.907</pub-id></mixed-citation></tp:treatment-meta><tp:nomenclature><tp:taxon-name>
                        <tp:taxon-name-part taxon-name-part-type="genus">Trichoteleia</tp:taxon-name-part>
                        <tp:taxon-name-part taxon-name-part-type="species">hemlyae</tp:taxon-name-part>
                    		<object-id xmlns:xlink="http://www.w3.org/1999/xlink" xlink:type="simple">urn:lsid:zoobank.org:act:A8E68218-7683-45D8-A71B-4E0662F53BC9</object-id>
                    		<object-id xmlns:xlink="http://www.w3.org/1999/xlink" xlink:type="simple">urn:lsid.biosci.ohio-state.edu:osuc_concepts:241293</object-id>
                    </tp:taxon-name><tp:taxon-authority>Talamas &amp; Masner</tp:taxon-authority><tp:taxon-status xmlns:xlink="http://www.w3.org/1999/xlink" xlink:type="simple">sp. n.</tp:taxon-status><xref ref-type="fig" rid="F1">Figures 3</xref><xref ref-type="fig" rid="F2">9</xref><xref ref-type="fig" rid="F6">31</xref><xref ref-type="fig" rid="F8">44</xref><xref ref-type="fig" rid="F22">126–131</xref><xref ref-type="fig" rid="F52">309–310</xref><xref ref-type="fn" rid="FN19">Morphbank <sup>19</sup></xref></tp:nomenclature><tp:treatment-sec sec-type="Description"><title>Description.</title><sec sec-type="Female body length"><title>Female body length:</title><p>2.66–3.47 mm (n=12). Male body length: 2.24–3.11 mm (n=22). Color of head: dark orange, becoming brown at vertex; orange throughout; dark brown to black; yellow throughout. Central keel of frons: present, extending onto interantennal process. Sculpture of medial frons in female: smooth. Sculpture of medial frons in male: smooth. Number of mandibular teeth: three. Basal <!--PageBreak-->node on mandible: absent. Sculpture of frons below median ocellus: densely punctate throughout. Sculpture of posterior vertex: moderately punctate; densely punctate. Occipital rim: comprised of small to miniscule cells. Sculpture of gena: punctate rugose; dorsoventrally strigose. Basiconic sensillum on A7: absent.</p></sec><sec sec-type="Color of mesosoma in female"><title>Color of mesosoma in female:</title><p>dark brown to black; variably orange to brown. Color of mesosoma in male: dark brown to black. Sculpture along posterior pronotal sulcus:<!--PageBreak--> striate, striae well defined. Notaulus: smooth furrow incomplete, reaching suprahumeral sulcus as row of punctures. Sculpture of medial mesoscutum: moderately punctate in posterior half, becoming denser anteriorly; moderately punctate in posterior half, becoming denser and transversely rugulose anteriorly. Sculpture of mesoscutellum: smooth with sparse fine punctures throughout; smooth medially, sparsely punctate laterally. Postacetabular sulcus: comprised of small cells. Mesopleural carina: present. Sculpture along ventral half of prespecular sulcus: punctate. Sculpture of posterolateral mesepisternum: punctate; sparsely punctate. Sculpture of ventral surface of mesepisternum: finely punctate. Setation of ventral metapleural area: absent. Setation of metapleural triangle: sparse; moderately dense. Sculpture of metapleural triangle: punctate rugose; densely punctate. Posterior margin of metapleuron below propodeal spiracle: straight to moderately convex; with blunt kink near intersection with metapleural sulcus. Color of legs: pale brown throughout; brown throughout; fore coxa and trochanter yellow, otherwise brown.</p></sec><sec sec-type="Color of metasoma in female"><title>Color of metasoma in female:</title><p>dark brown to black throughout. Color of metasoma in male: pale to dark brown throughout. Posterior margin of transverse sulcus on T2: strongly convex. Sublateral tergal carina on T2: absent. Microsculpture on T2: present. Microsculpture on T3: present. Microsculpture on T4: present. Horn on T1 in female: present as a large, apically rounded protuberance. Macrosculpture of T2 in female: weakly longitudinally striate throughout; striate anteriorly, with few striae reaching T3. Macrosculpture of medial T3 in female: absent; weakly longitudinally strigose. Macrosculpture of lateral T3 in female: absent; longitudinally strigose. Macrosculpture of medial T4 in female: absent. Macrosculpture of lateral T4 in female: absent. Punctation of T4 in female: sparse in medial third, moderately dense laterally; absent in medial third, sparse laterally; sparse throughout. Macrosculpture of T5 in female: absent. Punctation of T5 in female: moderately dense throughout; sparse along midline, otherwise dense. Shape of T5 in female: width of posterior margin less than length. Microscupture on T6 in female: absent. Sculpture of T6 in female: smooth along midline, densely and finely punctate laterally. Macrosculpture of T2 in male: striate anteriorly, with few striae reaching T3; weakly longitudinally striate throughout. Macrosculpture of medial T3 in male: absent. Macrosculpture of lateral T3 in male: absent. Macrosculpture of T4 in male: absent. Punctation of T4 in male: sparse throughout; absent in medial third, sparse laterally. Macrosculpture of T5 in male: absent. Punctation of T5 in male: sparse along midline, otherwise dense throughout; sparse in medial third, moderately dense laterally. Sculpture of S2: longitudinally striate medially, punctate interstitially. Prominent longitudinal median carina on S2: absent.</p></sec><sec sec-type="Wings"><title>Wings:</title><p>macropterous, apex of forewing extending beyond posterior margin of T3. Color of forewing in female: slightly infuscate with longitudinal dark streak. Color of forewing in male: slightly infuscate throughout; slightly infuscate with longitudinal dark streak. Color of hind wing: slightly infuscate throughout; hyaline with faint infuscate patches posterior to R and along anterior margin apical to R. Density of setation in fore wing: uniform throughout. Density of setation in hind wing: uniform throughout. Length of R1: more than 1.5 times as long as r. M+Cu and RS+M in forewing: nebulous.</p><fig id="F22" position="float" orientation="portrait"><label>Figures 126–131.</label><caption><p><sup><xref ref-type="fn" rid="FN88">88</xref></sup><tp:taxon-name>Trichoteleia hemlyae</tp:taxon-name> sp. n. <bold>126</bold> Lateral habitus, female holotype (CASENT 2132833) <bold>127</bold> Head and mesosoma, lateral view, female holotype (CASENT 2132833) <bold>128</bold> Dorsal habitus, female holotype (CASENT 2132833) <bold>129</bold> Head and mesosoma, dorsal view, female holotype (CASENT 2132833) <bold>130</bold> Head, anterior view, female (CASENT 2043942) <bold>131</bold> Metasoma, dorsal view, female holotype (CASENT 2132833). Scale bars in millimeters.</p></caption><graphic xmlns:xlink="http://www.w3.org/1999/xlink" xlink:href="ZooKeys-080-001-g022.jpg" position="float" orientation="portrait" xlink:type="simple"/></fig></sec></tp:treatment-sec><tp:treatment-sec sec-type="Diagnosis"><title>Diagnosis.</title><p><tp:taxon-name>Trichoteleia hemlyae</tp:taxon-name> is most similar to <tp:taxon-name>Trichoteleia pauliani</tp:taxon-name> and <tp:taxon-name>Trichoteleia ravaka</tp:taxon-name>. The central keel on the frons and coarsely sculptured metapleural triangle will serve to separate this species from <tp:taxon-name>Trichoteleia pauliani</tp:taxon-name>. The primary difference between <tp:taxon-name>Trichoteleia hemlyae</tp:taxon-name> and <tp:taxon-name>Trichoteleia ravaka</tp:taxon-name> is the color pattern in the forewing. <tp:taxon-name>Trichoteleia hemlyae</tp:taxon-name> has forewings that are faintly infuscate throughout with a nebulous darker streak along the longitudinal midline (<xref ref-type="fig" rid="F6">Figs 31</xref>, <xref ref-type="fig" rid="F22">126, 128, 131</xref>). The forewings of <tp:taxon-name>Trichoteleia ravaka</tp:taxon-name> have infuscation in patch near the apex of the wing and in a transverse band intersecting R (marginal vein) (<xref ref-type="fig" rid="F22">Fig. 231</xref>).</p></tp:treatment-sec><tp:treatment-sec sec-type="Etymology"><title>Etymology.</title><p>This species is named to honor the work and pleasant demeanor of Sara Hemly (OSU, Columbus), whose meticulous processing of specimens greatly contributed to this revision.</p></tp:treatment-sec><tp:treatment-sec sec-type="Link to Distribution Map"><title>Link to Distribution Map.</title><p>[<ext-link xmlns:xlink="http://www.w3.org/1999/xlink" ext-link-type="uri" xlink:href="http://hol.osu.edu/map-large.html?id=241293" xlink:type="simple">http://hol.osu.edu/map-large.html?id=241293</ext-link>]</p></tp:treatment-sec><tp:treatment-sec sec-type="Material Examined"><title>Material Examined.</title><p>Holotype, female: <bold>MADAGASCAR:</bold> Fianarantsoa Auto. Prov., radio tower, forest edge / mixed tropical forest, MA-02-09B-54, Ranomafana National Park, 21°15.05'S 47°24.43'E, 1130m, 27.II–9.III.2003, malaise trap, R. Harin’Hala, CASENT 2132833 (deposited in CASC). Paratypes: <bold>MADAGASCAR:</bold> 18 females, 68 males, CASENT 2008625, 2008631, 2042872, 2043435, 2043487–2043488, 2043528, 2043942, 2118406, 2118409, 2118415–2118416, 2118423, 2132655, 2132725–2132726, 2132757, 2132834, 2132843, 2133932–2133933, 2134084–2134085, 2134089–2134090, 2134092, 2134162, 2134174, 2134177, 2134182, 2135732, 2135791, 2135808, 2135828, 2135832, 2135835, 2135841, 2135867–2135868, 2135881, 2135888, 2135891–2135892, 2135894–2135896, 2135899–2135900, 2135959, 2135961–2135962, 2135971, 2136001, 2136017, 2136019, 2136166, 2136179, 2136274, 2138045, 2138092, OSUC 181024, OSUC 181025, OSUC 181026, OSUC 266087 (CASC); CASENT 2043529, OSUC 181027 (CNCI); CASENT 2008627, 2042964–2042965, 2043525, 2118407, 2118414, 2132758, 2134100, 2134163, 2135810, 2135829, 2135846, 2135857, 2135875, 2135893, 2136020, 2136156, 2136158, 2136188, 2136194 (OSUC). Other material: <bold>MADAGASCAR:</bold> 2 females, OSUC 334219–334220 (OSUC).</p></tp:treatment-sec><tp:treatment-sec><!--Section generated to contain objects referenced in tp:taxon-treatment.--><fig id="F1" position="float" orientation="portrait"><label>Figures 1–6.</label><caption><p><sup><xref ref-type="fn" rid="FN68">68</xref></sup> <bold>1</bold> <tp:taxon-name>Trichoteleia delilah</tp:taxon-name> sp. n., Antennal clava, ventral view, female (CASENT 2135905) <bold>2</bold> <tp:taxon-name>Trichoteleia orona</tp:taxon-name> sp. n., Antennal clava, ventral view, female (CASENT 2043194) <bold>3</bold> <tp:taxon-name>Trichoteleia hemlyae</tp:taxon-name> sp. n., Head, anterolateral view, female (CASENT 2043942) <bold>4</bold> <tp:taxon-name>Trichoteleia pauliani</tp:taxon-name> sp. n., Head, anterolateral view, female (CASENT 2136193) <bold>5</bold> <tp:taxon-name>Trichoteleia subtilis</tp:taxon-name> sp. n., Head, anterolateral view, female (CASENT 2134158) <bold>6</bold> <tp:taxon-name>Trichoteleia janus</tp:taxon-name> sp. n., Head, anterolateral view, female (CASENT 2042242). Scale bars in millimeters.</p></caption><graphic xmlns:xlink="http://www.w3.org/1999/xlink" xlink:href="ZooKeys-080-001-g001.jpg" position="float" orientation="portrait" xlink:type="simple"/></fig><fig id="F2" position="float" orientation="portrait"><label>Figures 7–12.</label><caption><p><sup><xref ref-type="fn" rid="FN69">69</xref></sup> <bold>7</bold> <tp:taxon-name>Trichoteleia takariva</tp:taxon-name> sp. n., Antero-admedian line, anterodorsal view, male holotype (CASENT 2043217) <bold>8</bold> <tp:taxon-name>Trichoteleia janus</tp:taxon-name> sp. n., Antero-admedian line, anterodorsal view, male (CASENT 2043786) <bold>9</bold> <tp:taxon-name>Trichoteleia hemlyae</tp:taxon-name> sp. n., Notaulus, anterodorsal view, female (OSUC 181027) <bold>10</bold> <tp:taxon-name>Trichoteleia minima</tp:taxon-name> sp. n., Notaulus, anterodorsal view, female holotype (CASENT 2043543) <bold>11</bold> <tp:taxon-name>Trichoteleia prima</tp:taxon-name> sp. n., Scutellar-axillar complex, lateral view, female (CASENT 2134201) <bold>12</bold> <tp:taxon-name>Trichoteleia levii</tp:taxon-name> sp. n., Scutellar-axillar complex, lateral view, female (CASENT 2043789). Scale bars in millimeters.</p></caption><graphic xmlns:xlink="http://www.w3.org/1999/xlink" xlink:href="ZooKeys-080-001-g002.jpg" position="float" orientation="portrait" xlink:type="simple"/></fig><fig id="F6" position="float" orientation="portrait"><label>Figures 31–36.</label><caption><p><sup><xref ref-type="fn" rid="FN73">73</xref></sup> <bold>31</bold> <tp:taxon-name>Trichoteleia hemlyae</tp:taxon-name> sp. n., Fore wing and hind wing, dorsal view, male (CASENT 2132758) <bold>32</bold> <tp:taxon-name>Trichoteleia quazii</tp:taxon-name> sp. n., Fore wing and hind wing, dorsal view, female holotype (CASENT 2132026) <bold>33</bold> <tp:taxon-name>Trichoteleia picturata</tp:taxon-name> sp. n., Fore wing and hind wing, dorsal view, female holotype (CASENT 2135904) <bold>34</bold> <tp:taxon-name>Trichoteleia nify</tp:taxon-name> sp. n., Fore wing and hind wing, dorsal view, male (CASENT 2135884) <bold>35</bold> <tp:taxon-name>Trichoteleia afo</tp:taxon-name> sp. n., Fore wing, dorsal view, female (CASENT 2043326) <bold>36</bold> <tp:taxon-name>Trichoteleia tahotra</tp:taxon-name> sp. n., Fore wing, dorsal view, male (CASENT 2134186). Scale bars in millimeters.</p></caption><graphic xmlns:xlink="http://www.w3.org/1999/xlink" xlink:href="ZooKeys-080-001-g006.jpg" position="float" orientation="portrait" xlink:type="simple"/></fig><fig id="F8" position="float" orientation="portrait"><label>Figures 43–48.</label><caption><p><sup><xref ref-type="fn" rid="FN75">75</xref></sup> <bold>43</bold> <tp:taxon-name>Trichoteleia afo</tp:taxon-name> sp. n., Metasoma, ventral view, female (CASENT 2042915) <bold>44</bold> <tp:taxon-name>Trichoteleia hemlyae</tp:taxon-name> sp. n., Metasoma, ventral view, female (CASENT 2135808) <bold>45</bold> <tp:taxon-name>Trichoteleia carinata</tp:taxon-name> sp. n., Metasoma, ventral view, male (OSUC 181062) <bold>46</bold> <tp:taxon-name>Trichoteleia takariva</tp:taxon-name> sp. n., Metasoma, ventral view, male holotype (CASENT 2043217) <bold>47</bold> <tp:taxon-name>Trichoteleia janus</tp:taxon-name> sp. n., Metasoma, ventral view, male (CASENT 2043789) <bold>48</bold> <tp:taxon-name>Trichoteleia orona</tp:taxon-name> sp. n., Metasoma, ventral view, male (CASENT 2134153). Scale bars in millimeters.</p></caption><graphic xmlns:xlink="http://www.w3.org/1999/xlink" xlink:href="ZooKeys-080-001-g008.jpg" position="float" orientation="portrait" xlink:type="simple"/></fig><fig id="F52" position="float" orientation="portrait"><label>Figures 305–310.</label><caption><p><sup><xref ref-type="fn" rid="FN118">118</xref></sup> 305, <tp:taxon-name>Trichoteleia levii</tp:taxon-name> sp. n., Lateral habitus, female (CASENT 2043789) <bold>306</bold> <tp:taxon-name>Trichoteleia jiro</tp:taxon-name> sp. n., Lateral habitus, male (OSUC 143329) <bold>307</bold> <tp:taxon-name>Trichoteleia bicolor</tp:taxon-name> sp. n., Lateral habitus, male (CASENT 2135801) <bold>308</bold> <tp:taxon-name>Trichoteleia bicolor</tp:taxon-name> sp. n., Dorsal habitus, male (CASENT 2135801) <bold>309</bold> <tp:taxon-name>Trichoteleia hemlyae</tp:taxon-name> sp. n., Lateral habitus, female (CASENT 2136418) <bold>310</bold> <tp:taxon-name>Trichoteleia hemlyae</tp:taxon-name> sp. n., Dorsal habitus, female (CASENT 2136418). Scale bars in millimeters</p></caption><graphic xmlns:xlink="http://www.w3.org/1999/xlink" xlink:href="ZooKeys-080-001-g052.jpg" position="float" orientation="portrait" xlink:type="simple"/></fig><fn-group><fn id="FN68"><label>68</label><p><ext-link xmlns:xlink="http://www.w3.org/1999/xlink" ext-link-type="uri" xlink:href="http://morphbank.net/?id=578585" xlink:type="simple">http://morphbank.net/?id=578585</ext-link></p></fn><fn id="FN69"><label>69</label><p><ext-link xmlns:xlink="http://www.w3.org/1999/xlink" ext-link-type="uri" xlink:href="http://morphbank.net/?id=578627" xlink:type="simple">http://morphbank.net/?id=578627</ext-link></p></fn><fn id="FN73"><label>73</label><p><ext-link xmlns:xlink="http://www.w3.org/1999/xlink" ext-link-type="uri" xlink:href="http://morphbank.net/?id=578630" xlink:type="simple">http://morphbank.net/?id=578630</ext-link></p></fn><fn id="FN75"><label>75</label><p><ext-link xmlns:xlink="http://www.w3.org/1999/xlink" ext-link-type="uri" xlink:href="http://morphbank.net/?id=578632" xlink:type="simple">http://morphbank.net/?id=578632</ext-link></p></fn><fn id="FN88"><label>88</label><p><ext-link xmlns:xlink="http://www.w3.org/1999/xlink" ext-link-type="uri" xlink:href="http://morphbank.net/?id=578596" xlink:type="simple">http://morphbank.net/?id=578596</ext-link></p></fn><fn id="FN118"><label>118</label><p><ext-link xmlns:xlink="http://www.w3.org/1999/xlink" ext-link-type="uri" xlink:href="http://morphbank.net/?id=578634" xlink:type="simple">http://morphbank.net/?id=578634</ext-link></p></fn><fn id="FN19"><label>19</label><p><ext-link xmlns:xlink="http://www.w3.org/1999/xlink" ext-link-type="uri" xlink:href="http://morphbank.net/?id=578582" xlink:type="simple">http://morphbank.net/?id=578582</ext-link></p></fn></fn-group></tp:treatment-sec></tp:taxon-treatment>
