# Supplementary material for: Revision of the Malagasy genus Trichoteleia Kieffer (Hymenoptera, Platygastroidea, Platygastridae)
Source: Zookeys. 2011 Feb 16;(80):1–126. doi: 10.3897/zookeys.80.907 (PMC3088049; doi:10.3897/zookeys.80.907)
Supplement: XML Treatment for Trichoteleia irwini [file zookeys.80.907-treatment15.xml]

<!DOCTYPE tp:taxon-treatment
  PUBLIC "-//TaxonX//DTD Taxonomic Treatment Publishing DTD v0 20100105//EN" "tax-treatment-NSO.dtd">
<tp:taxon-treatment xmlns:tp="http://www.plazi.org/taxpub"><tp:treatment-meta><mixed-citation publication-type="journal"><person-group><name><surname>Talamas</surname><given-names>Elijah J.</given-names></name><name><surname>Masner</surname><given-names>Lubomír</given-names></name><name><surname>Johnson</surname><given-names>Norman F.</given-names></name></person-group><article-title>Revision of the Malagasy genus <italic>Trichoteleia</italic> Kieffer (Hymenoptera, Platygastroidea, Platygastridae)</article-title><source>Zookeys</source><day>16</day><month>2</month><year>2011</year><volume>2011</volume><issue>80</issue><fpage>1</fpage><lpage>126</lpage><pub-id pub-id-type="doi">10.3897/zookeys.80.907</pub-id></mixed-citation></tp:treatment-meta><tp:nomenclature><tp:taxon-name>
                        <tp:taxon-name-part taxon-name-part-type="genus">Trichoteleia</tp:taxon-name-part>
                        <tp:taxon-name-part taxon-name-part-type="species">irwini</tp:taxon-name-part>
                    		<object-id xmlns:xlink="http://www.w3.org/1999/xlink" xlink:type="simple">urn:lsid:zoobank.org:act:5F1676DB-47EC-422A-9898-F32F84A1AAC7</object-id>
                    		<object-id xmlns:xlink="http://www.w3.org/1999/xlink" xlink:type="simple">urn:lsid.biosci.ohio-state.edu:osuc_concepts:238234</object-id>
                    </tp:taxon-name><tp:taxon-authority>Talamas &amp; Masner</tp:taxon-authority><tp:taxon-status xmlns:xlink="http://www.w3.org/1999/xlink" xlink:type="simple">sp. n.</tp:taxon-status><xref ref-type="fig" rid="F23">Figures 132–137</xref><xref ref-type="fn" rid="FN20">Morphbank <sup>20</sup></xref></tp:nomenclature><tp:treatment-sec sec-type="Description"><title>Description.</title><sec sec-type="Female body length"><title>Female body length:</title><p>3.31–3.90 mm (n=2). Male body length: 3.20–3.20 mm (n=2). Color of head: dark brown to black. Central keel of frons: present, ending above interantennal process. Sculpture of medial frons in female: smooth. Sculpture of medial frons in male: smooth. Number of mandibular teeth: three. Basal node on mandible: present. Sculpture of frons below median ocellus: punctate throughout with a groove parallel to orbital carina; densely punctate throughout. Sculpture of posterior vertex: concentrically rugose. Sculpture of gena: coarsely striate. Basiconic sensillum on A7: present.<!--PageBreak--></p></sec><sec sec-type="Color of mesosoma in female"><title>Color of mesosoma in female:</title><p>dark brown to black. Color of mesosoma in male: dark brown to black. Sculpture along posterior pronotal sulcus: striate, striae well defined. Notaulus: percurrent, reaching suprahumeral sulcus as a smooth furrow. Sculpture of medial mesoscutum: moderately punctate in posterior half, becoming denser anteriorly. Sculpture of mesoscutellum: smooth with sparse fine punctures throughout; smooth medially, sparsely punctate laterally. Postacetabular sulcus: comprised of small cells. Mesopleural carina: present; present only in anterior half. Sculpture along ventral half of prespecular sulcus: punctate. Sculpture of posterolateral mesepisternum: <!--PageBreak-->smooth. Sculpture of ventral surface of mesepisternum: smooth. Setation of ventral metapleural area: absent. Setation of metapleural triangle: sparse. Sculpture of metapleural triangle: rugulose; finely punctate. Posterior margin of metapleuron below propodeal spiracle: with blunt kink near intersection with metapleural sulcus. Color of legs: coxae and trochanters yellow, otherwise pale brown, hindlegs the darkest.</p></sec><sec sec-type="Color of metasoma in female"><title>Color of metasoma in female:</title><p>dark brown to black throughout. Color of metasoma in male: dark brown to black throughout. Posterior margin of transverse sulcus on T2: strongly convex. Sublateral tergal carina on T2: absent. Microsculpture on T2: present. Microsculpture on T3: present. Microsculpture on T4: present. Horn on T1 in female: present as a large, apically rounded protuberance. Macrosculpture of T2 in female: striate anteriorly, with few striae reaching T3. Macrosculpture of medial T3 in female: absent. Macrosculpture of lateral T3 in female: present as 1 or 2 strigae along junction of dorsal and lateral surfaces. Macrosculpture of medial T4 in female: absent. Macrosculpture of lateral T4 in female: present as 1 or 2 strigae along junction of dorsal and lateral surfaces. Punctation of T4 in female: absent along midline, otherwise sparse. Macrosculpture of T5 in female: weakly rugulose laterally. Punctation of T5 in female: sparse throughout. Shape of T5 in female: width of posterior margin less than length. Microscupture on T6 in female: present throughout. Sculpture of T6 in female: finely punctate throughout. Macrosculpture of T2 in male: striate anteriorly, with few striae reaching T3. Macrosculpture of medial T3 in male: absent. Macrosculpture of lateral T3 in male: present as 1 or 2 strigae along junction of dorsal and lateral surfaces. Macrosculpture of T4 in male: absent. Punctation of T4 in male: sparse throughout; absent in medial third, sparse laterally. Macrosculpture of T5 in male: absent. Punctation of T5 in male: sparsely present throughout. Sculpture of S2: longitudinally striate anteriorly, smooth posteriorly. Prominent longitudinal median carina on S2: absent.</p></sec><sec sec-type="Wings"><title>Wings:</title><p>macropterous, apex or forewing extending beyond posterior margin of T3. Color of forewing in female: slightly infuscate throughout. Color of forewing in male: slightly infuscate throughout. Color of hind wing: hyaline, slightly infuscate at tip. Density of setation in fore wing: uniform throughout. Density of setation in hind wing: uniform throughout. Length of R1: more than 1.5 times as long as r. M+Cu and RS+M in forewing: nebulous.</p><fig id="F23" position="float" orientation="portrait"><label>Figures 132–137.</label><caption><p><sup><xref ref-type="fn" rid="FN89">89</xref></sup><tp:taxon-name>Trichoteleia irwini</tp:taxon-name> sp. n., female holotype (CASENT 2134796). <bold>132</bold> Lateral habitus <bold>133</bold> Head and mesosoma, lateral view <bold>134</bold> Dorsal habitus <bold>135</bold> Head and mesosoma, dorsal view <bold>136</bold> Metasoma, dorsal view <bold>137</bold> T5–T6, dorsal view. Scale bars in millimeters.</p></caption><graphic xmlns:xlink="http://www.w3.org/1999/xlink" xlink:href="ZooKeys-080-001-g023.jpg" position="float" orientation="portrait" xlink:type="simple"/></fig></sec></tp:treatment-sec><tp:treatment-sec sec-type="Diagnosis"><title>Diagnosis.</title><p><tp:taxon-name>Trichoteleia irwini</tp:taxon-name> shares with <tp:taxon-name>Trichoteleia albidipes</tp:taxon-name> and <tp:taxon-name>Trichoteleia ketrona</tp:taxon-name> the presence of large concentric rugae on the posterior vertex that are not interrupted by coarse punctures (<xref ref-type="fig" rid="F11">Figs 64</xref>, <xref ref-type="fig" rid="F23">135</xref>, <xref ref-type="fig" rid="F26">153</xref>). <tp:taxon-name>Trichoteleia albidipes</tp:taxon-name> has striae that reach from the posterior margin of the lateral pronotum anteriorly to the mesoscutal suprahumeral sulcus (<xref ref-type="fig" rid="F11">Fig. 62</xref>), while the striae of the pronotum in <tp:taxon-name>Trichoteleia irwini</tp:taxon-name> are clearly separated from the mesoscutal suprahumeral sulcus by a smooth area (<xref ref-type="fig" rid="F23">Fig. 133</xref>). <tp:taxon-name>Trichoteleia irwini</tp:taxon-name> is separated from <tp:taxon-name>Trichoteleia ketrona</tp:taxon-name> by the presence of dense microsculpture through the metasoma and the weakly striate T2 (<xref ref-type="fig" rid="F23">Fig. 136</xref>). Additionally, females of <tp:taxon-name>Trichoteleia irwini</tp:taxon-name> have a basiconic sensillum on A7 which is not found in the other two species.</p></tp:treatment-sec><tp:treatment-sec sec-type="Etymology"><title>Etymology.</title><p><tp:taxon-name>Trichoteleia irwini</tp:taxon-name> is named after Dr. Michael Irwin for his excellent field work in Madagascar.</p></tp:treatment-sec><tp:treatment-sec sec-type="Link to Distribution Map"><title>Link to Distribution Map.</title><p>[<ext-link xmlns:xlink="http://www.w3.org/1999/xlink" ext-link-type="uri" xlink:href="http://hol.osu.edu/map-large.html?id=238234" xlink:type="simple">http://hol.osu.edu/map-large.html?id=238234</ext-link>]<!--PageBreak--></p></tp:treatment-sec><tp:treatment-sec sec-type="Material Examined"><title>Material Examined.</title><p>Holotype, female: <bold>MADAGASCAR:</bold> Fianarantsoa Auto. Prov., Belle Vue trail, Ranomafana National Park, 21°15.99'S 47°25.21'E, 1150m, 8.XII–20.XII.1999, M. E. Irwin, OSUC 181013 (deposited in CASC). Paratypes: <bold>MADAGASCAR:</bold> 1 female, 3 males, CASENT 2136023–2136024, 8106455 (CASC); CASENT 2134796 (OSUC).</p></tp:treatment-sec><tp:treatment-sec><!--Section generated to contain objects referenced in tp:taxon-treatment.--><fig id="F11" position="float" orientation="portrait"><label>Figures 61–66.</label><caption><p><sup><xref ref-type="fn" rid="FN78">78</xref></sup> <tp:taxon-name>Trichoteleia albidipes</tp:taxon-name> Kieffer. <bold>61</bold> Lateral habitus, female (CASENT 2132453) <bold>62</bold> Head and mesosoma, lateral view, female (CASENT 2132453) <bold>63</bold> Dorsal habitus, female (CASENT 2132457) <bold>64</bold> Head and mesosoma, dorsal view, female (CASENT 2132457) <bold>65</bold> Head, anterior view, female (CASENT 2132453) <bold>66</bold> Metasoma, dorsal view, female (CASENT 2132456). Scale bars in millimeters.</p></caption><graphic xmlns:xlink="http://www.w3.org/1999/xlink" xlink:href="ZooKeys-080-001-g011.jpg" position="float" orientation="portrait" xlink:type="simple"/></fig><fig id="F26" position="float" orientation="portrait"><label>Figures 150–155.</label><caption><p><sup><xref ref-type="fn" rid="FN92">92</xref></sup><tp:taxon-name>Trichoteleia ketrona</tp:taxon-name> sp. n., female holotype (CASENT 2042842). <bold>150</bold> Lateral habitus <bold>151</bold> Head and mesosoma, lateral view <bold>152</bold> Dorsal habitus <bold>153</bold> Head and mesosoma, dorsal view <bold>154</bold> Head, anterior view <bold>155</bold> Metasoma, dorsal view. Scale bars in millimeters.</p></caption><graphic xmlns:xlink="http://www.w3.org/1999/xlink" xlink:href="ZooKeys-080-001-g026.jpg" position="float" orientation="portrait" xlink:type="simple"/></fig><fn-group><fn id="FN89"><label>89</label><p><ext-link xmlns:xlink="http://www.w3.org/1999/xlink" ext-link-type="uri" xlink:href="http://morphbank.net/?id=578597" xlink:type="simple">http://morphbank.net/?id=578597</ext-link></p></fn><fn id="FN20"><label>20</label><p><ext-link xmlns:xlink="http://www.w3.org/1999/xlink" ext-link-type="uri" xlink:href="http://morphbank.net/?id=578553" xlink:type="simple">http://morphbank.net/?id=578553</ext-link></p></fn><fn id="FN78"><label>78</label><p><ext-link xmlns:xlink="http://www.w3.org/1999/xlink" ext-link-type="uri" xlink:href="http://morphbank.net/?id=578586" xlink:type="simple">http://morphbank.net/?id=578586</ext-link></p></fn><fn id="FN92"><label>92</label><p><ext-link xmlns:xlink="http://www.w3.org/1999/xlink" ext-link-type="uri" xlink:href="http://morphbank.net/?id=578600" xlink:type="simple">http://morphbank.net/?id=578600</ext-link></p></fn></fn-group></tp:treatment-sec></tp:taxon-treatment>
