# Supplementary material for: Revision of the Malagasy genus Trichoteleia Kieffer (Hymenoptera, Platygastroidea, Platygastridae)
Source: Zookeys. 2011 Feb 16;(80):1–126. doi: 10.3897/zookeys.80.907 (PMC3088049; doi:10.3897/zookeys.80.907)
Supplement: XML Treatment for Trichoteleia jiro [file zookeys.80.907-treatment17.xml]

<!DOCTYPE tp:taxon-treatment
  PUBLIC "-//TaxonX//DTD Taxonomic Treatment Publishing DTD v0 20100105//EN" "tax-treatment-NSO.dtd">
<tp:taxon-treatment xmlns:tp="http://www.plazi.org/taxpub"><tp:treatment-meta><mixed-citation publication-type="journal"><person-group><name><surname>Talamas</surname><given-names>Elijah J.</given-names></name><name><surname>Masner</surname><given-names>Lubomír</given-names></name><name><surname>Johnson</surname><given-names>Norman F.</given-names></name></person-group><article-title>Revision of the Malagasy genus <italic>Trichoteleia</italic> Kieffer (Hymenoptera, Platygastroidea, Platygastridae)</article-title><source>Zookeys</source><day>16</day><month>2</month><year>2011</year><volume>2011</volume><issue>80</issue><fpage>1</fpage><lpage>126</lpage><pub-id pub-id-type="doi">10.3897/zookeys.80.907</pub-id></mixed-citation></tp:treatment-meta><tp:nomenclature><tp:taxon-name>
                        <tp:taxon-name-part taxon-name-part-type="genus">Trichoteleia</tp:taxon-name-part>
                        <tp:taxon-name-part taxon-name-part-type="species">jiro</tp:taxon-name-part>
                    		<object-id xmlns:xlink="http://www.w3.org/1999/xlink" xlink:type="simple">urn:lsid:zoobank.org:act:3DADAE94-4FAD-4A53-B00B-9C153FAD9E8A</object-id>
                    		<object-id xmlns:xlink="http://www.w3.org/1999/xlink" xlink:type="simple">urn:lsid.biosci.ohio-state.edu:osuc_concepts: 241279</object-id>
                    </tp:taxon-name><tp:taxon-authority>Talamas, sp. n.</tp:taxon-authority><xref ref-type="fig" rid="F7">Figures 42</xref><xref ref-type="fig" rid="F9">49–50</xref><xref ref-type="fig" rid="F25">144–149</xref><xref ref-type="fig" rid="F52">306</xref><xref ref-type="fn" rid="FN22">Morphbank <sup>22</sup></xref></tp:nomenclature><tp:treatment-sec sec-type="Description"><title>Description.</title><sec sec-type="Female body length"><title>Female body length:</title><p>2.35–2.49 mm (n=3). Male body length: 2.32–2.44 mm (n=7). Color of head: orange throughout; pale brown throughout. Central keel of frons: present, ending above interantennal process. Sculpture of medial frons in female: smooth. Sculpture of medial frons in male: smooth. Number of mandibular teeth: three. Basal node on mandible: absent. Sculpture of frons below median ocellus: punctate rugulose throughout; densely punctate throughout. Sculpture of posterior vertex: densely punctate; punctate rugose. Occipital rim: comprised of small to miniscule cells. Sculpture of gena: punctate rugose. Basiconic sensillum on A7: absent.</p></sec><sec sec-type="Color of mesosoma in female"><title>Color of mesosoma in female:</title><p>orange throughout. Color of mesosoma in male: pale brown throughout. Sculpture along posterior pronotal sulcus: rugulose. Notaulus: smooth furrow incomplete, reaching suprahumeral sulcus as row of punctures. Sculpture of medial mesoscutum: smooth and sparsely punctate posteriorly, densely punctate and transverely rugulose anteriorly; moderately punctate in posterior half, becoming denser anteriorly. Sculpture of mesoscutellum: smooth with sparse fine punctures throughout; smooth medially, sparsely punctate laterally. Postacetabular sulcus: comprised of small cells. Mesopleural carina: present. Sculpture along ventral half of<!--PageBreak--> prespecular sulcus: punctate; coarsely punctate. Sculpture of posterolateral mesepisternum: punctate; coarsely punctate. Sculpture of ventral surface of mesepisternum: finely punctate; smooth. Setation of ventral metapleural area: absent. Setation of metapleural triangle: dense. Sculpture of metapleural triangle: punctate rugose. Posterior margin of metapleuron below propodeal spiracle: with blunt kink near intersection with metapleural sulcus. Color of legs: yellow throughout; pale brown throughout.</p></sec><sec sec-type="Color of metasoma in female"><title>Color of metasoma in female:</title><p>dark brown to black throughout. Color of metasoma in male: dark brown to black throughout. Posterior margin of transverse sulcus on T2: straight. Sublateral tergal carina on T2: absent. Microsculpture on T2: present. Microsculpture on T3: present. Microsculpture on T4: present. Horn on T1 in female: absent. Macrosculpture of T2 in female: longitudinally strigose throughout. Macrosculpture of medial T3 in female: reticulate. Macrosculpture of lateral T3 in female: longitudinally strigose. Macrosculpture of medial T4 in female: longitudinally strigose; weakly rugulose. Macrosculpture of lateral T4 in female: longitudinally strigose. Punctation of T4 in female: sparse throughout. Macrosculpture of T5 in female: absent. Punctation of T5 in female: moderately dense throughout. Shape of T5 in female: width of posterior margin greater than or equal to length. Microscupture on T6 in female: absent. Sculpture of T6 in female: moderately punctate throughout. Macrosculpture of T2 in male: longitudinally strigose. Macrosculpture of medial T3 in male: reticulate. Macrosculpture of lateral T3 in male: longitudinally strigose. Macrosculpture of T4 in male: longitudinally strigose throughout. Punctation of T4 in male: sparse throughout. Macrosculpture of T5 in male: weakly rugulose laterally. Punctation of T5 in male: moderately dense throughout. Sculpture of S2: coarsely punctate throughout. Prominent longitudinal median carina on S2: absent.</p></sec><sec sec-type="Wings"><title>Wings:</title><p>macropterous, apex or forewing extending beyond posterior margin of T3. Color of forewing in female: hyaline throughout. Color of forewing in male: hyaline throughout. Color of hind wing: hyaline throughout. Density of setation in fore wing: reduced posterior to Sc+R in basal half. Density of setation in hind wing: reduced posterior to Sc+R. Length of R1: more than 1.5 times as long as r. M+Cu and RS+M in forewing: spectral.</p><fig id="F25" position="float" orientation="portrait"><label>Figures 144–149.</label><caption><p>91143, <tp:taxon-name>Trichoteleia jiro</tp:taxon-name> sp. n., female holotype (CASENT 2043784). <bold>144</bold> Lateral habitus <bold>145</bold> Head and mesosoma, lateral view <bold>146</bold> Dorsal habitus <bold>147</bold> Head and mesosoma, dorsal view <bold>148</bold> Head, anterior view <bold>149</bold> Metasoma, dorsal view. Scale bars in millimeters.</p></caption><graphic xmlns:xlink="http://www.w3.org/1999/xlink" xlink:href="ZooKeys-080-001-g025.jpg" position="float" orientation="portrait" xlink:type="simple"/></fig></sec></tp:treatment-sec><tp:treatment-sec sec-type="Diagnosis"><title>Diagnosis.</title><p><tp:taxon-name>Trichoteleia jiro</tp:taxon-name> is similar in habitus to a number of species that have a subspherical head, coarse punctation on the gena and vertex, and spectral veins in the forewing: <tp:taxon-name>Trichoteleia afo</tp:taxon-name>, <tp:taxon-name>Trichoteleia bicolor</tp:taxon-name>, <tp:taxon-name>Trichoteleia sphaerica</tp:taxon-name> and <tp:taxon-name>Trichoteleia minima</tp:taxon-name>. It may be may separated from them by the combination of a hyaline forewing, absence of horn on T1 in females, and dorsal metapleural area that is entirely to nearly entirely punctate rugose. Females of <tp:taxon-name>Trichoteleia jiro</tp:taxon-name> may also be recognized by the color pattern of bright orange head and mesosoma and black metasoma. However, females of <tp:taxon-name>Trichoteleia afo</tp:taxon-name> usually have a similar pattern but with a red head and mesosoma and black metasoma. Thus color should be used only as a supporting character for identification. Males of <tp:taxon-name>Trichoteleia jiro</tp:taxon-name> have a brown head and mesosoma and dark brown to black metasoma (<xref ref-type="fig" rid="F51">Fig. 306</xref>), serving to distinguish it from the similarly shaped <tp:taxon-name>Trichoteleia afo</tp:taxon-name>.</p></tp:treatment-sec><tp:treatment-sec sec-type="Etymology"><title>Etymology.</title><p>The species name <italic>jiro</italic>, to be treated as a noun in apposition, means “torch” in Malagasy. This epithet refers to the color pattern of females in this species.</p></tp:treatment-sec><tp:treatment-sec sec-type="Link to Distribution Map"><title>Link to Distribution Map.</title><p>[<ext-link xmlns:xlink="http://www.w3.org/1999/xlink" ext-link-type="uri" xlink:href="http://hol.osu.edu/map-large.html?id=241279" xlink:type="simple">http://hol.osu.edu/map-large.html?id=241279</ext-link>]</p></tp:treatment-sec><tp:treatment-sec sec-type="Material Examined"><title>Material Examined.</title><p>Holotype, female: <bold>MADAGASCAR:</bold> Toamasina Auto. Prov., botanical garden nr. entrance, tropical forest, MA-01-08B-20, Mantadia (Andasibe) National Park, 18°55.58'S 48°24.47'E, 1025m, 16.XI–23.XI.2001, malaise trap, R. Harin’Hala, CASENT 2043784 (deposited in CASC). Paratypes: <bold>MADAGASCAR:</bold> 4 females, 8 males, CASENT 2043516, 2043774, 2043785, 2133946–2133947, 2134005, 2136417, 2136587, 2136605 (CASC); OSUC 143329 (CNCI); CASENT 2043393, 2136590 (OSUC).</p></tp:treatment-sec><tp:treatment-sec><!--Section generated to contain objects referenced in tp:taxon-treatment.--><fig id="F7" position="float" orientation="portrait"><label>Figures 37–42.</label><caption><p><sup><xref ref-type="fn" rid="FN74">74</xref></sup> <bold>37</bold> <tp:taxon-name>Trichoteleia tigris</tp:taxon-name> sp. n., Metasoma, dorsal view, male (CASENT 2134160) <bold>38</bold> <tp:taxon-name>Trichoteleia janus</tp:taxon-name> sp. n., Metasoma, dorsal view, male (CASENT 2043786) <bold>39</bold> <tp:taxon-name>Trichoteleia rugifrons</tp:taxon-name> sp. n., Metasoma, dorsal view, male (CASENT 2135938) <bold>40</bold> <tp:taxon-name>Trichoteleia orona</tp:taxon-name> sp. n., Metasoma, dorsal view, male (CASENT 2134153) <bold>41</bold> <tp:taxon-name>Trichoteleia afo</tp:taxon-name> sp. n., Metasoma, dorsal view, male (CASENT 2134153) <bold>42</bold> <tp:taxon-name>Trichoteleia jiro</tp:taxon-name> sp. n., Metasoma, dorsal view, male (OSUC 143329). Scale bars in millimeters. </p></caption><graphic xmlns:xlink="http://www.w3.org/1999/xlink" xlink:href="ZooKeys-080-001-g007.jpg" position="float" orientation="portrait" xlink:type="simple"/></fig><fig id="F9" position="float" orientation="portrait"><label>Figures 49–54.</label><caption><p><sup><xref ref-type="fn" rid="FN76">76</xref></sup> <bold>49</bold> <tp:taxon-name>Trichoteleia jiro</tp:taxon-name> sp. n., Head and mesosoma, dorsal view, male (OSUC 143329) <bold>50</bold> <tp:taxon-name>Trichoteleia jiro</tp:taxon-name> sp. n., Head and mesosoma, lateral view, male (OSUC 143329) <bold>51</bold> <tp:taxon-name>Trichoteleia bicolor</tp:taxon-name> sp. n., Head and mesosoma, dorsal view, male (CASENT 2135801) <bold>52</bold> <tp:taxon-name>Trichoteleia bicolor</tp:taxon-name> sp. n., Head and mesosoma, lateral view, male (CASENT 2135801) <bold>53</bold> <tp:taxon-name>Trichoteleia tigris</tp:taxon-name> sp. n., Head and mesosoma, dorsal view, male (CASENT 2135969) <bold>54</bold> <tp:taxon-name>Trichoteleia tigris</tp:taxon-name> sp. n., Metasoma, dorsal view, male (CASENT 2135966). Scale bars in millimeters.</p></caption><graphic xmlns:xlink="http://www.w3.org/1999/xlink" xlink:href="ZooKeys-080-001-g009.jpg" position="float" orientation="portrait" xlink:type="simple"/></fig><fig id="F52" position="float" orientation="portrait"><label>Figures 305–310.</label><caption><p><sup><xref ref-type="fn" rid="FN118">118</xref></sup> 305, <tp:taxon-name>Trichoteleia levii</tp:taxon-name> sp. n., Lateral habitus, female (CASENT 2043789) <bold>306</bold> <tp:taxon-name>Trichoteleia jiro</tp:taxon-name> sp. n., Lateral habitus, male (OSUC 143329) <bold>307</bold> <tp:taxon-name>Trichoteleia bicolor</tp:taxon-name> sp. n., Lateral habitus, male (CASENT 2135801) <bold>308</bold> <tp:taxon-name>Trichoteleia bicolor</tp:taxon-name> sp. n., Dorsal habitus, male (CASENT 2135801) <bold>309</bold> <tp:taxon-name>Trichoteleia hemlyae</tp:taxon-name> sp. n., Lateral habitus, female (CASENT 2136418) <bold>310</bold> <tp:taxon-name>Trichoteleia hemlyae</tp:taxon-name> sp. n., Dorsal habitus, female (CASENT 2136418). Scale bars in millimeters</p></caption><graphic xmlns:xlink="http://www.w3.org/1999/xlink" xlink:href="ZooKeys-080-001-g052.jpg" position="float" orientation="portrait" xlink:type="simple"/></fig><fig id="F51" position="float" orientation="portrait"><label>Figures 299–304.</label><caption><p><sup><xref ref-type="fn" rid="FN117">117</xref></sup><tp:taxon-name>Trichoteleia zuparkoi</tp:taxon-name> sp. n., female holotype (OSUC 181161). <bold>299</bold> Lateral habitus <bold>300</bold> Head and mesosoma, lateral view <bold>301</bold> Metasoma, dorsal view <bold>302</bold> Head and mesosoma, dorsal view <bold>303</bold> T4–T6, dorsal view <bold>304</bold> Head, anterior view. Scale bars in millimeters.</p></caption><graphic xmlns:xlink="http://www.w3.org/1999/xlink" xlink:href="ZooKeys-080-001-g051.jpg" position="float" orientation="portrait" xlink:type="simple"/></fig><fn-group><fn id="FN74"><label>74</label><p><ext-link xmlns:xlink="http://www.w3.org/1999/xlink" ext-link-type="uri" xlink:href="http://morphbank.net/?id=578631" xlink:type="simple">http://morphbank.net/?id=578631</ext-link></p></fn><fn id="FN76"><label>76</label><p><ext-link xmlns:xlink="http://www.w3.org/1999/xlink" ext-link-type="uri" xlink:href="http://morphbank.net/?id=578633" xlink:type="simple">http://morphbank.net/?id=578633</ext-link></p></fn><fn id="FN118"><label>118</label><p><ext-link xmlns:xlink="http://www.w3.org/1999/xlink" ext-link-type="uri" xlink:href="http://morphbank.net/?id=578634" xlink:type="simple">http://morphbank.net/?id=578634</ext-link></p></fn><fn id="FN22"><label>22</label><p><ext-link xmlns:xlink="http://www.w3.org/1999/xlink" ext-link-type="uri" xlink:href="http://morphbank.net/?id=578555" xlink:type="simple">http://morphbank.net/?id=578555</ext-link></p></fn><fn id="FN117"><label>117</label><p><ext-link xmlns:xlink="http://www.w3.org/1999/xlink" ext-link-type="uri" xlink:href="http://morphbank.net/?id=578625" xlink:type="simple">http://morphbank.net/?id=578625</ext-link></p></fn></fn-group></tp:treatment-sec></tp:taxon-treatment>
