# Supplementary material for: Revision of the Malagasy genus Trichoteleia Kieffer (Hymenoptera, Platygastroidea, Platygastridae)
Source: Zookeys. 2011 Feb 16;(80):1–126. doi: 10.3897/zookeys.80.907 (PMC3088049; doi:10.3897/zookeys.80.907)
Supplement: XML Treatment for Trichoteleia ketrona [file zookeys.80.907-treatment18.xml]

<!DOCTYPE tp:taxon-treatment
  PUBLIC "-//TaxonX//DTD Taxonomic Treatment Publishing DTD v0 20100105//EN" "tax-treatment-NSO.dtd">
<tp:taxon-treatment xmlns:tp="http://www.plazi.org/taxpub"><tp:treatment-meta><mixed-citation publication-type="journal"><person-group><name><surname>Talamas</surname><given-names>Elijah J.</given-names></name><name><surname>Masner</surname><given-names>Lubomír</given-names></name><name><surname>Johnson</surname><given-names>Norman F.</given-names></name></person-group><article-title>Revision of the Malagasy genus <italic>Trichoteleia</italic> Kieffer (Hymenoptera, Platygastroidea, Platygastridae)</article-title><source>Zookeys</source><day>16</day><month>2</month><year>2011</year><volume>2011</volume><issue>80</issue><fpage>1</fpage><lpage>126</lpage><pub-id pub-id-type="doi">10.3897/zookeys.80.907</pub-id></mixed-citation></tp:treatment-meta><tp:nomenclature><tp:taxon-name>
                        <tp:taxon-name-part taxon-name-part-type="genus">Trichoteleia</tp:taxon-name-part>
                        <tp:taxon-name-part taxon-name-part-type="species">ketrona</tp:taxon-name-part>
                    		<object-id xmlns:xlink="http://www.w3.org/1999/xlink" xlink:type="simple">urn:lsid:zoobank.org:act:D836A36A-71A5-4E77-B80B-D4FE8516BE66</object-id>
                    		<object-id xmlns:xlink="http://www.w3.org/1999/xlink" xlink:type="simple">urn:lsid.biosci.ohio-state.edu:osuc_concepts:241290</object-id>
                    </tp:taxon-name><tp:taxon-authority>Talamas</tp:taxon-authority><tp:taxon-status xmlns:xlink="http://www.w3.org/1999/xlink" xlink:type="simple">sp. n.</tp:taxon-status><xref ref-type="fig" rid="F26">Figures 150–155</xref><xref ref-type="fn" rid="FN23">Morphbank <sup>23</sup></xref></tp:nomenclature><tp:treatment-sec sec-type="Description"><title>Description.</title><sec sec-type="Female body length"><title>Female body length:</title><p>3.31 mm (n=1). Color of head: dark brown to black. Central keel of frons: present, extending onto interantennal process. Sculpture of medial frons in female: smooth. Number of mandibular teeth: three. Basal node on mandible: present. Sculpture of frons below median ocellus: finely punctate throughout, dorsoventrally strigose laterally. Sculpture of posterior vertex: concentrically rugose. Occipital rim: comprised of medium to large sized cells. Sculpture of gena: coarsely striate. Basiconic sensillum on A7: absent.</p></sec><sec sec-type="Color of mesosoma in female"><title>Color of mesosoma in female:</title><p>dark brown to black. Sculpture along posterior pronotal sulcus: striate, striae well defined. Notaulus: percurrent, reaching suprahumeral sulcus as a smooth furrow. Sculpture of medial mesoscutum: moderately punctate in posterior half, becoming denser anteriorly. Sculpture of mesoscutellum: smooth medially, sparsely punctate laterally. Postacetabular sulcus: comprised of small cells. Mesopleural carina: present. Sculpture along ventral half of prespecular sulcus: punctate rugose. Sculpture of posterolateral mesepisternum: smooth. Sculpture of ventral surface of mesepisternum: smooth. Setation of ventral metapleural area: absent. Setation of metapleural triangle: sparse. Sculpture of metapleural triangle: rugulose. Posterior margin of metapleuron below propodeal spiracle: straight to moderately convex. Color of legs: coxae and trochanters yellow, otherwise brown, becoming paler distally.</p></sec><sec sec-type="Color of metasoma in female"><title>Color of metasoma in female:</title><p>dark brown to black throughout. Posterior margin of transverse sulcus on T2: strongly convex. Sublateral tergal carina on T2: absent. Microsculpture on T2: absent. Microsculpture on T3: absent. Microsculpture on T4: absent. Horn on T1 in female: present as a large, apically rounded protuberance. Macrosculpture of T2 in female: longitudinally striate throughout. Macrosculpture of medial T3 in female: weakly longitudinally striate. Macrosculpture of lateral T3 in female: longitudinally striate. Macrosculpture of medial T4 in female: absent. Macrosculpture of lateral T4 in female: punctate rugulose. Punctation of T4 in female: absent along midline, otherwise sparse. Macrosculpture of T5 in female: punctate rugulose laterally.<!--PageBreak--> Punctation of T5 in female: sparse in medial third, moderately dense laterally. Shape of T5 in female: width of posterior margin greater than or equal to length. Microscupture on T6 in female: absent. Sculpture of T6 in female: smooth with sparse moderate sized punctures. Sculpture of S2: longitudinally striate anteromedially, otherwise smooth. Prominent longitudinal median carina on S2: absent.</p></sec><sec sec-type="Wings"><title>Wings:</title><p>macropterous, apex or forewing extending beyond posterior margin of T3. Color of forewing in female: slightly infuscate throughout. Color of hind wing: slightly infuscate throughout. Density of setation in fore wing: uniform throughout. Density <!--PageBreak-->of setation in hind wing: uniform throughout. Length of R1: more than 1.5 times as long as r. M+Cu and RS+M in forewing: nebulous.</p><fig id="F26" position="float" orientation="portrait"><label>Figures 150–155.</label><caption><p><sup><xref ref-type="fn" rid="FN92">92</xref></sup><tp:taxon-name>Trichoteleia ketrona</tp:taxon-name> sp. n., female holotype (CASENT 2042842). <bold>150</bold> Lateral habitus <bold>151</bold> Head and mesosoma, lateral view <bold>152</bold> Dorsal habitus <bold>153</bold> Head and mesosoma, dorsal view <bold>154</bold> Head, anterior view <bold>155</bold> Metasoma, dorsal view. Scale bars in millimeters.</p></caption><graphic xmlns:xlink="http://www.w3.org/1999/xlink" xlink:href="ZooKeys-080-001-g026.jpg" position="float" orientation="portrait" xlink:type="simple"/></fig></sec></tp:treatment-sec><tp:treatment-sec sec-type="Diagnosis"><title>Diagnosis.</title><p>This species has large concentric rugae along the posterior vertex similar to <tp:taxon-name>Trichoteleia irwini</tp:taxon-name> and <tp:taxon-name>Trichoteleia albidipes</tp:taxon-name>. It differs from them in that the rugae are less uniform and the head is transverse in dorsal view. <tp:taxon-name>Trichoteleia ketrona</tp:taxon-name> also does not have microsculpture on the metasoma (<xref ref-type="fig" rid="F26">Fig. 155</xref>), and the anterior mesoscutum is strongly arched in lateral view (<xref ref-type="fig" rid="F26">Fig. 151</xref>).</p></tp:treatment-sec><tp:treatment-sec sec-type="Etymology"><title>Etymology.</title><p>The word <italic>ketrona</italic>, meaning “wrinkled” in Malagasy, refers to the rugae on the posterior vertex in this species. The epithet is to be treated as a noun in apposition.</p></tp:treatment-sec><tp:treatment-sec sec-type="Link to Distribution Map"><title>Link to Distribution Map.</title><p>[<ext-link xmlns:xlink="http://www.w3.org/1999/xlink" ext-link-type="uri" xlink:href="http://hol.osu.edu/map-large.html?id=241290" xlink:type="simple">http://hol.osu.edu/map-large.html?id=241290</ext-link>]</p></tp:treatment-sec><tp:treatment-sec sec-type="Material Examined"><title>Material Examined.</title><p>Holotype, female: <bold>MADAGASCAR:</bold> Fianarantsoa Auto. Prov., Talatakely, Bellevue, secondary tropical forest, MA-02-09C-60, Ranomafana National Park, 21°15.99'S 47°25.21'E, 1020m, 4.V–16.V.2003, malaise trap, R. Harin’Hala, CASENT 2042842 (deposited in CASC).</p></tp:treatment-sec><tp:treatment-sec><!--Section generated to contain objects referenced in tp:taxon-treatment.--><fn-group><fn id="FN92"><label>92</label><p><ext-link xmlns:xlink="http://www.w3.org/1999/xlink" ext-link-type="uri" xlink:href="http://morphbank.net/?id=578600" xlink:type="simple">http://morphbank.net/?id=578600</ext-link></p></fn><fn id="FN23"><label>23</label><p><ext-link xmlns:xlink="http://www.w3.org/1999/xlink" ext-link-type="uri" xlink:href="http://morphbank.net/?id=578556" xlink:type="simple">http://morphbank.net/?id=578556</ext-link></p></fn></fn-group></tp:treatment-sec></tp:taxon-treatment>
