# Supplementary material for: Revision of the Malagasy genus Trichoteleia Kieffer (Hymenoptera, Platygastroidea, Platygastridae)
Source: Zookeys. 2011 Feb 16;(80):1–126. doi: 10.3897/zookeys.80.907 (PMC3088049; doi:10.3897/zookeys.80.907)
Supplement: XML Treatment for Trichoteleia longiventris [file zookeys.80.907-treatment20.xml]

<!DOCTYPE tp:taxon-treatment
  PUBLIC "-//TaxonX//DTD Taxonomic Treatment Publishing DTD v0 20100105//EN" "tax-treatment-NSO.dtd">
<tp:taxon-treatment xmlns:tp="http://www.plazi.org/taxpub"><tp:treatment-meta><mixed-citation publication-type="journal"><person-group><name><surname>Talamas</surname><given-names>Elijah J.</given-names></name><name><surname>Masner</surname><given-names>Lubomír</given-names></name><name><surname>Johnson</surname><given-names>Norman F.</given-names></name></person-group><article-title>Revision of the Malagasy genus <italic>Trichoteleia</italic> Kieffer (Hymenoptera, Platygastroidea, Platygastridae)</article-title><source>Zookeys</source><day>16</day><month>2</month><year>2011</year><volume>2011</volume><issue>80</issue><fpage>1</fpage><lpage>126</lpage><pub-id pub-id-type="doi">10.3897/zookeys.80.907</pub-id></mixed-citation></tp:treatment-meta><tp:nomenclature><tp:taxon-name>
                        <tp:taxon-name-part taxon-name-part-type="genus">Trichoteleia</tp:taxon-name-part>
                        <tp:taxon-name-part taxon-name-part-type="species">longiventris</tp:taxon-name-part>
                    		<object-id xmlns:xlink="http://www.w3.org/1999/xlink" xlink:type="simple">urn:lsid:zoobank.org:act:4050C511-3E5C-4A80-8A28-CC895E3BCD3C</object-id>
                    		<object-id xmlns:xlink="http://www.w3.org/1999/xlink" xlink:type="simple">urn:lsid.biosci.ohio-state.edu:osuc_concepts: 238235</object-id>
                    </tp:taxon-name><tp:taxon-authority>Talamas &amp; Masner</tp:taxon-authority><tp:taxon-status xmlns:xlink="http://www.w3.org/1999/xlink" xlink:type="simple">sp. n.</tp:taxon-status><xref ref-type="fig" rid="F28">Figures 162–167</xref><xref ref-type="fn" rid="FN25">Morphbank <sup>25</sup></xref></tp:nomenclature><tp:treatment-sec sec-type="Description"><title>Description.</title><sec sec-type="Female body length"><title>Female body length:</title><p>4.80 mm (n=1). Color of head: reddish brown. Central keel of frons: present, extending onto interantennal process. Sculpture of medial frons in female: smooth. Number of mandibular teeth: three. Basal node on mandible: absent. Sculpture of frons below median ocellus: finely punctate throughout. Sculpture of posterior vertex: finely punctate. Occipital rim: comprised of medium to large sized cells. Sculpture of gena: dorsoventrally strigose. Basiconic sensillum on A7: absent.</p></sec><sec sec-type="Color of mesosoma in female"><title>Color of mesosoma in female:</title><p>reddish brown throughout. Sculpture along posterior pronotal sulcus: striate, striae well defined. Notaulus: percurrent, reaching suprahumeral sulcus as a smooth furrow. Sculpture of medial mesoscutum: moderately punctate in posterior half, becoming denser anteriorly. Sculpture of mesoscutellum: smooth with sparse fine punctures throughout. Postacetabular sulcus: present as a smooth furrow. Mesopleural carina: present only in anterior half. Sculpture along ventral half of prespecular sulcus: punctate rugose. Sculpture of posterolateral mesepisternum: smooth except for 1 or 2 rows of fine punctures parallel to mesopleural carina. Sculpture of ventral surface of mesepisternum: smooth. Setation of ventral metapleural area: absent. Setation of metapleural triangle: sparse. Sculpture of metapleural triangle: densely punctate. Posterior margin of metapleuron below propodeal spiracle: with blunt kink near intersection with metapleural sulcus. Color of legs: fore and mid coxa white, hind coxa and femur brown, trochanters white, legs otherwise yellow.</p></sec><sec sec-type="Color of metasoma in female"><title>Color of metasoma in female:</title><p>dark brown to black throughout. Posterior margin of transverse sulcus on T2: strongly convex. Sublateral tergal carina on T2: absent. Microsculpture on T2: present. Microsculpture on T3: present. Microsculpture on T4: present. Horn on T1 in female: present as a large, apically rounded protuberance. Macrosculpture of T2 in female: longitudinally strigose throughout. Macrosculpture of medial T3 in female: rugulose. Macrosculpture of lateral T3 in female: longitudinally strigose. Macrosculpture of medial T4 in female: absent. Macrosculpture of lateral T4 in female: absent. Punctation of T4 in female: sparse along midline, otherwise dense. Macrosculpture of T5 in female: absent. Punctation of T5 in female: dense through<!--PageBreak-->out. Shape of T5 in female: width of posterior margin less than length. Sculpture of T6 in female: densely and finely punctate. Sculpture of S2: densely punctate, punctures of moderate size. Prominent longitudinal median carina on S2: absent.</p></sec><sec sec-type="Wings"><title>Wings:</title><p>macropterous, apex or forewing extending beyond posterior margin of T3. Color of forewing in female: slightly infuscate throughout with metallic purple sheen. Color of hind wing: slightly infuscate throughout. Density of setation in fore wing: uniform throughout. Density of setation in hind wing: uniform throughout. Length of R1: more than 1.5 times as long as r. M+Cu and RS+M in forewing: nebulous.<!--PageBreak--></p><fig id="F28" position="float" orientation="portrait"><label>Figures 162–167.</label><caption><p><sup><xref ref-type="fn" rid="FN94">94</xref></sup><tp:taxon-name>Trichoteleia longiventris</tp:taxon-name> sp. n., female holotype (OSUC 181014). <bold>162</bold> Lateral habitus <bold>163</bold> Head and mesosoma, lateral view <bold>164</bold> Dorsal habitus <bold>165</bold> Head and mesosoma, dorsal view <bold>166</bold> Head, anterior view <bold>167</bold> Metasoma, dorsal view. Scale bars in millimeters.</p></caption><graphic xmlns:xlink="http://www.w3.org/1999/xlink" xlink:href="ZooKeys-080-001-g028.jpg" position="float" orientation="portrait" xlink:type="simple"/></fig></sec></tp:treatment-sec><tp:treatment-sec sec-type="Diagnosis"><title>Diagnosis.</title><p><tp:taxon-name>Trichoteleia longiventris</tp:taxon-name>, <tp:taxon-name>Trichoteleia quazii</tp:taxon-name> and <tp:taxon-name>Trichoteleia carinata</tp:taxon-name> are elongate species that have dark to moderate infuscation throughout the forewing and darkly pigmented Rs+M and M+Cu veins. <tp:taxon-name>Trichoteleia quazii</tp:taxon-name> and <tp:taxon-name>Trichoteleia carinata</tp:taxon-name> differ from <tp:taxon-name>Trichoteleia longiventris</tp:taxon-name> by having a longitudinal median carina on S2 (<xref ref-type="fig" rid="F8">Fig. 45</xref>).</p></tp:treatment-sec><tp:treatment-sec sec-type="Etymology"><title>Etymology.</title><p><tp:taxon-name>Trichoteleia longiventris</tp:taxon-name> is named for its extremely long metasoma. The epithet is a noun in apposition.</p></tp:treatment-sec><tp:treatment-sec sec-type="Link to Distribution Map"><title>Link to Distribution Map.</title><p>[<ext-link xmlns:xlink="http://www.w3.org/1999/xlink" ext-link-type="uri" xlink:href="http://hol.osu.edu/map-large.html?id=238235" xlink:type="simple">http://hol.osu.edu/map-large.html?id=238235</ext-link>]</p></tp:treatment-sec><tp:treatment-sec sec-type="Material Examined"><title>Material Examined.</title><p>Holotype, female: <bold>MADAGASCAR:</bold> Antsiranana Auto. Prov., 12.2km WSW Befingotra, #1271, Anjanaharibe-Sud Special Reserve, 14°45'S 49°26'E, 1960m, 24.XI–29.XI.1994, B. L. Fisher, OSUC 181014 (deposited in UCDC).</p></tp:treatment-sec><tp:treatment-sec><!--Section generated to contain objects referenced in tp:taxon-treatment.--><fig id="F8" position="float" orientation="portrait"><label>Figures 43–48.</label><caption><p><sup><xref ref-type="fn" rid="FN75">75</xref></sup> <bold>43</bold> <tp:taxon-name>Trichoteleia afo</tp:taxon-name> sp. n., Metasoma, ventral view, female (CASENT 2042915) <bold>44</bold> <tp:taxon-name>Trichoteleia hemlyae</tp:taxon-name> sp. n., Metasoma, ventral view, female (CASENT 2135808) <bold>45</bold> <tp:taxon-name>Trichoteleia carinata</tp:taxon-name> sp. n., Metasoma, ventral view, male (OSUC 181062) <bold>46</bold> <tp:taxon-name>Trichoteleia takariva</tp:taxon-name> sp. n., Metasoma, ventral view, male holotype (CASENT 2043217) <bold>47</bold> <tp:taxon-name>Trichoteleia janus</tp:taxon-name> sp. n., Metasoma, ventral view, male (CASENT 2043789) <bold>48</bold> <tp:taxon-name>Trichoteleia orona</tp:taxon-name> sp. n., Metasoma, ventral view, male (CASENT 2134153). Scale bars in millimeters.</p></caption><graphic xmlns:xlink="http://www.w3.org/1999/xlink" xlink:href="ZooKeys-080-001-g008.jpg" position="float" orientation="portrait" xlink:type="simple"/></fig><fn-group><fn id="FN94"><label>94</label><p><ext-link xmlns:xlink="http://www.w3.org/1999/xlink" ext-link-type="uri" xlink:href="http://morphbank.net/?id=578602" xlink:type="simple">http://morphbank.net/?id=578602</ext-link></p></fn><fn id="FN25"><label>25</label><p><ext-link xmlns:xlink="http://www.w3.org/1999/xlink" ext-link-type="uri" xlink:href="http://morphbank.net/?id=578558" xlink:type="simple">http://morphbank.net/?id=578558</ext-link></p></fn><fn id="FN75"><label>75</label><p><ext-link xmlns:xlink="http://www.w3.org/1999/xlink" ext-link-type="uri" xlink:href="http://morphbank.net/?id=578632" xlink:type="simple">http://morphbank.net/?id=578632</ext-link></p></fn></fn-group></tp:treatment-sec></tp:taxon-treatment>
