# Supplementary material for: Revision of the Malagasy genus Trichoteleia Kieffer (Hymenoptera, Platygastroidea, Platygastridae)
Source: Zookeys. 2011 Feb 16;(80):1–126. doi: 10.3897/zookeys.80.907 (PMC3088049; doi:10.3897/zookeys.80.907)
Supplement: XML Treatment for Trichoteleia minima [file zookeys.80.907-treatment21.xml]

<!DOCTYPE tp:taxon-treatment
  PUBLIC "-//TaxonX//DTD Taxonomic Treatment Publishing DTD v0 20100105//EN" "tax-treatment-NSO.dtd">
<tp:taxon-treatment xmlns:tp="http://www.plazi.org/taxpub"><tp:treatment-meta><mixed-citation publication-type="journal"><person-group><name><surname>Talamas</surname><given-names>Elijah J.</given-names></name><name><surname>Masner</surname><given-names>Lubomír</given-names></name><name><surname>Johnson</surname><given-names>Norman F.</given-names></name></person-group><article-title>Revision of the Malagasy genus <italic>Trichoteleia</italic> Kieffer (Hymenoptera, Platygastroidea, Platygastridae)</article-title><source>Zookeys</source><day>16</day><month>2</month><year>2011</year><volume>2011</volume><issue>80</issue><fpage>1</fpage><lpage>126</lpage><pub-id pub-id-type="doi">10.3897/zookeys.80.907</pub-id></mixed-citation></tp:treatment-meta><tp:nomenclature><tp:taxon-name>
                        <tp:taxon-name-part taxon-name-part-type="genus">Trichoteleia</tp:taxon-name-part>
                        <tp:taxon-name-part taxon-name-part-type="species">minima</tp:taxon-name-part>
                    		<object-id xmlns:xlink="http://www.w3.org/1999/xlink" xlink:type="simple">urn:lsid:zoobank.org:act:D098AF79-F72D-4D9F-A46E-AE8BC20E5F15</object-id>
                    		<object-id xmlns:xlink="http://www.w3.org/1999/xlink" xlink:type="simple">urn:lsid.biosci.ohio-state.edu:osuc_concepts: 243407</object-id>
                    </tp:taxon-name><tp:taxon-authority>Talamas</tp:taxon-authority><tp:taxon-status xmlns:xlink="http://www.w3.org/1999/xlink" xlink:type="simple">sp. n.</tp:taxon-status><xref ref-type="fig" rid="F2">Figures 10</xref><xref ref-type="fig" rid="F4">21</xref><xref ref-type="fig" rid="F29">168–173</xref><xref ref-type="fn" rid="FN26">Morphbank <sup>26</sup></xref></tp:nomenclature><tp:treatment-sec sec-type="Description"><title>Description.</title><sec sec-type="Female body length"><title>Female body length:</title><p>2.87–2.91 mm (n=2). Color of head: reddish brown. Central keel of frons: present, ending above interantennal process. Sculpture of medial frons in female: smooth. Number of mandibular teeth: three. Basal node on mandible: absent. Sculpture of frons below median ocellus: finely punctate throughout. Sculpture of posterior vertex: moderately punctate. Occipital rim: comprised of medium to large sized cells. Sculpture of gena: punctate rugose. Basiconic sensillum on A7: absent.</p></sec><sec sec-type="Color of mesosoma in female"><title>Color of mesosoma in female:</title><p>reddish brown throughout. Sculpture along posterior pronotal sulcus: striate, striae short and poorly defined. Notaulus: smooth furrow incomplete, reaching suprahumeral sulcus as row of punctures. Sculpture of medial mesoscutum: smooth and sparsely punctate posteriorly, densely punctate and transverely rugulose anteriorly. Sculpture of mesoscutellum: smooth with few very fine punctures laterally. Postacetabular sulcus: comprised of large cells. Mesopleural carina: present. Sculpture along ventral half of prespecular sulcus: longitudinally striate; coarsely punctate. Sculpture of posterolateral mesepisternum: coarsely punctate in longitudinal rows. Sculpture of ventral surface of mesepisternum: finely punctate. Setation of ventral metapleural area: absent. Setation of metapleural triangle: dense. Sculpture of metapleural triangle: punctate rugose. Posterior margin of metapleuron below propodeal spiracle: with triangular point near intersection with metapleural sulcus; with blunt kink near intersection with metapleural sulcus. Color of legs: brown throughout.</p></sec><sec sec-type="Color of metasoma in female"><title>Color of metasoma in female:</title><p>S1–S2 orange, otherwise reddish brown. Posterior margin of transverse sulcus on T2: weakly convex. Sublateral tergal carina on T2: absent. Microsculpture on T2: present. Microsculpture on T3: present. Microsculpture on T4: present. Horn on T1 in female: absent. Macrosculpture of T2 in female: lon<!--PageBreak-->gitudinally strigose throughout. Macrosculpture of medial T3 in female: longitudinally strigose; rugulose. Macrosculpture of lateral T3 in female: longitudinally strigose. Macrosculpture of medial T4 in female: absent. Macrosculpture of lateral T4 in female: longitudinally strigose. Punctation of T4 in female: absent along midline, otherwise sparse. Macrosculpture of T5 in female: absent. Punctation of T5 in female: absent along midline, otherwise moderately dense. Shape of T5 in female: width of posterior<!--PageBreak--> margin greater than or equal to length. Microscupture on T6 in female: absent. Sculpture of T6 in female: finely punctate throughout. Sculpture of S2: coarsely punctate throughout, with longitudinal rugae laterally. Prominent longitudinal median carina on S2: absent.</p></sec><sec sec-type="Wings"><title>Wings:</title><p>macropterous, apex or forewing extending beyond posterior margin of T3. Color of forewing in female: hyaline with transverse infuscate bands medially and apically. Color of hind wing: hyaline throughout. Density of setation in fore wing: reduced posterior to Sc+R in basal half. Density of setation in hind wing: reduced posterior to Sc+R. Length of R1: more than 1.5 times as long as r. M+Cu and RS+M in forewing: spectral.</p><fig id="F29" position="float" orientation="portrait"><label>Figures 168–173.</label><caption><p><sup><xref ref-type="fn" rid="FN95">95</xref></sup><tp:taxon-name>Trichoteleia minima</tp:taxon-name> sp. n. <bold>168</bold> Lateral habitus, female (CASENT 2132759) <bold>169</bold> Head and mesosoma, lateral view, female (CASENT 2135729) <bold>170</bold> Dorsal habitus, female holotype (CASENT 2043543) <bold>171</bold> Head and mesosoma, dorsal view, female holotype (CASENT 2043543) <bold>172</bold> Head, anterior view, female holotype (CASENT 2043543) <bold>173</bold> Metasoma, dorsal view, female holotype (CASENT 2043543). Scale bars in millimeters.</p></caption><graphic xmlns:xlink="http://www.w3.org/1999/xlink" xlink:href="ZooKeys-080-001-g029.jpg" position="float" orientation="portrait" xlink:type="simple"/></fig></sec></tp:treatment-sec><tp:treatment-sec sec-type="Diagnosis"><title>Diagnosis.</title><p><tp:taxon-name>Trichoteleia minima</tp:taxon-name> is similar to <tp:taxon-name>Trichoteleia afo</tp:taxon-name> and <tp:taxon-name>Trichoteleia jiro</tp:taxon-name> with which it shares the absence of a prominent orbital carina and the lack of a horn on T1 in females. It is easily separated from them by the very small metascutellar points, darkly banded forewing, and longitudinally strigose sculpture on T3.</p></tp:treatment-sec><tp:treatment-sec sec-type="Etymology"><title>Etymology.</title><p>The adjectival epithet <italic>minima</italic>, meaning “smallest”, refers to the size of the metascutellar points in this species.</p></tp:treatment-sec><tp:treatment-sec sec-type="Link to Distribution Map"><title>Link to Distribution Map.</title><p>[<ext-link xmlns:xlink="http://www.w3.org/1999/xlink" ext-link-type="uri" xlink:href="http://hol.osu.edu/map-large.html?id=243407" xlink:type="simple">http://hol.osu.edu/map-large.html?id=243407</ext-link>]</p></tp:treatment-sec><tp:treatment-sec sec-type="Material Examined"><title>Material Examined.</title><p>Holotype, female: <bold>MADAGASCAR:</bold> Fianarantsoa Auto. Prov., Vohiparara, broken bridge, high altitude rainforest, MA-02-09A-12, Ranomafana National Park, 21°13.57'S 47°22.19'E, 1100m, 14.I–21.I.2002, malaise trap, R. Harin’Hala, CASENT 2043543 (deposited in CASC). Paratype: <bold>MADAGASCAR:</bold> 1 female, CASENT 2132759 (CASC).</p></tp:treatment-sec><tp:treatment-sec><!--Section generated to contain objects referenced in tp:taxon-treatment.--><fig id="F2" position="float" orientation="portrait"><label>Figures 7–12.</label><caption><p><sup><xref ref-type="fn" rid="FN69">69</xref></sup> <bold>7</bold> <tp:taxon-name>Trichoteleia takariva</tp:taxon-name> sp. n., Antero-admedian line, anterodorsal view, male holotype (CASENT 2043217) <bold>8</bold> <tp:taxon-name>Trichoteleia janus</tp:taxon-name> sp. n., Antero-admedian line, anterodorsal view, male (CASENT 2043786) <bold>9</bold> <tp:taxon-name>Trichoteleia hemlyae</tp:taxon-name> sp. n., Notaulus, anterodorsal view, female (OSUC 181027) <bold>10</bold> <tp:taxon-name>Trichoteleia minima</tp:taxon-name> sp. n., Notaulus, anterodorsal view, female holotype (CASENT 2043543) <bold>11</bold> <tp:taxon-name>Trichoteleia prima</tp:taxon-name> sp. n., Scutellar-axillar complex, lateral view, female (CASENT 2134201) <bold>12</bold> <tp:taxon-name>Trichoteleia levii</tp:taxon-name> sp. n., Scutellar-axillar complex, lateral view, female (CASENT 2043789). Scale bars in millimeters.</p></caption><graphic xmlns:xlink="http://www.w3.org/1999/xlink" xlink:href="ZooKeys-080-001-g002.jpg" position="float" orientation="portrait" xlink:type="simple"/></fig><fig id="F4" position="float" orientation="portrait"><label>Figures 19–24.</label><caption><p><sup><xref ref-type="fn" rid="FN71">71</xref></sup> <bold>19</bold> <tp:taxon-name>Trichoteleia tahotra</tp:taxon-name> sp. n., Metascutellum, anterodorsal view, female (OSUC 181001) <bold>20</bold> <tp:taxon-name>Trichoteleia bidentata</tp:taxon-name> sp. n., Metascutellum, dorsal view, female holotype (CASENT 2136543) <bold>21</bold> <tp:taxon-name>Trichoteleia minima</tp:taxon-name> sp. n. Metascutellum, dorsal view, female holotype (CASENT 2043543) <bold>22</bold> <tp:taxon-name>Trichoteleia tigris</tp:taxon-name> sp. n., Metascutellum, dorsal view, male (CASENT 2135966) <bold>23</bold> <tp:taxon-name>Trichoteleia janus</tp:taxon-name> sp. n., Metascutellum, dorsal view, female (CASENT 2042242) <bold>24</bold> <tp:taxon-name>Trichoteleia afo</tp:taxon-name> sp. n., Metascutellum, dorsal view, female (CASENT 2043326). Scale bars in millimeters.</p></caption><graphic xmlns:xlink="http://www.w3.org/1999/xlink" xlink:href="ZooKeys-080-001-g004.jpg" position="float" orientation="portrait" xlink:type="simple"/></fig><fn-group><fn id="FN69"><label>69</label><p><ext-link xmlns:xlink="http://www.w3.org/1999/xlink" ext-link-type="uri" xlink:href="http://morphbank.net/?id=578627" xlink:type="simple">http://morphbank.net/?id=578627</ext-link></p></fn><fn id="FN71"><label>71</label><p><ext-link xmlns:xlink="http://www.w3.org/1999/xlink" ext-link-type="uri" xlink:href="http://morphbank.net/?id=578628" xlink:type="simple">http://morphbank.net/?id=578628</ext-link></p></fn><fn id="FN95"><label>95</label><p><ext-link xmlns:xlink="http://www.w3.org/1999/xlink" ext-link-type="uri" xlink:href="http://morphbank.net/?id=578603" xlink:type="simple">http://morphbank.net/?id=578603</ext-link></p></fn><fn id="FN26"><label>26</label><p><ext-link xmlns:xlink="http://www.w3.org/1999/xlink" ext-link-type="uri" xlink:href="http://morphbank.net/?id=578559" xlink:type="simple">http://morphbank.net/?id=578559</ext-link></p></fn></fn-group></tp:treatment-sec></tp:taxon-treatment>
