# Supplementary material for: Revision of the Malagasy genus Trichoteleia Kieffer (Hymenoptera, Platygastroidea, Platygastridae)
Source: Zookeys. 2011 Feb 16;(80):1–126. doi: 10.3897/zookeys.80.907 (PMC3088049; doi:10.3897/zookeys.80.907)
Supplement: XML Treatment for Trichoteleia nify [file zookeys.80.907-treatment22.xml]

<!DOCTYPE tp:taxon-treatment
  PUBLIC "-//TaxonX//DTD Taxonomic Treatment Publishing DTD v0 20100105//EN" "tax-treatment-NSO.dtd">
<tp:taxon-treatment xmlns:tp="http://www.plazi.org/taxpub"><tp:treatment-meta><mixed-citation publication-type="journal"><person-group><name><surname>Talamas</surname><given-names>Elijah J.</given-names></name><name><surname>Masner</surname><given-names>Lubomír</given-names></name><name><surname>Johnson</surname><given-names>Norman F.</given-names></name></person-group><article-title>Revision of the Malagasy genus <italic>Trichoteleia</italic> Kieffer (Hymenoptera, Platygastroidea, Platygastridae)</article-title><source>Zookeys</source><day>16</day><month>2</month><year>2011</year><volume>2011</volume><issue>80</issue><fpage>1</fpage><lpage>126</lpage><pub-id pub-id-type="doi">10.3897/zookeys.80.907</pub-id></mixed-citation></tp:treatment-meta><tp:nomenclature><tp:taxon-name>
                        <tp:taxon-name-part taxon-name-part-type="genus">Trichoteleia</tp:taxon-name-part>
                        <tp:taxon-name-part taxon-name-part-type="species">nify</tp:taxon-name-part>
                    		<object-id xmlns:xlink="http://www.w3.org/1999/xlink" xlink:type="simple">urn:lsid:zoobank.org:act:5C03417F-D16B-4882-BFB9-98BA380A6050</object-id>
                    		<object-id xmlns:xlink="http://www.w3.org/1999/xlink" xlink:type="simple">urn:lsid.biosci.ohio-state.edu:osuc_concepts:241272</object-id>
                    </tp:taxon-name><tp:taxon-authority>Talamas &amp; Masner</tp:taxon-authority><tp:taxon-status xmlns:xlink="http://www.w3.org/1999/xlink" xlink:type="simple">sp. n.</tp:taxon-status><xref ref-type="fig" rid="F5">Figures 29</xref><xref ref-type="fig" rid="F6">34</xref><xref ref-type="fig" rid="F7">37</xref><xref ref-type="fig" rid="F30">174–179</xref><xref ref-type="fn" rid="FN27">Morphbank <sup>27</sup></xref></tp:nomenclature><tp:treatment-sec sec-type="Description"><title>Description.</title><sec sec-type="Female body length"><title>Female body length:</title><p>2.14–2.70 mm (n=9). Male body length: 2.22–2.90 mm (n=20). Color of head: dark brown to black; yellow, becoming darker dorsally; yellow throughout. Central keel of frons: present, extending onto interantennal process. Sculpture of medial frons in female: smooth. Sculpture of medial frons in male: smooth. Number of mandibular teeth: three. Basal node on mandible: present. Sculpture of frons below median ocellus: punctate rugulose throughout; finely punctate throughout, dorsoventrally strigose laterally; moderately punctate throughout. Sculpture of posterior vertex: moderately punctate; moderately punctate, rugose posterior to eyes and posterior ocellus; finely punctate. Occipital rim: comprised of medium to large sized cells. Sculpture of gena: punctate rugose; dorsoventrally strigose. Basiconic sensillum on A7: absent.</p></sec><sec sec-type="Color of mesosoma in female"><title>Color of mesosoma in female:</title><p>variably red to black; variably yellow to brown. Color of mesosoma in male: dark brown to black; variably yellow to brown. Sculpture along posterior pronotal sulcus: striate, striae well defined. Notaulus: percurrent, <!--PageBreak-->reaching suprahumeral sulcus as a smooth furrow. Sculpture of medial mesoscutum: moderately punctate in posterior half, becoming denser anteriorly. Sculpture of mesoscutellum: smooth medially, sparsely punctate laterally. Postacetabular sulcus: comprised of small cells. Mesopleural carina: present. Sculpture along ventral half of prespecular sulcus: punctate rugose. Sculpture of posterolateral mesepisternum: smooth. Sculpture of ventral surface of mesepisternum: smooth. Setation of ventral metapleural<!--PageBreak--> area: absent. Setation of metapleural triangle: sparse. Sculpture of metapleural triangle: punctate rugose. Posterior margin of metapleuron below propodeal spiracle: with posterolaterally projecting spine near intersection with metapleural sulcus. Color of legs: yellow throughout; brown throughout.</p></sec><sec sec-type="Color of metasoma in female"><title>Color of metasoma in female:</title><p>yellow to pale brown, posterolateral corners of T2–T3 dark brown. Color of metasoma in male: variably yellow to brown throughout. Posterior margin of transverse sulcus on T2: strongly convex. Sublateral tergal carina on T2: absent. Microsculpture on T2: absent. Microsculpture on T3: absent. Microsculpture on T4: absent. Horn on T1 in female: present as a large, apically rounded protuberance; present as a small bulge. Macrosculpture of T2 in female: longitudinally striate throughout. Macrosculpture of medial T3 in female: weakly longitudinally striate; longitudinally striate. Macrosculpture of lateral T3 in female: longitudinally striate. Macrosculpture of medial T4 in female: absent. Macrosculpture of lateral T4 in female: obliquely strigose; weakly obliquely rugulose. Punctation of T4 in female: sparse in medial third, moderately dense laterally. Macrosculpture of T5 in female: absent. Punctation of T5 in female: moderately dense throughout. Shape of T5 in female: width of posterior margin greater than or equal to length. Microscupture on T6 in female: absent. Sculpture of T6 in female: smooth with fine setigerous punctures along lateral margin. Macrosculpture of T2 in male: striate anteriorly, with few striae reaching T3. Macrosculpture of medial T3 in male: absent. Macrosculpture of lateral T3 in male: absent; weakly longitudinally striate. Macrosculpture of T4 in male: absent. Punctation of T4 in male: sparse in medial third, moderately dense laterally; sparse throughout; absent in medial third, sparse laterally. Macrosculpture of T5 in male: absent. Punctation of T5 in male: moderately dense throughout. Sculpture of S2: longitudinally striate anteriorly, smooth posteriorly. Prominent longitudinal median carina on S2: absent.</p></sec><sec sec-type="Wings"><title>Wings:</title><p>macropterous, apex or forewing extending beyond posterior margin of T3. Color of forewing in female: slightly infuscate throughout. Color of forewing in male: slightly infuscate throughout. Color of hind wing: slightly infuscate throughout. Density of setation in fore wing: uniform throughout. Density of setation in hind wing: reduced posterior to Sc+R. Length of R1: more than 1.5 times as long as r. M+Cu and RS+M in forewing: nebulous.</p><fig id="F30" position="float" orientation="portrait"><label>Figures 174–179.</label><caption><p><sup><xref ref-type="fn" rid="FN96">96</xref></sup><tp:taxon-name>Trichoteleia nify</tp:taxon-name> sp. n. <bold>174</bold> Lateral habitus, female holotype (CASENT 2135909) <bold>175</bold> Head and mesosoma, lateral view, female holotype (CASENT 2135909) <bold>176</bold> Dorsal habitus, female holotype (CASENT 2135909) <bold>177</bold> Head and mesosoma, dorsal view, female holotype (CASENT 2135909) <bold>178</bold> Head, anterior view, female (CASENT 2135910) <bold>179</bold> Metasoma, dorsal view, female (CASENT 2135910). Scale bars in millimeters.</p></caption><graphic xmlns:xlink="http://www.w3.org/1999/xlink" xlink:href="ZooKeys-080-001-g030.jpg" position="float" orientation="portrait" xlink:type="simple"/></fig></sec></tp:treatment-sec><tp:treatment-sec sec-type="Diagnosis"><title>Diagnosis.</title><p><tp:taxon-name>Trichoteleia nify</tp:taxon-name> may be identified by the presence of a spine along the posterior margin of the metapleuron near the intersection of the margin with the metapleural sulcus (<xref ref-type="fig" rid="F5">Fig. 29</xref>) and the presence of a flange dorsal to the lateral setal patch on T1 (<xref ref-type="fig" rid="F5">Fig. 29</xref>).</p></tp:treatment-sec><tp:treatment-sec sec-type="Etymology"><title>Etymology.</title><p>This species is given the name <italic>nify</italic>, a noun in apposition, meaning “tooth” in Malagasy, in reference to its metapleural spine.</p></tp:treatment-sec><tp:treatment-sec sec-type="Link to Distribution Map"><title>Link to Distribution Map.</title><p>[<ext-link xmlns:xlink="http://www.w3.org/1999/xlink" ext-link-type="uri" xlink:href="http://hol.osu.edu/map-large.html?id=241272" xlink:type="simple">http://hol.osu.edu/map-large.html?id=241272</ext-link>]</p></tp:treatment-sec><tp:treatment-sec sec-type="Material Examined"><title>Material Examined.</title><p>Holotype, female: <bold>MADAGASCAR:</bold> Fianarantsoa Auto. Prov., 7.5km ENE Ivohibe, #1745, Pic d’Ivohibe Special Reserve, 22°28.2'S 46°57.6'E, 900m, 7.X–12.X.1997, B. L. Fisher, CASENT 2135909 (deposited in CASC). Paratypes: <bold>MADAGASCAR:</bold> 12 females, 80 males, CASENT 2118402, 2118405, <!--PageBreak-->2134160, 2134166, 2134170, 2135782–2135786, 2135790, 2135792–2135793, 2135797, 2135799–2135800, 2135804–2135805, 2135813, 2135824, 2135831, 2135834, 2135837–2135840, 2135847–2135849, 2135873, 2135882–2135887, 2135901, 2136000, 2136002, 2136004, 2136006–2136008, 2136011, 2136026, 2136122, 2136124–2136125, 2136136, 2136145, 2136150, 2136152, 2136155, 2136160, 2136163, 8106458, 8106462, OSUC 181028, OSUC 266089, OSUC 266094 (CASC); CASENT 2134088, 2134101 (CNCI); CASENT 2135806, 2135823, 2135872, 2135910, 2135968, 2136010, 2136014, 2136016, 2136018, 2136021, 2136069, 2136126, 2136137–2136138, 2136140–2136141, 2136144, 2136146, 2136153–2136154, 2136159, 2136167 (OSUC); OSUC 181029–181036 (USNM).</p></tp:treatment-sec><tp:treatment-sec><!--Section generated to contain objects referenced in tp:taxon-treatment.--><fig id="F5" position="float" orientation="portrait"><label>Figures 25–30.</label><caption><p><sup><xref ref-type="fn" rid="FN72">72</xref></sup> <bold>25</bold> <tp:taxon-name>Trichoteleia tahotra</tp:taxon-name> sp. n., Propodeum, dorsal view, female (CASENT 2043325) <bold>26</bold> <tp:taxon-name>Trichoteleia oculea</tp:taxon-name> sp. n., Propodeum, posterodorsal view, female (CASENT 2135907) <bold>27</bold> <tp:taxon-name>Trichoteleia bidentata</tp:taxon-name> sp. n., Propodeum, posterodorsal view, male (CASENT 2132802) <bold>28</bold> <tp:taxon-name>Trichoteleia tigris</tp:taxon-name> sp. n., Propodeum, posterodorsal view, male (CASENT 2135854) <bold>29</bold> <tp:taxon-name>Trichoteleia nify</tp:taxon-name> sp. n., Metapleuron and T1, lateral view, female holotype (CASENT 2135909) <bold>30</bold> <tp:taxon-name>Trichoteleia levii</tp:taxon-name> sp. n., Metapleuron and T1, lateral view, female (CASENT 2043789). Scale bars in millimeters.</p></caption><graphic xmlns:xlink="http://www.w3.org/1999/xlink" xlink:href="ZooKeys-080-001-g005.jpg" position="float" orientation="portrait" xlink:type="simple"/></fig><fig id="F6" position="float" orientation="portrait"><label>Figures 31–36.</label><caption><p><sup><xref ref-type="fn" rid="FN73">73</xref></sup> <bold>31</bold> <tp:taxon-name>Trichoteleia hemlyae</tp:taxon-name> sp. n., Fore wing and hind wing, dorsal view, male (CASENT 2132758) <bold>32</bold> <tp:taxon-name>Trichoteleia quazii</tp:taxon-name> sp. n., Fore wing and hind wing, dorsal view, female holotype (CASENT 2132026) <bold>33</bold> <tp:taxon-name>Trichoteleia picturata</tp:taxon-name> sp. n., Fore wing and hind wing, dorsal view, female holotype (CASENT 2135904) <bold>34</bold> <tp:taxon-name>Trichoteleia nify</tp:taxon-name> sp. n., Fore wing and hind wing, dorsal view, male (CASENT 2135884) <bold>35</bold> <tp:taxon-name>Trichoteleia afo</tp:taxon-name> sp. n., Fore wing, dorsal view, female (CASENT 2043326) <bold>36</bold> <tp:taxon-name>Trichoteleia tahotra</tp:taxon-name> sp. n., Fore wing, dorsal view, male (CASENT 2134186). Scale bars in millimeters.</p></caption><graphic xmlns:xlink="http://www.w3.org/1999/xlink" xlink:href="ZooKeys-080-001-g006.jpg" position="float" orientation="portrait" xlink:type="simple"/></fig><fig id="F7" position="float" orientation="portrait"><label>Figures 37–42.</label><caption><p><sup><xref ref-type="fn" rid="FN74">74</xref></sup> <bold>37</bold> <tp:taxon-name>Trichoteleia tigris</tp:taxon-name> sp. n., Metasoma, dorsal view, male (CASENT 2134160) <bold>38</bold> <tp:taxon-name>Trichoteleia janus</tp:taxon-name> sp. n., Metasoma, dorsal view, male (CASENT 2043786) <bold>39</bold> <tp:taxon-name>Trichoteleia rugifrons</tp:taxon-name> sp. n., Metasoma, dorsal view, male (CASENT 2135938) <bold>40</bold> <tp:taxon-name>Trichoteleia orona</tp:taxon-name> sp. n., Metasoma, dorsal view, male (CASENT 2134153) <bold>41</bold> <tp:taxon-name>Trichoteleia afo</tp:taxon-name> sp. n., Metasoma, dorsal view, male (CASENT 2134153) <bold>42</bold> <tp:taxon-name>Trichoteleia jiro</tp:taxon-name> sp. n., Metasoma, dorsal view, male (OSUC 143329). Scale bars in millimeters. </p></caption><graphic xmlns:xlink="http://www.w3.org/1999/xlink" xlink:href="ZooKeys-080-001-g007.jpg" position="float" orientation="portrait" xlink:type="simple"/></fig><fn-group><fn id="FN72"><label>72</label><p><ext-link xmlns:xlink="http://www.w3.org/1999/xlink" ext-link-type="uri" xlink:href="http://morphbank.net/?id=578629" xlink:type="simple">http://morphbank.net/?id=578629</ext-link></p></fn><fn id="FN73"><label>73</label><p><ext-link xmlns:xlink="http://www.w3.org/1999/xlink" ext-link-type="uri" xlink:href="http://morphbank.net/?id=578630" xlink:type="simple">http://morphbank.net/?id=578630</ext-link></p></fn><fn id="FN74"><label>74</label><p><ext-link xmlns:xlink="http://www.w3.org/1999/xlink" ext-link-type="uri" xlink:href="http://morphbank.net/?id=578631" xlink:type="simple">http://morphbank.net/?id=578631</ext-link></p></fn><fn id="FN96"><label>96</label><p><ext-link xmlns:xlink="http://www.w3.org/1999/xlink" ext-link-type="uri" xlink:href="http://morphbank.net/?id=578604" xlink:type="simple">http://morphbank.net/?id=578604</ext-link></p></fn><fn id="FN27"><label>27</label><p><ext-link xmlns:xlink="http://www.w3.org/1999/xlink" ext-link-type="uri" xlink:href="http://morphbank.net/?id=578560" xlink:type="simple">http://morphbank.net/?id=578560</ext-link></p></fn></fn-group></tp:treatment-sec></tp:taxon-treatment>
