# Supplementary material for: Revision of the Malagasy genus Trichoteleia Kieffer (Hymenoptera, Platygastroidea, Platygastridae)
Source: Zookeys. 2011 Feb 16;(80):1–126. doi: 10.3897/zookeys.80.907 (PMC3088049; doi:10.3897/zookeys.80.907)
Supplement: XML Treatment for Trichoteleia oculea [file zookeys.80.907-treatment23.xml]

<!DOCTYPE tp:taxon-treatment
  PUBLIC "-//TaxonX//DTD Taxonomic Treatment Publishing DTD v0 20100105//EN" "tax-treatment-NSO.dtd">
<tp:taxon-treatment xmlns:tp="http://www.plazi.org/taxpub"><tp:treatment-meta><mixed-citation publication-type="journal"><person-group><name><surname>Talamas</surname><given-names>Elijah J.</given-names></name><name><surname>Masner</surname><given-names>Lubomír</given-names></name><name><surname>Johnson</surname><given-names>Norman F.</given-names></name></person-group><article-title>Revision of the Malagasy genus <italic>Trichoteleia</italic> Kieffer (Hymenoptera, Platygastroidea, Platygastridae)</article-title><source>Zookeys</source><day>16</day><month>2</month><year>2011</year><volume>2011</volume><issue>80</issue><fpage>1</fpage><lpage>126</lpage><pub-id pub-id-type="doi">10.3897/zookeys.80.907</pub-id></mixed-citation></tp:treatment-meta><tp:nomenclature><tp:taxon-name>
                        <tp:taxon-name-part taxon-name-part-type="genus">Trichoteleia</tp:taxon-name-part>
                        <tp:taxon-name-part taxon-name-part-type="species">oculea</tp:taxon-name-part>
                    		<object-id xmlns:xlink="http://www.w3.org/1999/xlink" xlink:type="simple">urn:lsid:zoobank.org:act:4F9FCD1E-B5ED-4AFA-8AB7-7959C60A1A6F</object-id>
                    		<object-id xmlns:xlink="http://www.w3.org/1999/xlink" xlink:type="simple">urn:lsid.biosci.ohio-state.edu:osuc_concepts: 243415</object-id>
                    </tp:taxon-name><tp:taxon-authority>Talamas &amp; Masner</tp:taxon-authority><tp:taxon-status xmlns:xlink="http://www.w3.org/1999/xlink" xlink:type="simple">sp. n.</tp:taxon-status><xref ref-type="fig" rid="F3">Figures 15</xref><xref ref-type="fig" rid="F5">26</xref><xref ref-type="fig" rid="F31">180–185</xref><xref ref-type="fn" rid="FN28">Morphbank <sup>28</sup></xref></tp:nomenclature><tp:treatment-sec sec-type="Description"><title>Description.</title><sec sec-type="Female body length"><title>Female body length:</title><p>2.94–3.36 mm (n=3). Color of head: reddish brown. Central keel of frons: present, extending onto interantennal process. Sculpture of medial frons in female: smooth. Number of mandibular teeth: three. Basal node on mandible: present. Sculpture of frons below median ocellus: moderately punctate throughout; punctate laterally, mostly smooth medially. Sculpture of posterior vertex: moderately punctate medially, densely punctate laterally. Occipital rim: comprised of medium to large sized cells. Sculpture of gena: dorsoventrally strigose. Basiconic sensillum on A7: absent.</p></sec><sec sec-type="Color of mesosoma in female"><title>Color of mesosoma in female:</title><p>reddish brown throughout. Sculpture along posterior pronotal sulcus: striate, striae well defined. Notaulus: percurrent, reaching suprahumeral sulcus as a smooth furrow. Sculpture of medial mesoscutum: sparsely punctate, becoming denser anteriorly. Sculpture of mesoscutellum: smooth with sparse fine punctures throughout. Postacetabular sulcus: comprised of large cells. Mesopleural carina: present. Sculpture along ventral half of prespecular sulcus: finely punctate. Sculpture of posterolateral mesepisternum: smooth. Sculpture of ventral surface of mesepisternum: smooth. Setation of ventral metapleural area: absent. Setation of metapleural triangle: sparse. Sculpture of metapleural triangle: rugulose; punctate rugose. Posterior margin of metapleuron below propodeal spiracle: with blunt kink near intersection with metapleural sulcus. Color of legs: pale brown throughout.</p></sec><sec sec-type="Color of metasoma in female"><title>Color of metasoma in female:</title><p>reddish brown. Posterior margin of transverse sulcus on T2: strongly convex. Sublateral tergal carina on T2: absent. Microsculpture on T2: present. Microsculpture on T3: present. Microsculpture on T4: present. Horn on T1 in female: absent. Macrosculpture of T2 in female: longitudinally striate throughout. Macrosculpture of medial T3 in female: absent; weakly longitudinally strigose. Macrosculpture of lateral T3 in female: longitudinally strigose. Macrosculpture of m<!--PageBreak-->edial T4 in female: absent. Macrosculpture of lateral T4 in female: punctate rugulose; longitudinally strigose. Punctation of T4 in female: absent along midline, otherwise moderately dense. Macrosculpture of T5 in female: absent. Punctation of T5 in female: moderately dense throughout. Shape of T5 in female: width of posterior margin greater than or equal to length. Microscupture on T6 in female: absent. Sculpture of T6 in female: smooth with sparse fine setigerous punctures throughout. Sculpture of <!--PageBreak-->S2: longitudinally strigose throughout, punctate interstitially. Prominent longitudinal median carina on S2: absent.</p></sec><sec sec-type="Wings"><title>Wings:</title><p>macropterous, apex or forewing extending beyond posterior margin of T3. Color of forewing in female: infuscate throughout. Color of hind wing: infuscate throughout. Density of setation in fore wing: uniform throughout. Density of setation in hind wing: uniform throughout. Length of R1: less than 1.5 times as long as rs. M+Cu and RS+M in forewing: nebulous.</p><fig id="F31" position="float" orientation="portrait"><label>Figures 180–185.</label><caption><p><sup><xref ref-type="fn" rid="FN97">97</xref></sup><tp:taxon-name>Trichoteleia oculea</tp:taxon-name> sp. n. <bold>180</bold> Lateral habitus, female (CASENT 2135908) <bold>181</bold> Head and mesosoma, lateral view, female (CASENT 2135908) <bold>182</bold> Dorsal habitus, female holotype (CASENT 2135906) <bold>183</bold> Head and mesosoma, dorsal view, female holotype (CASENT 2135906) <bold>184</bold> Head, anterior view, female holotype (CASENT 2135906) <bold>185</bold> Metasoma, dorsal view, female holotype (CASENT 2135906). Scale bars in millimeters.</p></caption><graphic xmlns:xlink="http://www.w3.org/1999/xlink" xlink:href="ZooKeys-080-001-g031.jpg" position="float" orientation="portrait" xlink:type="simple"/></fig></sec></tp:treatment-sec><tp:treatment-sec sec-type="Diagnosis"><title>Diagnosis.</title><p><tp:taxon-name>Trichoteleia oculea</tp:taxon-name> is most similar to <tp:taxon-name>Trichoteleia tahotra</tp:taxon-name> with which it shares an apical projection on the lateral propodeal area and R1 (postmarginal vein) approximately equal in length to r (stigmal vein) in the forewing. These species are easily separated by the prominent striation of the lateral pronotum (<xref ref-type="fig" rid="F3">Fig. 15</xref>) and lack of a basiconic sensillum on A7 in <tp:taxon-name>Trichoteleia oculea</tp:taxon-name> (as in <xref ref-type="fig" rid="F1">Fig. 2</xref>).</p></tp:treatment-sec><tp:treatment-sec sec-type="Etymology"><title>Etymology.</title><p>The adjectival epithet <italic>oculea</italic>, meaning “having many eyes,” refers to the large size of the eyes in this species.</p></tp:treatment-sec><tp:treatment-sec sec-type="Link to Distribution Map"><title>Link to Distribution Map.</title><p>[<ext-link xmlns:xlink="http://www.w3.org/1999/xlink" ext-link-type="uri" xlink:href="http://hol.osu.edu/map-large.html?id=243415" xlink:type="simple">http://hol.osu.edu/map-large.html?id=243415</ext-link>]</p></tp:treatment-sec><tp:treatment-sec sec-type="Material Examined"><title>Material Examined.</title><p>Holotype, female: <bold>MADAGASCAR:</bold> Antsiranana Auto. Prov., 10.8km (229°) SW Antanambao, leaf mold / rotten wood / rainforest, #1996, Manongarivo Special Reserve, 13°57.7'S 48°26.0'E, 400m, 8.XI.1998, sifted litter, B. L. Fisher, CASENT 2135906 (deposited in CASC). Paratypes: <bold>MADAGASCAR:</bold> 2 females, CASENT 2135907–2135908 (CASC).</p></tp:treatment-sec><tp:treatment-sec><!--Section generated to contain objects referenced in tp:taxon-treatment.--><fig id="F3" position="float" orientation="portrait"><label>Figures 13–18.</label><caption><p><sup><xref ref-type="fn" rid="FN70">70</xref></sup> <bold>13</bold> <tp:taxon-name>Trichoteleia takariva</tp:taxon-name> sp. n., Pronotum, lateral view, male holotype (CASENT 2043217) <bold>14</bold> <tp:taxon-name>Trichoteleia janus</tp:taxon-name> sp. n., Pronotum, lateral view, male (CASENT 2043786) <bold>15</bold> <tp:taxon-name>Trichoteleia oculea</tp:taxon-name> sp. n., Mesosoma, ventrolateral view, female (CASENT 2135908) <bold>16</bold> <tp:taxon-name>Trichoteleia tahotra</tp:taxon-name> sp. n., Mesosoma ventrolateral view, female holotype (OSUC 181002) <bold>17</bold> <tp:taxon-name>Trichoteleia delilah</tp:taxon-name> sp. n., Metasoma, ventrolateral view, female holotype (CASENT 2135905) <bold>18</bold> <tp:taxon-name>Trichoteleia picturata</tp:taxon-name> sp. n., Metasoma, ventrolateral view, female holotype (CASENT 2135904). Scale bars in millimeters.</p></caption><graphic xmlns:xlink="http://www.w3.org/1999/xlink" xlink:href="ZooKeys-080-001-g003.jpg" position="float" orientation="portrait" xlink:type="simple"/></fig><fig id="F5" position="float" orientation="portrait"><label>Figures 25–30.</label><caption><p><sup><xref ref-type="fn" rid="FN72">72</xref></sup> <bold>25</bold> <tp:taxon-name>Trichoteleia tahotra</tp:taxon-name> sp. n., Propodeum, dorsal view, female (CASENT 2043325) <bold>26</bold> <tp:taxon-name>Trichoteleia oculea</tp:taxon-name> sp. n., Propodeum, posterodorsal view, female (CASENT 2135907) <bold>27</bold> <tp:taxon-name>Trichoteleia bidentata</tp:taxon-name> sp. n., Propodeum, posterodorsal view, male (CASENT 2132802) <bold>28</bold> <tp:taxon-name>Trichoteleia tigris</tp:taxon-name> sp. n., Propodeum, posterodorsal view, male (CASENT 2135854) <bold>29</bold> <tp:taxon-name>Trichoteleia nify</tp:taxon-name> sp. n., Metapleuron and T1, lateral view, female holotype (CASENT 2135909) <bold>30</bold> <tp:taxon-name>Trichoteleia levii</tp:taxon-name> sp. n., Metapleuron and T1, lateral view, female (CASENT 2043789). Scale bars in millimeters.</p></caption><graphic xmlns:xlink="http://www.w3.org/1999/xlink" xlink:href="ZooKeys-080-001-g005.jpg" position="float" orientation="portrait" xlink:type="simple"/></fig><fig id="F1" position="float" orientation="portrait"><label>Figures 1–6.</label><caption><p><sup><xref ref-type="fn" rid="FN68">68</xref></sup> <bold>1</bold> <tp:taxon-name>Trichoteleia delilah</tp:taxon-name> sp. n., Antennal clava, ventral view, female (CASENT 2135905) <bold>2</bold> <tp:taxon-name>Trichoteleia orona</tp:taxon-name> sp. n., Antennal clava, ventral view, female (CASENT 2043194) <bold>3</bold> <tp:taxon-name>Trichoteleia hemlyae</tp:taxon-name> sp. n., Head, anterolateral view, female (CASENT 2043942) <bold>4</bold> <tp:taxon-name>Trichoteleia pauliani</tp:taxon-name> sp. n., Head, anterolateral view, female (CASENT 2136193) <bold>5</bold> <tp:taxon-name>Trichoteleia subtilis</tp:taxon-name> sp. n., Head, anterolateral view, female (CASENT 2134158) <bold>6</bold> <tp:taxon-name>Trichoteleia janus</tp:taxon-name> sp. n., Head, anterolateral view, female (CASENT 2042242). Scale bars in millimeters.</p></caption><graphic xmlns:xlink="http://www.w3.org/1999/xlink" xlink:href="ZooKeys-080-001-g001.jpg" position="float" orientation="portrait" xlink:type="simple"/></fig><fn-group><fn id="FN70"><label>70</label><p><ext-link xmlns:xlink="http://www.w3.org/1999/xlink" ext-link-type="uri" xlink:href="http://morphbank.net/?id=578626" xlink:type="simple">http://morphbank.net/?id=578626</ext-link></p></fn><fn id="FN72"><label>72</label><p><ext-link xmlns:xlink="http://www.w3.org/1999/xlink" ext-link-type="uri" xlink:href="http://morphbank.net/?id=578629" xlink:type="simple">http://morphbank.net/?id=578629</ext-link></p></fn><fn id="FN97"><label>97</label><p><ext-link xmlns:xlink="http://www.w3.org/1999/xlink" ext-link-type="uri" xlink:href="http://morphbank.net/?id=578605" xlink:type="simple">http://morphbank.net/?id=578605</ext-link></p></fn><fn id="FN28"><label>28</label><p><ext-link xmlns:xlink="http://www.w3.org/1999/xlink" ext-link-type="uri" xlink:href="http://morphbank.net/?id=578562" xlink:type="simple">http://morphbank.net/?id=578562</ext-link></p></fn><fn id="FN68"><label>68</label><p><ext-link xmlns:xlink="http://www.w3.org/1999/xlink" ext-link-type="uri" xlink:href="http://morphbank.net/?id=578585" xlink:type="simple">http://morphbank.net/?id=578585</ext-link></p></fn></fn-group></tp:treatment-sec></tp:taxon-treatment>
