# Supplementary material for: Revision of the Malagasy genus Trichoteleia Kieffer (Hymenoptera, Platygastroidea, Platygastridae)
Source: Zookeys. 2011 Feb 16;(80):1–126. doi: 10.3897/zookeys.80.907 (PMC3088049; doi:10.3897/zookeys.80.907)
Supplement: XML Treatment for Trichoteleia orona [file zookeys.80.907-treatment24.xml]

<!DOCTYPE tp:taxon-treatment
  PUBLIC "-//TaxonX//DTD Taxonomic Treatment Publishing DTD v0 20100105//EN" "tax-treatment-NSO.dtd">
<tp:taxon-treatment xmlns:tp="http://www.plazi.org/taxpub"><tp:treatment-meta><mixed-citation publication-type="journal"><person-group><name><surname>Talamas</surname><given-names>Elijah J.</given-names></name><name><surname>Masner</surname><given-names>Lubomír</given-names></name><name><surname>Johnson</surname><given-names>Norman F.</given-names></name></person-group><article-title>Revision of the Malagasy genus <italic>Trichoteleia</italic> Kieffer (Hymenoptera, Platygastroidea, Platygastridae)</article-title><source>Zookeys</source><day>16</day><month>2</month><year>2011</year><volume>2011</volume><issue>80</issue><fpage>1</fpage><lpage>126</lpage><pub-id pub-id-type="doi">10.3897/zookeys.80.907</pub-id></mixed-citation></tp:treatment-meta><tp:nomenclature><tp:taxon-name>
                        <tp:taxon-name-part taxon-name-part-type="genus">Trichoteleia</tp:taxon-name-part>
                        <tp:taxon-name-part taxon-name-part-type="species">orona</tp:taxon-name-part>
                    		<object-id xmlns:xlink="http://www.w3.org/1999/xlink" xlink:type="simple">urn:lsid:zoobank.org:act:1B4F6F9B-BEE9-430E-B95E-970F77175F95</object-id>
                    		<object-id xmlns:xlink="http://www.w3.org/1999/xlink" xlink:type="simple">urn:lsid.biosci.ohio-state.edu:osuc_concepts:241278</object-id>
                    </tp:taxon-name><tp:taxon-authority>Talamas &amp; Masner</tp:taxon-authority><tp:taxon-status xmlns:xlink="http://www.w3.org/1999/xlink" xlink:type="simple">sp. n.</tp:taxon-status><xref ref-type="fig" rid="F1">Figures 2</xref><xref ref-type="fig" rid="F7">40</xref><xref ref-type="fig" rid="F8">48</xref><xref ref-type="fig" rid="F32">186–191</xref><xref ref-type="fn" rid="FN29">Morphbank <sup>29</sup></xref></tp:nomenclature><tp:treatment-sec sec-type="Description"><title>Description.</title><sec sec-type="Female body length"><title>Female body length:</title><p>4.15–4.50 mm (n=6). Male body length: 3.24–4.07 mm (n=6). Color of head: dark brown to black. Central keel of frons: present, extending onto interantennal process. Sculpture of medial frons in female: smooth. Sculpture of medial frons in male: smooth. Number of mandibular teeth: three. Basal node on mandible: present. Sculpture of frons below median ocellus: dorsoventrally strigose throughout; dorsoventrally strigose throughout with coarsely punctate interstices. Sculpture of posterior vertex: concentrically rugose; moderately punctate, rugose posterior to eyes and posterior ocellus. Occipital rim: comprised of medium to large sized cells. Sculpture of gena: dorsoventrally strigose. Basiconic sensillum on A7: absent.</p></sec><sec sec-type="Color of mesosoma in female"><title>Color of mesosoma in female:</title><p>dark brown to black. Color of mesosoma in male: dark brown to black. Sculpture along posterior pronotal sulcus: striate, striae well defined. Notaulus: percurrent, reaching suprahumeral sulcus as a smooth furrow. Sculpture of medial mesoscutum: moderately punctate in posterior half, becoming denser anteriorly. Sculpture of mesoscutellum: smooth medially, sparsely punctate laterally. Postacetabular sulcus: comprised of small cells. Mesopleural carina: present. Sculpture<!--PageBreak--> along ventral half of prespecular sulcus: areolate rugose; coarsely punctate. Sculpture of posterolateral mesepisternum: smooth; punctate; smooth except for 1 or 2 rows of fine punctures parallel to mesopleural carina. Sculpture of ventral surface of mesepisternum: finely punctate; smooth. Setation of ventral metapleural area: absent. Setation of metapleural triangle: sparse. Sculpture of metapleural triangle: rugulose; punctate rugose. Posterior margin of metapleuron below propodeal spiracle: with blunt kink <!--PageBreak-->near intersection with metapleural sulcus. Color of legs: coxae and trochanters yellow, otherwise brown, becoming paler distally.</p></sec><sec sec-type="Color of metasoma in female"><title>Color of metasoma in female:</title><p>dark brown to black throughout. Color of metasoma in male: dark brown to black throughout. Posterior margin of transverse sulcus on T2: strongly convex. Sublateral tergal carina on T2: absent. Microsculpture on T2: absent. Microsculpture on T3: absent. Microsculpture on T4: absent. Horn on T1 in female: present as a large, apically rounded protuberance. Macrosculpture of T2 in female: longitudinally striate throughout. Macrosculpture of medial T3 in female: transversely striate. Macrosculpture of lateral T3 in female: longitudinally strigose; rugulose. Macrosculpture of medial T4 in female: absent. Macrosculpture of lateral T4 in female: weakly longitudinally strigose. Punctation of T4 in female: sparse in medial third, moderately dense laterally; absent along midline, otherwise moderately dense. Macrosculpture of T5 in female: weakly rugulose laterally. Punctation of T5 in female: moderately dense throughout; dense throughout; sparse along midline, otherwise dense. Shape of T5 in female: width of posterior margin greater than or equal to length. Microscupture on T6 in female: present along anterior margin. Sculpture of T6 in female: moderately punctate throughout. Macrosculpture of T2 in male: longitudinally striate throughout. Macrosculpture of medial T3 in male: longitudinally striate; transversely striate; weakly rugulose. Macrosculpture of lateral T3 in male: longitudinally strigose. Macrosculpture of T4 in male: absent; weakly rugulose laterally. Punctation of T4 in male: sparse along midline, otherwise dense. Macrosculpture of T5 in male: absent. Punctation of T5 in male: dense throughout. Sculpture of S2: longitudinally striate anteriorly, smooth posteriorly; longitudinally striate medially, punctate interstitially. Prominent longitudinal median carina on S2: absent.</p></sec><sec sec-type="Wings"><title>Wings:</title><p>macropterous, apex or forewing extending beyond posterior margin of T3. Color of forewing in female: infuscate throughout. Color of forewing in male: infuscate throughout. Color of hind wing: infuscate throughout. Density of setation in fore wing: uniform throughout. Density of setation in hind wing: uniform throughout. Length of R1: more than 1.5 times as long as r. M+Cu and RS+M in forewing: nebulous.</p><fig id="F32" position="float" orientation="portrait"><label>Figures 186–191.</label><caption><p><sup><xref ref-type="fn" rid="FN98">98</xref></sup><tp:taxon-name>Trichoteleia orona</tp:taxon-name> sp. n. <bold>186</bold> Lateral habitus, female holotype (CASENT 2043194) <bold>187</bold> Head and mesosoma, lateral view, female (CASENT 2043432) <bold>188</bold> Dorsal habitus, female holotype (CASENT 2043194) <bold>189</bold> Head and mesosoma, dorsal view, female holotype (CASENT 2043194) <bold>190</bold> Head, anterior view, female (CASENT 2136251) <bold>191</bold> Metasoma, dorsal view, female holotype (CASENT 2043194). Scale bars in millimeters.</p></caption><graphic xmlns:xlink="http://www.w3.org/1999/xlink" xlink:href="ZooKeys-080-001-g032.jpg" position="float" orientation="portrait" xlink:type="simple"/></fig></sec></tp:treatment-sec><tp:treatment-sec sec-type="Diagnosis"><title>Diagnosis.</title><p><tp:taxon-name>Trichoteleia orona</tp:taxon-name> is a large and distinctive species. The females can be identified by the transverse striation of medial T3 alone (<xref ref-type="fig" rid="F32">Fig. 191</xref>). Males are very similar to <tp:taxon-name>Trichoteleia takariva</tp:taxon-name> and can be reliably separated by the presence of a dorsal flange on the interantennal process (<xref ref-type="fig" rid="F32">Fig. 187</xref>) and a densely punctate T5 (<xref ref-type="fig" rid="F7">Fig. 40</xref>).</p></tp:treatment-sec><tp:treatment-sec sec-type="Etymology"><title>Etymology.</title><p>The name <italic>orona</italic>, meaning “nose” in Malagasy, is given to this species, as a noun in apposition, for the dorsal flange on the interantennal process.</p></tp:treatment-sec><tp:treatment-sec sec-type="Link to Distribution Map"><title>Link to Distribution Map.</title><p>[<ext-link xmlns:xlink="http://www.w3.org/1999/xlink" ext-link-type="uri" xlink:href="http://hol.osu.edu/map-large.html?id=241278" xlink:type="simple">http://hol.osu.edu/map-large.html?id=241278</ext-link>]</p></tp:treatment-sec><tp:treatment-sec sec-type="Material Examined"><title>Material Examined.</title><p>Holotype, female: <bold>MADAGASCAR:</bold> Fianarantsoa Auto. Prov., Talatakely, Bellevue, secondary tropical forest, MA-02-09C-03, Ranomafana National Park, 21°15.99'S 47°25.21'E, 1020m, 15.XI–22.XI.2001, malaise trap, R. Harin’Hala, CASENT 2043194 (deposited in CASC). Paratypes: <bold>MADAGASCAR:</bold> 7 females, 6 males, CASENT 2008633, 2043795, 2134153, 2134171, 2135967, 2136251, OSUC 181003 (CASC); CASENT 2134181, OSUC 181005 (CNCI); CASENT 2043432, 2136612, OSUC 254611 (OSUC); OSUC 181004 (USNM).<!--PageBreak--></p></tp:treatment-sec><tp:treatment-sec><!--Section generated to contain objects referenced in tp:taxon-treatment.--><fig id="F1" position="float" orientation="portrait"><label>Figures 1–6.</label><caption><p><sup><xref ref-type="fn" rid="FN68">68</xref></sup> <bold>1</bold> <tp:taxon-name>Trichoteleia delilah</tp:taxon-name> sp. n., Antennal clava, ventral view, female (CASENT 2135905) <bold>2</bold> <tp:taxon-name>Trichoteleia orona</tp:taxon-name> sp. n., Antennal clava, ventral view, female (CASENT 2043194) <bold>3</bold> <tp:taxon-name>Trichoteleia hemlyae</tp:taxon-name> sp. n., Head, anterolateral view, female (CASENT 2043942) <bold>4</bold> <tp:taxon-name>Trichoteleia pauliani</tp:taxon-name> sp. n., Head, anterolateral view, female (CASENT 2136193) <bold>5</bold> <tp:taxon-name>Trichoteleia subtilis</tp:taxon-name> sp. n., Head, anterolateral view, female (CASENT 2134158) <bold>6</bold> <tp:taxon-name>Trichoteleia janus</tp:taxon-name> sp. n., Head, anterolateral view, female (CASENT 2042242). Scale bars in millimeters.</p></caption><graphic xmlns:xlink="http://www.w3.org/1999/xlink" xlink:href="ZooKeys-080-001-g001.jpg" position="float" orientation="portrait" xlink:type="simple"/></fig><fig id="F7" position="float" orientation="portrait"><label>Figures 37–42.</label><caption><p><sup><xref ref-type="fn" rid="FN74">74</xref></sup> <bold>37</bold> <tp:taxon-name>Trichoteleia tigris</tp:taxon-name> sp. n., Metasoma, dorsal view, male (CASENT 2134160) <bold>38</bold> <tp:taxon-name>Trichoteleia janus</tp:taxon-name> sp. n., Metasoma, dorsal view, male (CASENT 2043786) <bold>39</bold> <tp:taxon-name>Trichoteleia rugifrons</tp:taxon-name> sp. n., Metasoma, dorsal view, male (CASENT 2135938) <bold>40</bold> <tp:taxon-name>Trichoteleia orona</tp:taxon-name> sp. n., Metasoma, dorsal view, male (CASENT 2134153) <bold>41</bold> <tp:taxon-name>Trichoteleia afo</tp:taxon-name> sp. n., Metasoma, dorsal view, male (CASENT 2134153) <bold>42</bold> <tp:taxon-name>Trichoteleia jiro</tp:taxon-name> sp. n., Metasoma, dorsal view, male (OSUC 143329). Scale bars in millimeters. </p></caption><graphic xmlns:xlink="http://www.w3.org/1999/xlink" xlink:href="ZooKeys-080-001-g007.jpg" position="float" orientation="portrait" xlink:type="simple"/></fig><fig id="F8" position="float" orientation="portrait"><label>Figures 43–48.</label><caption><p><sup><xref ref-type="fn" rid="FN75">75</xref></sup> <bold>43</bold> <tp:taxon-name>Trichoteleia afo</tp:taxon-name> sp. n., Metasoma, ventral view, female (CASENT 2042915) <bold>44</bold> <tp:taxon-name>Trichoteleia hemlyae</tp:taxon-name> sp. n., Metasoma, ventral view, female (CASENT 2135808) <bold>45</bold> <tp:taxon-name>Trichoteleia carinata</tp:taxon-name> sp. n., Metasoma, ventral view, male (OSUC 181062) <bold>46</bold> <tp:taxon-name>Trichoteleia takariva</tp:taxon-name> sp. n., Metasoma, ventral view, male holotype (CASENT 2043217) <bold>47</bold> <tp:taxon-name>Trichoteleia janus</tp:taxon-name> sp. n., Metasoma, ventral view, male (CASENT 2043789) <bold>48</bold> <tp:taxon-name>Trichoteleia orona</tp:taxon-name> sp. n., Metasoma, ventral view, male (CASENT 2134153). Scale bars in millimeters.</p></caption><graphic xmlns:xlink="http://www.w3.org/1999/xlink" xlink:href="ZooKeys-080-001-g008.jpg" position="float" orientation="portrait" xlink:type="simple"/></fig><fn-group><fn id="FN68"><label>68</label><p><ext-link xmlns:xlink="http://www.w3.org/1999/xlink" ext-link-type="uri" xlink:href="http://morphbank.net/?id=578585" xlink:type="simple">http://morphbank.net/?id=578585</ext-link></p></fn><fn id="FN74"><label>74</label><p><ext-link xmlns:xlink="http://www.w3.org/1999/xlink" ext-link-type="uri" xlink:href="http://morphbank.net/?id=578631" xlink:type="simple">http://morphbank.net/?id=578631</ext-link></p></fn><fn id="FN75"><label>75</label><p><ext-link xmlns:xlink="http://www.w3.org/1999/xlink" ext-link-type="uri" xlink:href="http://morphbank.net/?id=578632" xlink:type="simple">http://morphbank.net/?id=578632</ext-link></p></fn><fn id="FN98"><label>98</label><p><ext-link xmlns:xlink="http://www.w3.org/1999/xlink" ext-link-type="uri" xlink:href="http://morphbank.net/?id=578606" xlink:type="simple">http://morphbank.net/?id=578606</ext-link></p></fn><fn id="FN29"><label>29</label><p><ext-link xmlns:xlink="http://www.w3.org/1999/xlink" ext-link-type="uri" xlink:href="http://morphbank.net/?id=578561" xlink:type="simple">http://morphbank.net/?id=578561</ext-link></p></fn></fn-group></tp:treatment-sec></tp:taxon-treatment>
