# Supplementary material for: Revision of the Malagasy genus Trichoteleia Kieffer (Hymenoptera, Platygastroidea, Platygastridae)
Source: Zookeys. 2011 Feb 16;(80):1–126. doi: 10.3897/zookeys.80.907 (PMC3088049; doi:10.3897/zookeys.80.907)
Supplement: XML Treatment for Trichoteleia parvipennis [file zookeys.80.907-treatment25.xml]

<!DOCTYPE tp:taxon-treatment
  PUBLIC "-//TaxonX//DTD Taxonomic Treatment Publishing DTD v0 20100105//EN" "tax-treatment-NSO.dtd">
<tp:taxon-treatment xmlns:tp="http://www.plazi.org/taxpub"><tp:treatment-meta><mixed-citation publication-type="journal"><person-group><name><surname>Talamas</surname><given-names>Elijah J.</given-names></name><name><surname>Masner</surname><given-names>Lubomír</given-names></name><name><surname>Johnson</surname><given-names>Norman F.</given-names></name></person-group><article-title>Revision of the Malagasy genus <italic>Trichoteleia</italic> Kieffer (Hymenoptera, Platygastroidea, Platygastridae)</article-title><source>Zookeys</source><day>16</day><month>2</month><year>2011</year><volume>2011</volume><issue>80</issue><fpage>1</fpage><lpage>126</lpage><pub-id pub-id-type="doi">10.3897/zookeys.80.907</pub-id></mixed-citation></tp:treatment-meta><tp:nomenclature><tp:taxon-name>
                        <tp:taxon-name-part taxon-name-part-type="genus">Trichoteleia</tp:taxon-name-part>
                        <tp:taxon-name-part taxon-name-part-type="species">parvipennis</tp:taxon-name-part>
                    		<object-id xmlns:xlink="http://www.w3.org/1999/xlink" xlink:type="simple">urn:lsid:zoobank.org:act:A862CAA6-67ED-4F68-8ADA-9EB5F980728C</object-id>
                    		<object-id xmlns:xlink="http://www.w3.org/1999/xlink" xlink:type="simple">urn:lsid.biosci.ohio-state.edu:osuc_concepts:243850</object-id>
                    </tp:taxon-name><tp:taxon-authority>Talamas &amp; Masner</tp:taxon-authority><tp:taxon-status xmlns:xlink="http://www.w3.org/1999/xlink" xlink:type="simple">sp. n.</tp:taxon-status><xref ref-type="fig" rid="F33">Figures 192–197</xref><xref ref-type="fn" rid="FN30">Morphbank <sup>30</sup></xref></tp:nomenclature><tp:treatment-sec sec-type="Description"><title>Description.</title><sec sec-type="Female body length"><title>Female body length:</title><p>2.17–2.34 mm (n=4). Color of head: reddish brown. Central keel of frons: present, extending onto interantennal process. Sculpture of medial frons in female: smooth. Number of mandibular teeth: three. Basal node on mandible: present. Sculpture of frons below median ocellus: finely punctate throughout, dorsoventrally strigose laterally; moderately punctate throughout. Sculpture of posterior vertex: moderately punctate; moderately punctate, rugose posterior to eyes and posterior ocellus. Occipital rim: comprised of small to miniscule cells. Sculpture of gena: punctate rugulose; dorsoventrally strigose. Basiconic sensillum on A7: present.</p></sec><sec sec-type="Color of mesosoma in female"><title>Color of mesosoma in female:</title><p>variably yellow to brown. Sculpture along posterior pronotal sulcus: striate, striae well defined; striate, striae short and poorly defined. Notaulus: percurrent, reaching suprahumeral sulcus as a smooth furrow. Sculpture of medial mesoscutum: sparsely punctate, becoming denser anteriorly. Sculpture of mesoscutellum: smooth with sparse fine punctures throughout. Postacetabular sulcus: comprised of small cells. Mesopleural carina: present. Sculpture along ventral half of prespecular sulcus: areolate rugose. Sculpture of posterolateral mesepisternum: areolate rugose. Sculpture of ventral surface of mesepisternum: smooth. Setation of ventral metapleural area: absent. Setation of metapleural triangle: sparse. Sculpture of metapleural triangle: rugulose. Posterior margin of metapleuron below propodeal spiracle: with triangular point near intersection with metapleural sulcus. Color of legs: yellow throughout; pale brown throughout.</p></sec><sec sec-type="Color of metasoma in female"><title>Color of metasoma in female:</title><p>variably patterned in alternating orange and brown. Posterior margin of transverse sulcus on T2: strongly convex. Sublateral tergal carina on T2: absent. Microsculpture on T2: absent. Microsculpture on T3: absent. Microsculpture on T4: absent. Horn on T1 in female: present as a large protuberance, curved posteriorly at apex. Macrosculpture of T2 in female: striate anteriorly, with few striae reaching T3. Macrosculpture of medial T3 in female: absent. Macrosculpture of lateral T3 in female: absent. Macrosculpture of medial T4 in female: absent. Macrosculpture of lateral T4 in female: absent; weakly obliquely rugulose along anterior margin. Punctation of T4 in female: absent along midline, otherwise sparse. Macrosculpture of T5 in female: absent. Punctation of T5 in female: moderately dense throughout. Shape of T5 in female: width of posterior margin greater than or equal to length. Microscupture on T6 in female: absent. Sculpture of T6 in female: smooth with fine setigerous punctures along lateral margin. Sculpture of S2: crenulate along anterior margin, otherwise smooth with small punctures throughout. Prominent longitudinal median carina on S2: absent.</p></sec><sec sec-type="Wings"><title>Wings:</title><p>brachypterous, apex of forewing ending before midpoint of T3. Color of forewing in female: slightly infuscate throughout. Color of hind wing: slightly infuscate throughout. Density of setation in fore wing: uniform throughout. Density of setation in hind wing: uniform throughout. Length of R1: more than 1.5 times as long as r.</p><fig id="F33" position="float" orientation="portrait"><label>Figures 192–197.</label><caption><p><sup><xref ref-type="fn" rid="FN99">99</xref></sup><tp:taxon-name>Trichoteleia parvipennis</tp:taxon-name> sp. n. <bold>192</bold> Lateral habitus, female holotype (OSUC 181021) <bold>193</bold> Head and mesosoma, lateral view, female holotype (OSUC 181021) <bold>194</bold> Dorsal habitus, female (OSUC 181022) <bold>195</bold> Head and mesosoma, dorsal view, female holotype (OSUC 181021) <bold>196</bold> Head, anterior view, female (OSUC 181023) <bold>197</bold> Metasoma, dorsal view, female holotype (OSUC 181021). Scale bars in millimeters.</p></caption><graphic xmlns:xlink="http://www.w3.org/1999/xlink" xlink:href="ZooKeys-080-001-g033.jpg" position="float" orientation="portrait" xlink:type="simple"/></fig></sec></tp:treatment-sec><tp:treatment-sec sec-type="Diagnosis"><title>Diagnosis.</title><p><tp:taxon-name>Trichoteleia parvipennis</tp:taxon-name>, <tp:taxon-name>Trichoteleia echinata</tp:taxon-name> and <tp:taxon-name>Trichoteleia halterata</tp:taxon-name> are the only known brachypterous species of <tp:taxon-name>Trichoteleia</tp:taxon-name>. <tp:taxon-name>Trichoteleia parvipennis</tp:taxon-name> has a basiconic sensillum on A7 that separates it from these species in the female sex.</p></tp:treatment-sec><tp:treatment-sec sec-type="Etymology"><title>Etymology.</title><p>The Latin name <italic>parvipennis,</italic> a noun in apposition, refers to the reduced size of the wings.</p></tp:treatment-sec><tp:treatment-sec sec-type="Link to Distribution Map"><title>Link to Distribution Map.</title><p>[<ext-link xmlns:xlink="http://www.w3.org/1999/xlink" ext-link-type="uri" xlink:href="http://hol.osu.edu/map-large.html?id=243850" xlink:type="simple">http://hol.osu.edu/map-large.html?id=243850</ext-link>]<!--PageBreak--></p></tp:treatment-sec><tp:treatment-sec sec-type="Material Examined"><title>Material Examined.</title><p>Holotype, female: <bold>MADAGASCAR:</bold> Fianarantsoa Auto. Prov., rainforest, 36km S Ambalavao, 22°12'S 46°58'E, 23.X.1993, Berlese funnel, B. L. Fisher, OSUC 181021 (deposited in CASC). Paratypes: <bold>MADAGASCAR:</bold> 3 females, CASENT 2135903, OSUC 181022, OSUC 181023 (CASC).</p></tp:treatment-sec><tp:treatment-sec><!--Section generated to contain objects referenced in tp:taxon-treatment.--><fn-group><fn id="FN99"><label>99</label><p><ext-link xmlns:xlink="http://www.w3.org/1999/xlink" ext-link-type="uri" xlink:href="http://morphbank.net/?id=578607" xlink:type="simple">http://morphbank.net/?id=578607</ext-link></p></fn><fn id="FN30"><label>30</label><p><ext-link xmlns:xlink="http://www.w3.org/1999/xlink" ext-link-type="uri" xlink:href="http://morphbank.net/?id=578564" xlink:type="simple">http://morphbank.net/?id=578564</ext-link></p></fn></fn-group></tp:treatment-sec></tp:taxon-treatment>
