# Supplementary material for: Revision of the Malagasy genus Trichoteleia Kieffer (Hymenoptera, Platygastroidea, Platygastridae)
Source: Zookeys. 2011 Feb 16;(80):1–126. doi: 10.3897/zookeys.80.907 (PMC3088049; doi:10.3897/zookeys.80.907)
Supplement: XML Treatment for Trichoteleia pauliani [file zookeys.80.907-treatment26.xml]

<!DOCTYPE tp:taxon-treatment
  PUBLIC "-//TaxonX//DTD Taxonomic Treatment Publishing DTD v0 20100105//EN" "tax-treatment-NSO.dtd">
<tp:taxon-treatment xmlns:tp="http://www.plazi.org/taxpub"><tp:treatment-meta><mixed-citation publication-type="journal"><person-group><name><surname>Talamas</surname><given-names>Elijah J.</given-names></name><name><surname>Masner</surname><given-names>Lubomír</given-names></name><name><surname>Johnson</surname><given-names>Norman F.</given-names></name></person-group><article-title>Revision of the Malagasy genus <italic>Trichoteleia</italic> Kieffer (Hymenoptera, Platygastroidea, Platygastridae)</article-title><source>Zookeys</source><day>16</day><month>2</month><year>2011</year><volume>2011</volume><issue>80</issue><fpage>1</fpage><lpage>126</lpage><pub-id pub-id-type="doi">10.3897/zookeys.80.907</pub-id></mixed-citation></tp:treatment-meta><tp:nomenclature><tp:taxon-name>
                        <tp:taxon-name-part taxon-name-part-type="genus">Trichoteleia</tp:taxon-name-part>
                        <tp:taxon-name-part taxon-name-part-type="species">pauliani</tp:taxon-name-part>
                    		<object-id xmlns:xlink="http://www.w3.org/1999/xlink" xlink:type="simple">urn:lsid:zoobank.org:act:E584F9D9-5C8F-4868-9860-83B0902D4505</object-id>
                    		<object-id xmlns:xlink="http://www.w3.org/1999/xlink" xlink:type="simple">urn:lsid.biosci.ohio-state.edu:osuc_concepts: 5508</object-id>
                    </tp:taxon-name><tp:taxon-authority>(Risbec)</tp:taxon-authority><xref ref-type="fig" rid="F1">Figures 4</xref><xref ref-type="fig" rid="F34">198–203</xref><xref ref-type="fn" rid="FN31">Morphbank <sup>31</sup></xref><tp:nomenclature-citation-list><tp:nomenclature-citation><tp:taxon-name>Alloteleia pauliani</tp:taxon-name><comment>: <xref ref-type="bibr" rid="B19">Risbec 1956</xref>: 255. Original description.<tp:taxon-name>Trichoteleia pauliani</tp:taxon-name>: <xref ref-type="bibr" rid="B13">Masner 1976</xref>: 41. Generic transfer.</comment></tp:nomenclature-citation></tp:nomenclature-citation-list></tp:nomenclature><tp:treatment-sec sec-type="Description"><title>Description.</title><sec sec-type="Female body length"><title>Female body length:</title><p>2.99–3.25 mm (n=5). Male body length: 2.60–3.16 mm (n=19). Color of head: dark brown to black; yellow, becoming darker dorsally; yellow throughout. Central keel of frons: absent; present, ending above interantennal process. Sculpture of medial frons in female: smooth. Sculpture of medial frons in male: smooth. Number of mandibular teeth: three. Basal node on mandible: absent. Sculpture of frons below median ocellus: densely punctate throughout. Sculpture of posterior vertex: densely punctate; moderately punctate medially, densely punctate laterally. Occipital rim: comprised of small to miniscule cells. Sculpture of gena: punctate rugose; dorsoventrally strigose. Basiconic sensillum on A7: absent.</p></sec><sec sec-type="Color of mesosoma in female"><title>Color of mesosoma in female:</title><p>dark brown to black; yellow throughout. Color of mesosoma in male: dark brown to black; variably yellow to brown. Sculpture along posterior pronotal sulcus: striate, striae well defined. Notaulus: smooth furrow incomplete, reaching suprahumeral sulcus as row of punctures. Sculpture of medial mesoscutum: moderately punctate in posterior half, becoming denser anteriorly. Sculpture of mesoscutellum: smooth with sparse fine punctures throughout; smooth medially, sparsely punctate laterally. Postacetabular sulcus: comprised of small cells. Mesopleural carina: absent; present. Sculpture along ventral half of prespecular sulcus: punctate. Sculpture of posterolateral mesepisternum: smooth; smooth except for 1 or 2 rows of fine punctures parallel to mesopleural carina. Sculpture of ventral surface of mesepisternum: smooth. Setation of ventral metapleural area: absent. Setation of metapleural triangle: absent; sparse. Sculpture of metapleural triangle: smooth; finely punctate. Posterior margin of metapleuron below propodeal spiracle: straight to moderately convex; with blunt kink near intersection with metapleural sulcus. Color of legs: yellow throughout; pale brown throughout.</p></sec><sec sec-type="Color of metasoma in female"><title>Color of metasoma in female:</title><p>dark brown to black throughout; T1, medial T4 brown, otherwise yellow. Color of metasoma in male: pale to dark brown throughout; dark brown to black throughout. Posterior margin of transverse sulcus on T2: strongly convex. Sublateral tergal carina on T2: absent. Microsculpture on T2: present. Microsculpture on T3: present. Microsculpture on T4: present. Horn on T1 in female: <!--PageBreak-->present as a large, apically rounded protuberance. Macrosculpture of T2 in female: weakly longitudinally striate throughout. Macrosculpture of medial T3 in female: absent. Macrosculpture of lateral T3 in female: absent. Macrosculpture of medial T4 in female: absent. Macrosculpture of lateral T4 in female: absent. Punctation of T4 in female: sparse in medial third, moderately dense laterally; absent in medial third, sparse laterally. Macrosculpture of T5 in female: absent. Punctation of T5 in female: mo<!--PageBreak-->derately dense throughout. Shape of T5 in female: width of posterior margin greater than or equal to length. Microscupture on T6 in female: absent. Sculpture of T6 in female: densely and finely punctate. Macrosculpture of T2 in male: longitudinally striate throughout; weakly longitudinally striate throughout. Macrosculpture of medial T3 in male: absent. Macrosculpture of lateral T3 in male: absent. Macrosculpture of T4 in male: absent. Punctation of T4 in male: sparse in medial third, moderately dense laterally; sparse throughout. Macrosculpture of T5 in male: absent. Punctation of T5 in male: sparse in medial third, dense laterally; sparse in medial third, moderately dense laterally. Sculpture of S2: crenulate along anterior margin, otherwise smooth with small punctures throughout. Prominent longitudinal median carina on S2: absent.</p></sec><sec sec-type="Wings"><title>Wings:</title><p>macropterous, apex or forewing extending beyond posterior margin of T3. Color of forewing in female: slightly infuscate with longitudinal dark streak. Color of forewing in male: slightly infuscate throughout; slightly infuscate with longitudinal dark streak. Color of hind wing: hyaline throughout; hyaline with faint infuscate patches posterior to R and along anterior margin apical to R. Density of setation in fore wing: uniform throughout. Density of setation in hind wing: uniform throughout. Length of R1: more than 1.5 times as long as r. M+Cu and RS+M in forewing: nebulous.</p><fig id="F34" position="float" orientation="portrait"><label>Figures 198–203.</label><caption><p><sup><xref ref-type="fn" rid="FN100">100</xref></sup> <tp:taxon-name>Trichoteleia pauliani</tp:taxon-name> sp. n. <bold>198</bold> Lateral habitus, female (CASENT 2134096) <bold>199</bold> Head and mesosoma, lateral view, female (CASENT 2134096) <bold>200</bold> Dorsal habitus, female (CASENT 2134096) <bold>201</bold> Head and mesosoma, dorsal view, female (CASENT 2134096) <bold>202</bold> Head, anterior view, female (CASENT 2134091) <bold>203</bold> Metasoma, dorsal view, female (CASENT 2134096). Scale bars in millimeters.</p></caption><graphic xmlns:xlink="http://www.w3.org/1999/xlink" xlink:href="ZooKeys-080-001-g034.jpg" position="float" orientation="portrait" xlink:type="simple"/></fig></sec></tp:treatment-sec><tp:treatment-sec sec-type="Diagnosis"><title>Diagnosis.</title><p>This species is similar to <tp:taxon-name>Trichoteleia hemlyae</tp:taxon-name> and <tp:taxon-name>Trichoteleia ravaka</tp:taxon-name>. It can be separated by its lack of a well-developed central keel on the frons (<xref ref-type="fig" rid="F1">Figs 4</xref>, <xref ref-type="fig" rid="F34">202</xref>) and the smooth to sparsely and finely punctate metapleural triangle (<xref ref-type="fig" rid="F34">Fig. 199</xref>).</p></tp:treatment-sec><tp:treatment-sec sec-type="Link to Distribution Map"><title>Link to Distribution Map.</title><p>[<ext-link xmlns:xlink="http://www.w3.org/1999/xlink" ext-link-type="uri" xlink:href="http://hol.osu.edu/map-large.html?id=243414" xlink:type="simple">http://hol.osu.edu/map-large.html?id=243414</ext-link>]</p></tp:treatment-sec><tp:treatment-sec sec-type="Material Examined"><title>Material Examined.</title><p>Lectotype, female: <bold>MADAGASCAR:</bold> Antsiranana Auto. Prov., forest moss, Mount Maromokotro (Tsaratanana), 1500–1800m, X–1949, R. Paulian, MNHN 0030 (deposited in MNHN). Other material: <bold>MADAGASCAR:</bold> 6 females, 18 males, CASENT 2043796, 2118412, 2134093, 2134096, 2135789, 2135794, 2135807, 2135812, 2135827, 2135902, 2136139, 2136148, 2136164, 2136418, OSUC 181016, OSUC 215779 (CASC); OSUC 181017, 181063 (CNCI); CASENT 2134091, 2135811, 2135826, 2136005, 2136149, 2136193 (OSUC).</p></tp:treatment-sec><tp:treatment-sec><!--Section generated to contain objects referenced in tp:taxon-treatment.--><fig id="F1" position="float" orientation="portrait"><label>Figures 1–6.</label><caption><p><sup><xref ref-type="fn" rid="FN68">68</xref></sup> <bold>1</bold> <tp:taxon-name>Trichoteleia delilah</tp:taxon-name> sp. n., Antennal clava, ventral view, female (CASENT 2135905) <bold>2</bold> <tp:taxon-name>Trichoteleia orona</tp:taxon-name> sp. n., Antennal clava, ventral view, female (CASENT 2043194) <bold>3</bold> <tp:taxon-name>Trichoteleia hemlyae</tp:taxon-name> sp. n., Head, anterolateral view, female (CASENT 2043942) <bold>4</bold> <tp:taxon-name>Trichoteleia pauliani</tp:taxon-name> sp. n., Head, anterolateral view, female (CASENT 2136193) <bold>5</bold> <tp:taxon-name>Trichoteleia subtilis</tp:taxon-name> sp. n., Head, anterolateral view, female (CASENT 2134158) <bold>6</bold> <tp:taxon-name>Trichoteleia janus</tp:taxon-name> sp. n., Head, anterolateral view, female (CASENT 2042242). Scale bars in millimeters.</p></caption><graphic xmlns:xlink="http://www.w3.org/1999/xlink" xlink:href="ZooKeys-080-001-g001.jpg" position="float" orientation="portrait" xlink:type="simple"/></fig><fn-group><fn id="FN68"><label>68</label><p><ext-link xmlns:xlink="http://www.w3.org/1999/xlink" ext-link-type="uri" xlink:href="http://morphbank.net/?id=578585" xlink:type="simple">http://morphbank.net/?id=578585</ext-link></p></fn><fn id="FN100"><label>100</label><p><ext-link xmlns:xlink="http://www.w3.org/1999/xlink" ext-link-type="uri" xlink:href="http://morphbank.net/?id=578608" xlink:type="simple">http://morphbank.net/?id=578608</ext-link></p></fn><fn id="FN31"><label>31</label><p><ext-link xmlns:xlink="http://www.w3.org/1999/xlink" ext-link-type="uri" xlink:href="http://morphbank.net/?id=578565" xlink:type="simple">http://morphbank.net/?id=578565</ext-link></p></fn><fn id="FN67"><label>67</label><p><ext-link xmlns:xlink="http://www.w3.org/1999/xlink" ext-link-type="uri" xlink:href="http://lsid.tdwg.org/urn:lsid:biosci.ohio-state.edu:osuc_pubs:405" xlink:type="simple">http://lsid.tdwg.org/urn:lsid:biosci.ohio-state.edu:osuc_pubs:405</ext-link></p></fn><fn id="FN61"><label>61</label><p><ext-link xmlns:xlink="http://www.w3.org/1999/xlink" ext-link-type="uri" xlink:href="http://lsid.tdwg.org/urn:lsid:biosci.ohio-state.edu:osuc_pubs:311" xlink:type="simple">http://lsid.tdwg.org/urn:lsid:biosci.ohio-state.edu:osuc_pubs:311</ext-link></p></fn></fn-group></tp:treatment-sec><ref-list><ref id="B19"><mixed-citation xmlns:xlink="http://www.w3.org/1999/xlink" xlink:type="simple"><person-group><name name-style="western"><surname>Risbec</surname><given-names>J</given-names></name></person-group> (<year>1956</year>)<article-title> Proctotrupides Scelionini de Madagascar [Hymenopteres]</article-title>. <source>Revue Française d’Entomologie</source><volume>23</volume>: <fpage>244</fpage>–<lpage>264</lpage>. <sup><xref ref-type="fn" rid="FN67">67</xref></sup></mixed-citation></ref><ref id="B13"><mixed-citation xmlns:xlink="http://www.w3.org/1999/xlink" xlink:type="simple"><person-group><name name-style="western"><surname>Masner</surname><given-names>L</given-names></name></person-group> (<year>1976</year>)<article-title> Revisionary notes and keys to world genera of Scelionidae (Hymenoptera: Proctotrupoidea)</article-title>. <source>Memoirs of the Entomological Society of Canada</source><volume>97</volume>: <fpage>1</fpage>–<lpage>87</lpage>. <sup><xref ref-type="fn" rid="FN61">61</xref></sup></mixed-citation></ref></ref-list></tp:taxon-treatment>
