# Supplementary material for: Revision of the Malagasy genus Trichoteleia Kieffer (Hymenoptera, Platygastroidea, Platygastridae)
Source: Zookeys. 2011 Feb 16;(80):1–126. doi: 10.3897/zookeys.80.907 (PMC3088049; doi:10.3897/zookeys.80.907)
Supplement: XML Treatment for Trichoteleia picturata [file zookeys.80.907-treatment27.xml]

<!DOCTYPE tp:taxon-treatment
  PUBLIC "-//TaxonX//DTD Taxonomic Treatment Publishing DTD v0 20100105//EN" "tax-treatment-NSO.dtd">
<tp:taxon-treatment xmlns:tp="http://www.plazi.org/taxpub"><tp:treatment-meta><mixed-citation publication-type="journal"><person-group><name><surname>Talamas</surname><given-names>Elijah J.</given-names></name><name><surname>Masner</surname><given-names>Lubomír</given-names></name><name><surname>Johnson</surname><given-names>Norman F.</given-names></name></person-group><article-title>Revision of the Malagasy genus <italic>Trichoteleia</italic> Kieffer (Hymenoptera, Platygastroidea, Platygastridae)</article-title><source>Zookeys</source><day>16</day><month>2</month><year>2011</year><volume>2011</volume><issue>80</issue><fpage>1</fpage><lpage>126</lpage><pub-id pub-id-type="doi">10.3897/zookeys.80.907</pub-id></mixed-citation></tp:treatment-meta><tp:nomenclature><tp:taxon-name>
                        <tp:taxon-name-part taxon-name-part-type="genus">Trichoteleia</tp:taxon-name-part>
                        <tp:taxon-name-part taxon-name-part-type="species">picturata</tp:taxon-name-part>
                    		<object-id xmlns:xlink="http://www.w3.org/1999/xlink" xlink:type="simple">urn:lsid:zoobank.org:act:BE93D63B-CBB3-449A-93C5-49AC57A88713</object-id>
                    		<object-id xmlns:xlink="http://www.w3.org/1999/xlink" xlink:type="simple">urn:lsid.biosci.ohio-state.edu:osuc_concepts:243412</object-id>
                    </tp:taxon-name><tp:taxon-authority>Talamas</tp:taxon-authority><tp:taxon-status xmlns:xlink="http://www.w3.org/1999/xlink" xlink:type="simple">sp. n.</tp:taxon-status><xref ref-type="fig" rid="F3">Figures 18</xref><xref ref-type="fig" rid="F6">33</xref><xref ref-type="fig" rid="F35">204–209</xref><xref ref-type="fn" rid="FN32">Morphbank <sup>32</sup></xref></tp:nomenclature><tp:treatment-sec sec-type="Description"><title>Description.</title><sec sec-type="Female body length"><title>Female body length:</title><p>2.83 mm (n=1). Color of head: pale brown, becoming darker at vertex. Central keel of frons: present, extending onto interantennal process. Sculpture of medial frons in female: smooth. Number of mandibular teeth: three. Basal node on mandible: present. Sculpture of frons below median ocellus: punctate rugulose throughout. Sculpture of posterior vertex: punctate rugulose. Occipital rim: comprised of small to miniscule cells. Sculpture of gena: dorsoventrally strigose.</p></sec><sec sec-type="Basiconic sensillum on A7"><title>Basiconic sensillum on A7:</title><p>absent.</p></sec><sec sec-type="Color of mesosoma in female"><title>Color of mesosoma in female:</title><p><!--PageBreak-->variably orange to brown. Sculpture along posterior pronotal sulcus: striate, striae well defined. Notaulus: percurrent, reaching suprahumeral sulcus as a smooth furrow. Sculpture of medial mesoscutum: longitudinally rugulose posteriorly, transversely rugulose anteriorly. Sculpture of mesoscutellum: smooth medially, coarsely punctate laterally. Postacetabular sulcus: present as a smooth furrow. Mesopleural carina: present. Sculpture along ventral half of prespecular sulcus: punctate rugose. Sculpture of posterolateral mesepisternum: smooth. Sculpture of ventral surface of mesepisternum: smooth. Setation of ventral metapleural area: absent. Setation of metapleural tr<!--PageBreak-->iangle: sparse. Sculpture of metapleural triangle: rugulose. Posterior margin of metapleuron below propodeal spiracle: with blunt kink near intersection with metapleural sulcus. Color of legs: coxae and trochanters yellow, otherwise pale brown, hindlegs the darkest.</p></sec><sec sec-type="Color of metasoma in female"><title>Color of metasoma in female:</title><p>yellow, posterior corners of T2–T4 dark brown. Posterior margin of transverse sulcus on T2: strongly convex. Sublateral tergal carina on T2: absent. Microsculpture on T2: absent. Microsculpture on T3: absent. Microsculpture on T4: absent. Horn on T1 in female: present as a large, apically rounded protuberance. Macrosculpture of T2 in female: longitudinally striate throughout. Macrosculpture of medial T3 in female: absent. Macrosculpture of lateral T3 in female: weakly longitudinally striate. Macrosculpture of medial T4 in female: absent. Macrosculpture of lateral T4 in female: obliquely strigose. Punctation of T4 in female: sparse in medial third, moderately dense laterally. Macrosculpture of T5 in female: absent. Punctation of T5 in female: sparse in medial third, moderately dense laterally. Shape of T5 in female: width of posterior margin greater than or equal to length. Microscupture on T6 in female: absent. Sculpture of T6 in female: smooth with fine setigerous punctures along lateral margin. Sculpture of S2: longitudinally striate anteriorly, smooth posteriorly. Prominent longitudinal median carina on S2: absent.</p></sec><sec sec-type="Wings"><title>Wings:</title><p>macropterous, apex or forewing extending beyond posterior margin of T3. Color of forewing in female: infuscate in apical two-thirds, white spot near apex, two white patches medially at anterior and posterior margins. Color of hind wing: hyaline throughout. Density of setation in fore wing: uniform throughout. Density of setation in hind wing: uniform throughout. Length of R1: more than 1.5 times as long as r. M+Cu and RS+M in forewing: nebulous.</p><fig id="F35" position="float" orientation="portrait"><label>Figures 204–209.</label><caption><p><sup><xref ref-type="fn" rid="FN101">101</xref></sup><tp:taxon-name>Trichoteleia picturata</tp:taxon-name> sp. n., female holotype (CASENT 2135904). <bold>204</bold> Lateral habitus <bold>205</bold> Head and mesosoma, lateral view <bold>206</bold> Dorsal habitus <bold>207</bold> Head and mesosoma, dorsal view <bold>208</bold> Head, anterior view <bold>209</bold> Metasoma, dorsal view. Scale bars in millimeters.</p></caption><graphic xmlns:xlink="http://www.w3.org/1999/xlink" xlink:href="ZooKeys-080-001-g035.jpg" position="float" orientation="portrait" xlink:type="simple"/></fig></sec></tp:treatment-sec><tp:treatment-sec sec-type="Diagnosis"><title>Diagnosis.</title><p><tp:taxon-name>Trichoteleia picturata</tp:taxon-name> is similar to <tp:taxon-name>Trichoteleia cincta</tp:taxon-name>, <tp:taxon-name>Trichoteleia delilah</tp:taxon-name>, and <tp:taxon-name>Trichoteleia zuparkoi</tp:taxon-name> and shares with them the pattern of coloration on the forewings. It can be separated from <tp:taxon-name>Trichoteleia cincta</tp:taxon-name> by the punctate rugulose sculpture below the median ocellus (<xref ref-type="fig" rid="F35">Fig. 208</xref>), from <tp:taxon-name>Trichoteleia delilah</tp:taxon-name> by the absence of a basiconic sensillum on A7, and from <tp:taxon-name>Trichoteleia zuparkoi</tp:taxon-name> by longitudinally rugulose sculpture in the posterior half of the medial mesoscutum (<xref ref-type="fig" rid="F35">Fig. 207</xref>).</p></tp:treatment-sec><tp:treatment-sec sec-type="Etymology"><title>Etymology.</title><p>The adjectival epithet <italic>picturata</italic>, meaning “painted”, refers to the color pattern of the forewing in this species.</p></tp:treatment-sec><tp:treatment-sec sec-type="Link to Distribution Map"><title>Link to Distribution Map.</title><p>[<ext-link xmlns:xlink="http://www.w3.org/1999/xlink" ext-link-type="uri" xlink:href="http://hol.osu.edu/map-large.html?id=243412" xlink:type="simple">http://hol.osu.edu/map-large.html?id=243412</ext-link>]</p></tp:treatment-sec><tp:treatment-sec sec-type="Material Examined"><title>Material Examined.</title><p>Holotype, female: <bold>MADAGASCAR:</bold> Antsiranana Auto. Prov., 20.4km (219°) SW Antanambao, leaf mold / rotten wood / rainforest, #1990, Manongarivo Special Reserve, 14°02.8'S 48°24.1'E, 1860m, 3.XI.1998, sifted litter, B. L. Fisher, CASENT 2135904 (deposited in CASC).</p></tp:treatment-sec><tp:treatment-sec><!--Section generated to contain objects referenced in tp:taxon-treatment.--><fig id="F3" position="float" orientation="portrait"><label>Figures 13–18.</label><caption><p><sup><xref ref-type="fn" rid="FN70">70</xref></sup> <bold>13</bold> <tp:taxon-name>Trichoteleia takariva</tp:taxon-name> sp. n., Pronotum, lateral view, male holotype (CASENT 2043217) <bold>14</bold> <tp:taxon-name>Trichoteleia janus</tp:taxon-name> sp. n., Pronotum, lateral view, male (CASENT 2043786) <bold>15</bold> <tp:taxon-name>Trichoteleia oculea</tp:taxon-name> sp. n., Mesosoma, ventrolateral view, female (CASENT 2135908) <bold>16</bold> <tp:taxon-name>Trichoteleia tahotra</tp:taxon-name> sp. n., Mesosoma ventrolateral view, female holotype (OSUC 181002) <bold>17</bold> <tp:taxon-name>Trichoteleia delilah</tp:taxon-name> sp. n., Metasoma, ventrolateral view, female holotype (CASENT 2135905) <bold>18</bold> <tp:taxon-name>Trichoteleia picturata</tp:taxon-name> sp. n., Metasoma, ventrolateral view, female holotype (CASENT 2135904). Scale bars in millimeters.</p></caption><graphic xmlns:xlink="http://www.w3.org/1999/xlink" xlink:href="ZooKeys-080-001-g003.jpg" position="float" orientation="portrait" xlink:type="simple"/></fig><fig id="F6" position="float" orientation="portrait"><label>Figures 31–36.</label><caption><p><sup><xref ref-type="fn" rid="FN73">73</xref></sup> <bold>31</bold> <tp:taxon-name>Trichoteleia hemlyae</tp:taxon-name> sp. n., Fore wing and hind wing, dorsal view, male (CASENT 2132758) <bold>32</bold> <tp:taxon-name>Trichoteleia quazii</tp:taxon-name> sp. n., Fore wing and hind wing, dorsal view, female holotype (CASENT 2132026) <bold>33</bold> <tp:taxon-name>Trichoteleia picturata</tp:taxon-name> sp. n., Fore wing and hind wing, dorsal view, female holotype (CASENT 2135904) <bold>34</bold> <tp:taxon-name>Trichoteleia nify</tp:taxon-name> sp. n., Fore wing and hind wing, dorsal view, male (CASENT 2135884) <bold>35</bold> <tp:taxon-name>Trichoteleia afo</tp:taxon-name> sp. n., Fore wing, dorsal view, female (CASENT 2043326) <bold>36</bold> <tp:taxon-name>Trichoteleia tahotra</tp:taxon-name> sp. n., Fore wing, dorsal view, male (CASENT 2134186). Scale bars in millimeters.</p></caption><graphic xmlns:xlink="http://www.w3.org/1999/xlink" xlink:href="ZooKeys-080-001-g006.jpg" position="float" orientation="portrait" xlink:type="simple"/></fig><fn-group><fn id="FN70"><label>70</label><p><ext-link xmlns:xlink="http://www.w3.org/1999/xlink" ext-link-type="uri" xlink:href="http://morphbank.net/?id=578626" xlink:type="simple">http://morphbank.net/?id=578626</ext-link></p></fn><fn id="FN73"><label>73</label><p><ext-link xmlns:xlink="http://www.w3.org/1999/xlink" ext-link-type="uri" xlink:href="http://morphbank.net/?id=578630" xlink:type="simple">http://morphbank.net/?id=578630</ext-link></p></fn><fn id="FN101"><label>101</label><p><ext-link xmlns:xlink="http://www.w3.org/1999/xlink" ext-link-type="uri" xlink:href="http://morphbank.net/?id=578609" xlink:type="simple">http://morphbank.net/?id=578609</ext-link></p></fn><fn id="FN32"><label>32</label><p><ext-link xmlns:xlink="http://www.w3.org/1999/xlink" ext-link-type="uri" xlink:href="http://morphbank.net/?id=578563" xlink:type="simple">http://morphbank.net/?id=578563</ext-link></p></fn></fn-group></tp:treatment-sec></tp:taxon-treatment>
