# Supplementary material for: Revision of the Malagasy genus Trichoteleia Kieffer (Hymenoptera, Platygastroidea, Platygastridae)
Source: Zookeys. 2011 Feb 16;(80):1–126. doi: 10.3897/zookeys.80.907 (PMC3088049; doi:10.3897/zookeys.80.907)
Supplement: XML Treatment for Trichoteleia prolixa [file zookeys.80.907-treatment29.xml]

<!DOCTYPE tp:taxon-treatment
  PUBLIC "-//TaxonX//DTD Taxonomic Treatment Publishing DTD v0 20100105//EN" "tax-treatment-NSO.dtd">
<tp:taxon-treatment xmlns:tp="http://www.plazi.org/taxpub"><tp:treatment-meta><mixed-citation publication-type="journal"><person-group><name><surname>Talamas</surname><given-names>Elijah J.</given-names></name><name><surname>Masner</surname><given-names>Lubomír</given-names></name><name><surname>Johnson</surname><given-names>Norman F.</given-names></name></person-group><article-title>Revision of the Malagasy genus <italic>Trichoteleia</italic> Kieffer (Hymenoptera, Platygastroidea, Platygastridae)</article-title><source>Zookeys</source><day>16</day><month>2</month><year>2011</year><volume>2011</volume><issue>80</issue><fpage>1</fpage><lpage>126</lpage><pub-id pub-id-type="doi">10.3897/zookeys.80.907</pub-id></mixed-citation></tp:treatment-meta><tp:nomenclature><tp:taxon-name>
                        <tp:taxon-name-part taxon-name-part-type="genus">Trichoteleia</tp:taxon-name-part>
                        <tp:taxon-name-part taxon-name-part-type="species">prolixa</tp:taxon-name-part>
                    		<object-id xmlns:xlink="http://www.w3.org/1999/xlink" xlink:type="simple">urn:lsid:zoobank.org:act:94B84B17-EA48-4A3C-95A4-D1BF227C9477</object-id>
                    		<object-id xmlns:xlink="http://www.w3.org/1999/xlink" xlink:type="simple">urn:lsid:biosci.ohio-state.edu:osuc_concepts:253566</object-id>
                    </tp:taxon-name><tp:taxon-authority>Talamas</tp:taxon-authority><tp:taxon-status xmlns:xlink="http://www.w3.org/1999/xlink" xlink:type="simple">sp. n.</tp:taxon-status><xref ref-type="fig" rid="F37">Figures 216–220</xref><xref ref-type="fn" rid="FN34">Morphbank <sup>34</sup></xref></tp:nomenclature><tp:treatment-sec sec-type="Description"><title>Description.</title><sec sec-type="Female Anterior width of T5: "><title>Female Anterior width of T5:</title><p>0.31 mm (n=1). Female body length: 4.55 mm (n=1). Female Length of t5 in female: 0.62 mm (n=1). Female Posteroir width of T5: 0.21 mm (n=1). Color of head: black throughout. Central keel of frons: present, bifurcating ventrally around interantennal process. Sculpture of medial frons in female: smooth. Number of mandibular teeth: two. Basal node on mandible: absent. Sculpture of frons below median ocellus: densely punctate throughout. Sculpture of posterior vertex: densely punctate. Sculpture of gena: dorsoventrally strigose. Basiconic sensillum on A7: absent.</p></sec><sec sec-type="Color of mesosoma in female"><title>Color of mesosoma in female:</title><p>dark brown to black. Sculpture along posterior pronotal sulcus: striate, striae short and poorly defined. Notaulus: smooth furrow incomplete, reaching suprahumeral sulcus as row of punctures. Sculpture of medial mesoscutum: smooth and sparsely punctate posteriorly, densely punctate and transverely rugulose anteriorly. Sculpture of mesoscutellum: smooth medially, sparsely punctate laterally. Sculpture along ventral half of prespecular sulcus: coarsely punctate. Sculpture of posterolateral mesepisternum: coarsely punctate. Setation of ventral metapleural area: absent. Setation of metapleural triangle: sparse. Sculpture of metapleural triangle: punctate rugose. Posterior margin of metapleuron below propodeal spiracle: straight to moderately convex. Color of legs: coxae and femora dark brown, trochanters, tibiae and tarsi pale brown to yellow.</p></sec><sec sec-type="Color of metasoma in female"><title>Color of metasoma in female:</title><p>dark brown to black throughout. Posterior margin of transverse sulcus on T2: weakly convex. Sublateral tergal carina on T2: absent. Microsculpture on T2: present. Microsculpture on T3: present. Microsculpture on T4: present. Horn on T1 in female: present as a large, apically rounded protuberance. Macrosculpture of T2 in female: longitudinally strigose throughout. Macrosculpture of medial T3 in female: rugulose. Macrosculpture of lateral T3 in female: longitudinally strigose. Macrosculpture of medial T4 in female: absent. Macrosculpture of lateral T4 in female: longitudinally strigose. Punctation of T4 in female: sparse in medial third, moderately dense laterally. Macrosculpture of T5 in female: absent. Punctation of T5 in female: moderately dense throughout. Shape of T5 in female: width of posterior margin less than length. Microscupture on T6 in female: absent. Sculpture of T6 in female: smooth with fine setigerous punctures laterally. Sculpture of S2: coarsely punctate throughout. Prominent longitudinal median carina on S2: absent.</p></sec><sec sec-type="Wings"><title>Wings:</title><p>macropterous, apex or forewing extending beyond posterior margin of T3. Color of forewing in female: hyaline with infuscate patch anad of R. Color of hind<!--PageBreak--> wing: hyaline throughout. Density of setation in fore wing: uniform throughout. Density of setation in hind wing: uniform throughout. Length of R1: more than 1.5 times as long as r. M+Cu and RS+M in forewing: nebulous.</p><fig id="F37" position="float" orientation="portrait"><label>Figures 216–220.</label><caption><p><sup><xref ref-type="fn" rid="FN103">103</xref></sup><tp:taxon-name>Trichoteleia prolixa</tp:taxon-name> sp. n., female holotype (OSUC 254609). <bold>216</bold> Lateral habitus <bold>217</bold> Head and mesosoma, lateral view <bold>218</bold> head, anterior view <bold>219</bold> Head and mesosoma, dorsal view <bold>220</bold> Metasoma, dorsal view. Scale bars in millimeters.</p></caption><graphic xmlns:xlink="http://www.w3.org/1999/xlink" xlink:href="ZooKeys-080-001-g037.jpg" position="float" orientation="portrait" xlink:type="simple"/></fig></sec></tp:treatment-sec><tp:treatment-sec sec-type="Diagnosis"><title>Diagnosis.</title><p>The combination of a conspicuously elongate metasoma and bidentate mandibles renders this species rather straightforward to identify.</p></tp:treatment-sec><tp:treatment-sec sec-type="Etymology"><title>Etymology.</title><p>The adjectival epithet <italic>prolixa</italic>, meaning “stretched out” or “long” in Latin, refers to the length of the metasoma in this species.</p></tp:treatment-sec><tp:treatment-sec sec-type="Link to Distribution Map"><title>Link to Distribution Map.</title><p>[<ext-link xmlns:xlink="http://www.w3.org/1999/xlink" ext-link-type="uri" xlink:href="http://hol.osu.edu/map-large.html?id=253566" xlink:type="simple">http://hol.osu.edu/map-large.html?id=253566</ext-link>]</p></tp:treatment-sec><tp:treatment-sec sec-type="Material Examined"><title>Material Examined.</title><p>Holotype, female: <bold>MADAGASCAR:</bold> Mahajanga Auto. Prov., Belambo Commune, 20km NW Boriziny (Port-Bergé), secondary growth / white sand, MG-33-01, Ambovomamy, 15°27.07'S 47°36.80'E, 33m, 4.I–14.I.2007, malaise trap, R. Harin’Hala, M. Irwin &amp; F. Parker, OSUC 254609 (deposited in CASC).</p></tp:treatment-sec><tp:treatment-sec><!--Section generated to contain objects referenced in tp:taxon-treatment.--><fn-group><fn id="FN103"><label>103</label><p><ext-link xmlns:xlink="http://www.w3.org/1999/xlink" ext-link-type="uri" xlink:href="http://morphbank.net/?id=578611" xlink:type="simple">http://morphbank.net/?id=578611</ext-link></p></fn><fn id="FN34"><label>34</label><p><ext-link xmlns:xlink="http://www.w3.org/1999/xlink" ext-link-type="uri" xlink:href="http://morphbank.net/?id=578537" xlink:type="simple">http://morphbank.net/?id=578537</ext-link></p></fn></fn-group></tp:treatment-sec></tp:taxon-treatment>
