# Supplementary material for: Revision of the Malagasy genus Trichoteleia Kieffer (Hymenoptera, Platygastroidea, Platygastridae)
Source: Zookeys. 2011 Feb 16;(80):1–126. doi: 10.3897/zookeys.80.907 (PMC3088049; doi:10.3897/zookeys.80.907)
Supplement: XML Treatment for Trichoteleia ravaka [file zookeys.80.907-treatment31.xml]

<!DOCTYPE tp:taxon-treatment
  PUBLIC "-//TaxonX//DTD Taxonomic Treatment Publishing DTD v0 20100105//EN" "tax-treatment-NSO.dtd">
<tp:taxon-treatment xmlns:tp="http://www.plazi.org/taxpub"><tp:treatment-meta><mixed-citation publication-type="journal"><person-group><name><surname>Talamas</surname><given-names>Elijah J.</given-names></name><name><surname>Masner</surname><given-names>Lubomír</given-names></name><name><surname>Johnson</surname><given-names>Norman F.</given-names></name></person-group><article-title>Revision of the Malagasy genus <italic>Trichoteleia</italic> Kieffer (Hymenoptera, Platygastroidea, Platygastridae)</article-title><source>Zookeys</source><day>16</day><month>2</month><year>2011</year><volume>2011</volume><issue>80</issue><fpage>1</fpage><lpage>126</lpage><pub-id pub-id-type="doi">10.3897/zookeys.80.907</pub-id></mixed-citation></tp:treatment-meta><tp:nomenclature><tp:taxon-name>
                        <tp:taxon-name-part taxon-name-part-type="genus">Trichoteleia</tp:taxon-name-part>
                        <tp:taxon-name-part taxon-name-part-type="species">ravaka</tp:taxon-name-part>
                    		<object-id xmlns:xlink="http://www.w3.org/1999/xlink" xlink:type="simple">urn:lsid:zoobank.org:act:BAC8D487-65B7-4F9E-B133-344C541A2CF5</object-id>
                    		<object-id xmlns:xlink="http://www.w3.org/1999/xlink" xlink:type="simple">urn:lsid.biosci.ohio-state.edu:osuc_concepts: 249112</object-id>
                    </tp:taxon-name><tp:taxon-authority>Talamas &amp; Masner</tp:taxon-authority><tp:taxon-status xmlns:xlink="http://www.w3.org/1999/xlink" xlink:type="simple">sp. n.</tp:taxon-status><xref ref-type="fig" rid="F39">Figures 227–232</xref><xref ref-type="fn" rid="FN36">Morphbank <sup>36</sup></xref></tp:nomenclature><tp:treatment-sec sec-type="Description"><title>Description.</title><sec sec-type="Female body length"><title>Female body length:</title><p>3.72 mm (n=1). Color of head: dark orange, becoming brown at vertex. Central keel of frons: present, extending onto interantennal process. Sculpture of medial frons in female: smooth. Number of mandibular teeth: three. Basal node on mandible: absent. Sculpture of frons below median ocellus: densely punctate throughout. Sculpture of posterior vertex: moderately punctate. Occipital rim: comprised of medium to large sized cells. Sculpture of gena: dorsoventrally strigose. Basiconic sensillum on A7: absent.</p></sec><sec sec-type="Color of mesosoma in female"><title>Color of mesosoma in female:</title><p>variably orange to brown. Sculpture along posterior pronotal sulcus: striate, striae well defined. Notaulus: smooth furrow incomplete, reaching suprahumeral sulcus as row of punctures. Sculpture of medial mesoscutum: moderately punctate in posterior half, becoming denser anteriorly. Sculpture of mesoscutellum: smooth with sparse fine punctures throughout. Postacetabular sulcus: comprised of small cells. Mesopleural carina: absent. Sculpture along ventral half of prespecular sulcus: punctate. Sculpture of posterolateral mesepisternum: smooth except for 1 or 2 rows of fine punctures parallel to mesopleural carina. Sculpture of ventral<!--PageBreak--> surface of mesepisternum: smooth. Setation of ventral metapleural area: absent. Setation of metapleural triangle: sparse. Sculpture of metapleural triangle: rugulose. Posterior margin of metapleuron below propodeal spiracle: straight to moderately convex. Color of legs: apical hind femur and tibia, all tarsi brown, legs otherwise yellow.</p></sec><sec sec-type="Color of metasoma in female"><title>Color of metasoma in female:</title><p>T1, junctions of tergites brown, otherwise orange. Posterior margin of transverse sulcus on T2: strongly convex. Sublateral tergal carina on T2: absent. Microsculpture on T2: present. Microsculpture on T3: present. Microsculpture on T4: present. Horn on T1 in female: present as a large, apically rounded <!--PageBreak-->protuberance. Macrosculpture of T2 in female: longitudinally striate throughout. Macrosculpture of medial T3 in female: longitudinally strigose. Macrosculpture of lateral T3 in female: longitudinally strigose. Macrosculpture of medial T4 in female: absent. Macrosculpture of lateral T4 in female: weakly longitudinally strigose. Punctation of T4 in female: sparse throughout. Macrosculpture of T5 in female: absent. Punctation of T5 in female: sparse throughout. Shape of T5 in female: width of posterior margin greater than or equal to length. Microscupture on T6 in female: absent. Sculpture of T6 in female: finely punctate throughout. Sculpture of S2: longitudinally striate anteriorly, smooth posteriorly. Prominent longitudinal median carina on S2: absent.</p></sec><sec sec-type="Wings"><title>Wings:</title><p>macropterous, apex or forewing extending beyond posterior margin of T3. Color of forewing in female: infuscate in apical two-thirds, with white patches along anterior and posterior margins. Color of hind wing: slightly infuscate throughout. Density of setation in fore wing: uniform throughout. Density of setation in hind wing: uniform throughout. Length of R1: more than 1.5 times as long as r. M+Cu and RS+M in forewing: nebulous.</p><fig id="F39" position="float" orientation="portrait"><label>Figures 227–232.</label><caption><p><sup><xref ref-type="fn" rid="FN105">105</xref></sup><tp:taxon-name>Trichoteleia ravaka</tp:taxon-name> sp. n., female holotype (CASENT 2135788). <bold>227</bold> Lateral habitus <bold>228</bold> Head and mesosoma, lateral view <bold>229</bold> Dorsal habitus <bold>230</bold> Head and mesosoma, dorsal view <bold>231</bold> Fore and hind wing, dorsal view <bold>232</bold> Metasoma, dorsal view. Scale bars in millimeters.</p></caption><graphic xmlns:xlink="http://www.w3.org/1999/xlink" xlink:href="ZooKeys-080-001-g039.jpg" position="float" orientation="portrait" xlink:type="simple"/></fig></sec></tp:treatment-sec><tp:treatment-sec sec-type="Diagnosis"><title>Diagnosis.</title><p>This species is similar to <tp:taxon-name>Trichoteleia hemlyae</tp:taxon-name> and <tp:taxon-name>Trichoteleia pauliani</tp:taxon-name>. It differs from <tp:taxon-name>Trichoteleia pauliani</tp:taxon-name> by having a central keel (as in <xref ref-type="fig" rid="F1">Figs 3</xref>, <xref ref-type="fig" rid="F22">130</xref>) and a punctate to rugulose metapleural triangle (<xref ref-type="fig" rid="F39">Fig. 228</xref>), and from <tp:taxon-name>Trichoteleia hemlyae</tp:taxon-name> by the presence of banding in the forewing (<xref ref-type="fig" rid="F39">Fig. 231</xref>). Color patterns of the body in this species group are particularly plastic and should be avoided during identification.</p></tp:treatment-sec><tp:treatment-sec sec-type="Etymology"><title>Etymology.</title><p>The word <italic>ravaka</italic> means “jewel” in Malagasy and is used as a noun in apposition in reference to the beauty and rarity of this species.</p></tp:treatment-sec><tp:treatment-sec sec-type="Link to Distribution Map"><title>Link to Distribution Map.</title><p>[<ext-link xmlns:xlink="http://www.w3.org/1999/xlink" ext-link-type="uri" xlink:href="http://hol.osu.edu/map-large.html?id=249112" xlink:type="simple">http://hol.osu.edu/map-large.html?id=249112</ext-link>]</p></tp:treatment-sec><tp:treatment-sec sec-type="Material Examined"><title>Material Examined.</title><p>Holotype, female: <bold>MADAGASCAR:</bold> Toamasina Auto. Prov., botanical garden nr. entrance, tropical forest, MA-01-08B-15, Mantadia (Andasibe) National Park, 18°55.58'S 48°24.47'E, 1025m, 8.X–16.X.2001, malaise trap, R. Harin’Hala, CASENT 2135788 (deposited in CASC).</p></tp:treatment-sec><tp:treatment-sec><!--Section generated to contain objects referenced in tp:taxon-treatment.--><fig id="F1" position="float" orientation="portrait"><label>Figures 1–6.</label><caption><p><sup><xref ref-type="fn" rid="FN68">68</xref></sup> <bold>1</bold> <tp:taxon-name>Trichoteleia delilah</tp:taxon-name> sp. n., Antennal clava, ventral view, female (CASENT 2135905) <bold>2</bold> <tp:taxon-name>Trichoteleia orona</tp:taxon-name> sp. n., Antennal clava, ventral view, female (CASENT 2043194) <bold>3</bold> <tp:taxon-name>Trichoteleia hemlyae</tp:taxon-name> sp. n., Head, anterolateral view, female (CASENT 2043942) <bold>4</bold> <tp:taxon-name>Trichoteleia pauliani</tp:taxon-name> sp. n., Head, anterolateral view, female (CASENT 2136193) <bold>5</bold> <tp:taxon-name>Trichoteleia subtilis</tp:taxon-name> sp. n., Head, anterolateral view, female (CASENT 2134158) <bold>6</bold> <tp:taxon-name>Trichoteleia janus</tp:taxon-name> sp. n., Head, anterolateral view, female (CASENT 2042242). Scale bars in millimeters.</p></caption><graphic xmlns:xlink="http://www.w3.org/1999/xlink" xlink:href="ZooKeys-080-001-g001.jpg" position="float" orientation="portrait" xlink:type="simple"/></fig><fig id="F22" position="float" orientation="portrait"><label>Figures 126–131.</label><caption><p><sup><xref ref-type="fn" rid="FN88">88</xref></sup><tp:taxon-name>Trichoteleia hemlyae</tp:taxon-name> sp. n. <bold>126</bold> Lateral habitus, female holotype (CASENT 2132833) <bold>127</bold> Head and mesosoma, lateral view, female holotype (CASENT 2132833) <bold>128</bold> Dorsal habitus, female holotype (CASENT 2132833) <bold>129</bold> Head and mesosoma, dorsal view, female holotype (CASENT 2132833) <bold>130</bold> Head, anterior view, female (CASENT 2043942) <bold>131</bold> Metasoma, dorsal view, female holotype (CASENT 2132833). Scale bars in millimeters.</p></caption><graphic xmlns:xlink="http://www.w3.org/1999/xlink" xlink:href="ZooKeys-080-001-g022.jpg" position="float" orientation="portrait" xlink:type="simple"/></fig><fn-group><fn id="FN105"><label>105</label><p><ext-link xmlns:xlink="http://www.w3.org/1999/xlink" ext-link-type="uri" xlink:href="http://morphbank.net/?id=578613" xlink:type="simple">http://morphbank.net/?id=578613</ext-link></p></fn><fn id="FN36"><label>36</label><p><ext-link xmlns:xlink="http://www.w3.org/1999/xlink" ext-link-type="uri" xlink:href="http://morphbank.net/?id=578569" xlink:type="simple">http://morphbank.net/?id=578569</ext-link></p></fn><fn id="FN68"><label>68</label><p><ext-link xmlns:xlink="http://www.w3.org/1999/xlink" ext-link-type="uri" xlink:href="http://morphbank.net/?id=578585" xlink:type="simple">http://morphbank.net/?id=578585</ext-link></p></fn><fn id="FN88"><label>88</label><p><ext-link xmlns:xlink="http://www.w3.org/1999/xlink" ext-link-type="uri" xlink:href="http://morphbank.net/?id=578596" xlink:type="simple">http://morphbank.net/?id=578596</ext-link></p></fn></fn-group></tp:treatment-sec></tp:taxon-treatment>
