# Supplementary material for: Revision of the Malagasy genus Trichoteleia Kieffer (Hymenoptera, Platygastroidea, Platygastridae)
Source: Zookeys. 2011 Feb 16;(80):1–126. doi: 10.3897/zookeys.80.907 (PMC3088049; doi:10.3897/zookeys.80.907)
Supplement: XML Treatment for Trichoteleia rugifrons [file zookeys.80.907-treatment32.xml]

<!DOCTYPE tp:taxon-treatment
  PUBLIC "-//TaxonX//DTD Taxonomic Treatment Publishing DTD v0 20100105//EN" "tax-treatment-NSO.dtd">
<tp:taxon-treatment xmlns:tp="http://www.plazi.org/taxpub"><tp:treatment-meta><mixed-citation publication-type="journal"><person-group><name><surname>Talamas</surname><given-names>Elijah J.</given-names></name><name><surname>Masner</surname><given-names>Lubomír</given-names></name><name><surname>Johnson</surname><given-names>Norman F.</given-names></name></person-group><article-title>Revision of the Malagasy genus <italic>Trichoteleia</italic> Kieffer (Hymenoptera, Platygastroidea, Platygastridae)</article-title><source>Zookeys</source><day>16</day><month>2</month><year>2011</year><volume>2011</volume><issue>80</issue><fpage>1</fpage><lpage>126</lpage><pub-id pub-id-type="doi">10.3897/zookeys.80.907</pub-id></mixed-citation></tp:treatment-meta><tp:nomenclature><tp:taxon-name>
                        <tp:taxon-name-part taxon-name-part-type="genus">Trichoteleia</tp:taxon-name-part>
                        <tp:taxon-name-part taxon-name-part-type="species">rugifrons</tp:taxon-name-part>
                    		<object-id xmlns:xlink="http://www.w3.org/1999/xlink" xlink:type="simple">urn:lsid:zoobank.org:act:03916211-7889-4831-A70C-6EAF97AE9794</object-id>
                    		<object-id xmlns:xlink="http://www.w3.org/1999/xlink" xlink:type="simple">urn:lsid:biosci.ohio-state.edu:osuc_concepts:238242</object-id>
                    </tp:taxon-name><tp:taxon-authority>Talamas &amp; Masner</tp:taxon-authority><tp:taxon-status xmlns:xlink="http://www.w3.org/1999/xlink" xlink:type="simple">sp. n.</tp:taxon-status><xref ref-type="fig" rid="F7">Figures 39</xref><xref ref-type="fig" rid="F40">233–238</xref><xref ref-type="fn" rid="FN37">Morphbank <sup>37</sup></xref></tp:nomenclature><tp:treatment-sec sec-type="Description"><title>Description.</title><sec sec-type="Female body length"><title>Female body length:</title><p>2.45–3.26 mm (n=18). Male body length: 2.65–2.92 mm (n=14). Color of head: dark brown to black. Central keel of frons: present, extending onto interantennal process. Sculpture of medial frons in female: smooth. Sculpture of medial frons in male: smooth. Number of mandibular teeth: three. Basal node on mandible: present. Sculpture of frons below median ocellus: finely punctate throughout, dorsoventrally strigose laterally; dorsoventrally strigose throughout. Sculpture of posterior vertex: moderately punctate, rugose posterior to eyes and posterior ocellus. Occipital rim: comprised of medium to large sized cells. Sculpture of gena: dorsoventrally strigose. Basiconic sensillum on A7: absent.<!--PageBreak--></p></sec><sec sec-type="Color of mesosoma in female"><title>Color of mesosoma in female:</title><p>dark brown to black; reddish brown throughout. Color of mesosoma in male: dark brown to black. Sculpture along posterior pronotal sulcus: striate, striae well defined; striate, striae short and poorly defined. Notaulus: percurrent, reaching suprahumeral sulcus as a smooth furrow. Sculpture of medial mesoscutum: moderately punctate in posterior half, becoming denser anteriorly. Sculpture of mesoscutellum: smooth with sparse fine punctures throughout; smooth medially, <!--PageBreak-->coarsely punctate laterally; smooth medially, sparsely punctate laterally. Postacetabular sulcus: comprised of small cells. Mesopleural carina: present. Sculpture along ventral half of prespecular sulcus: coarsely punctate. Sculpture of posterolateral mesepisternum: smooth. Sculpture of ventral surface of mesepisternum: smooth. Setation of ventral metapleural area: absent. Setation of metapleural triangle: sparse. Sculpture of metapleural triangle: punctate rugose. Posterior margin of metapleuron below propodeal spiracle: with blunt kink near intersection with metapleural sulcus. Color of legs: yellow throughout.</p></sec><sec sec-type="Color of metasoma in female"><title>Color of metasoma in female:</title><p>dark brown to black throughout; reddish brown. Color of metasoma in male: pale to dark brown throughout; reddish brown. Posterior margin of transverse sulcus on T2: strongly convex. Sublateral tergal carina on T2: absent. Microsculpture on T2: absent. Microsculpture on T3: absent. Microsculpture on T4: absent. Horn on T1 in female: present as a large, apically rounded protuberance. Macrosculpture of T2 in female: longitudinally striate throughout. Macrosculpture of medial T3 in female: weakly longitudinally striate; absent; longitudinally striate. Macrosculpture of lateral T3 in female: longitudinally striate. Macrosculpture of medial T4 in female: absent. Macrosculpture of lateral T4 in female: punctate rugulose; longitudinally strigose. Punctation of T4 in female: absent in medial third, moderately dense laterally. Macrosculpture of T5 in female: punctate rugulose throughout; punctate rugulose laterally. Punctation of T5 in female: moderately dense throughout; absent along midline, otherwise moderately dense. Shape of T5 in female: width of posterior margin greater than or equal to length. Microscupture on T6 in female: absent. Sculpture of T6 in female: punctate rugulose. Macrosculpture of T2 in male: longitudinally striate throughout. Macrosculpture of medial T3 in male: longitudinally striate. Macrosculpture of lateral T3 in male: longitudinally striate. Macrosculpture of T4 in male: longitudinally strigose laterally; punctate rugulose laterally. Punctation of T4 in male: sparse in medial third, moderately dense laterally; sparse throughout; absent in medial third, sparse laterally. Macrosculpture of T5 in male: punctate crenulate. Punctation of T5 in male: absent along midline, otherwise moderately dense throughout. Sculpture of S2: longitudinally striate medially with sparse fine punctation. Prominent longitudinal median carina on S2: absent.</p></sec><sec sec-type="Wings"><title>Wings:</title><p>macropterous, apex or forewing extending beyond posterior margin of T3. Color of forewing in female: infuscate throughout; slightly infuscate throughout. Color of forewing in male: slightly infuscate throughout. Color of hind wing: slightly infuscate throughout. Density of setation in fore wing: uniform throughout. Density of setation in hind wing: uniform throughout. Length of R1: more than 1.5 times as long as r. M+Cu and RS+M in forewing: nebulous.</p><fig id="F40" position="float" orientation="portrait"><label>Figures 233–238.</label><caption><p><sup><xref ref-type="fn" rid="FN106">106</xref></sup><tp:taxon-name>Trichoteleia rugifrons</tp:taxon-name> sp. n. <bold>233</bold> Lateral habitus, female (CASENT 2118419) <bold>234</bold> Head and mesosoma, lateral view, female (CASENT 2118419) <bold>235</bold> Dorsal habitus, female (CASENT 2118419) <bold>236</bold> Head and mesosoma, dorsal view, female (CASENT 2118419) <bold>237</bold> Head, anterior view, female (CASENT 2042871) <bold>238</bold> T5<bold>–</bold>T6, dorsal view, female (CASENT 2118419). Scale bars in millimeters.</p></caption><graphic xmlns:xlink="http://www.w3.org/1999/xlink" xlink:href="ZooKeys-080-001-g040.jpg" position="float" orientation="portrait" xlink:type="simple"/></fig></sec></tp:treatment-sec><tp:treatment-sec sec-type="Diagnosis"><title>Diagnosis.</title><p>This species is most similar to <tp:taxon-name>Trichoteleia solocis</tp:taxon-name> and <tp:taxon-name>Trichoteleia warreni</tp:taxon-name>. <tp:taxon-name>Trichoteleia warreni</tp:taxon-name> has evenly striate sculpture immediately below the median ocellus (<xref ref-type="fig" rid="F49">Fig. 291</xref>), whereas the striae in <tp:taxon-name>Trichoteleia rugifrons</tp:taxon-name> and <tp:taxon-name>Trichoteleia solocis</tp:taxon-name> attenuate medially. <tp:taxon-name>Trichoteleia solocis</tp:taxon-name> is entirely yellow and has weak rugae laterad of the median ocellus (<xref ref-type="fig" rid="F41">Fig. 243</xref>). In <tp:taxon-name>Trichoteleia rugifrons</tp:taxon-name> the rugae laterad of the median ocellus are prominent (<xref ref-type="fig" rid="F40">Fig. 237</xref>) and the specimens are brown to black.<!--PageBreak--></p></tp:treatment-sec><tp:treatment-sec sec-type="Etymology"><title>Etymology.</title><p>The name <italic>rugifrons,</italic> a noun in apposition, refers to the coarse sculpture of the upper frons.</p></tp:treatment-sec><tp:treatment-sec sec-type="Link to Distribution Map"><title>Link to Distribution Map.</title><p>[<ext-link xmlns:xlink="http://www.w3.org/1999/xlink" ext-link-type="uri" xlink:href="http://hol.osu.edu/map-large.html?id=238242" xlink:type="simple">http://hol.osu.edu/map-large.html?id=238242</ext-link>]</p></tp:treatment-sec><tp:treatment-sec sec-type="Material Examined"><title>Material Examined.</title><p>Holotype, female: <bold>MADAGASCAR:</bold> Fianarantsoa Auto. Prov., rainforest, 7km W Ranomafana, 21°16'S 47°25'E, 1000m, 10.IX–22.IX.1993, pan trap, W. Steiner, OSUC 181042 (deposited in CNCI). Paratypes: <bold>MADAGASCAR:</bold> 18 females, 14 males, CASENT 2042871, 2118419, 2134777, 2135938–2135939, 2135945–2135946, 2135952–2135953, 2135955, 2135957, 2136015, 2136162, 2137894, OSUC 181039 (CASC); OSUC 181045, 181048–181049 (CNCI); CASENT 2135760, 2135940, 2135958, 2136157 (OSUC); OSUC 181040–181041, 181043–181044, 181047, 181050, 223959–223960, 241855, 241857 (USNM). Other material: <bold>MADAGASCAR:</bold> 1 male, 1 unknown, OSUC 265214, 266092 (OSUC).</p></tp:treatment-sec><tp:treatment-sec><!--Section generated to contain objects referenced in tp:taxon-treatment.--><fig id="F7" position="float" orientation="portrait"><label>Figures 37–42.</label><caption><p><sup><xref ref-type="fn" rid="FN74">74</xref></sup> <bold>37</bold> <tp:taxon-name>Trichoteleia tigris</tp:taxon-name> sp. n., Metasoma, dorsal view, male (CASENT 2134160) <bold>38</bold> <tp:taxon-name>Trichoteleia janus</tp:taxon-name> sp. n., Metasoma, dorsal view, male (CASENT 2043786) <bold>39</bold> <tp:taxon-name>Trichoteleia rugifrons</tp:taxon-name> sp. n., Metasoma, dorsal view, male (CASENT 2135938) <bold>40</bold> <tp:taxon-name>Trichoteleia orona</tp:taxon-name> sp. n., Metasoma, dorsal view, male (CASENT 2134153) <bold>41</bold> <tp:taxon-name>Trichoteleia afo</tp:taxon-name> sp. n., Metasoma, dorsal view, male (CASENT 2134153) <bold>42</bold> <tp:taxon-name>Trichoteleia jiro</tp:taxon-name> sp. n., Metasoma, dorsal view, male (OSUC 143329). Scale bars in millimeters. </p></caption><graphic xmlns:xlink="http://www.w3.org/1999/xlink" xlink:href="ZooKeys-080-001-g007.jpg" position="float" orientation="portrait" xlink:type="simple"/></fig><fig id="F49" position="float" orientation="portrait"><label>Figures 287–292.</label><caption><p><sup><xref ref-type="fn" rid="FN115">115</xref></sup><tp:taxon-name>Trichoteleia warreni</tp:taxon-name> sp. n., female holotype (OSUC 181060). <bold>287</bold> Lateral habitus <bold>288</bold> Head and mesosoma, lateral view <bold>289</bold> Dorsal habitus <bold>290</bold> Head and mesosoma, dorsal view <bold>291</bold> Head, anterior view <bold>292</bold> Metasoma, dorsal view. Scale bars in millimeters.</p></caption><graphic xmlns:xlink="http://www.w3.org/1999/xlink" xlink:href="ZooKeys-080-001-g049.jpg" position="float" orientation="portrait" xlink:type="simple"/></fig><fig id="F41" position="float" orientation="portrait"><label>Figures 239–244.</label><caption><p><sup><xref ref-type="fn" rid="FN107">107</xref></sup><tp:taxon-name>Trichoteleia solocis</tp:taxon-name> sp. n. <bold>239</bold> Lateral habitus, female (CASENT 2135949) <bold>240</bold> Head and mesosoma, lateral view, female (CASENT 2135949) <bold>241</bold> Dorsal habitus, female holotype (CASENT 2135951) <bold>242</bold> Head and mesosoma, dorsal view, female holotype (CASENT 2135951) <bold>243</bold> Head, anterior view, female (CASENT 2135949) <bold>244</bold> Metasoma, dorsal view, female holotype (CASENT 2135951). Scale bars in millimeters. Scale bars in millimeters.</p></caption><graphic xmlns:xlink="http://www.w3.org/1999/xlink" xlink:href="ZooKeys-080-001-g041.jpg" position="float" orientation="portrait" xlink:type="simple"/></fig><fn-group><fn id="FN74"><label>74</label><p><ext-link xmlns:xlink="http://www.w3.org/1999/xlink" ext-link-type="uri" xlink:href="http://morphbank.net/?id=578631" xlink:type="simple">http://morphbank.net/?id=578631</ext-link></p></fn><fn id="FN106"><label>106</label><p><ext-link xmlns:xlink="http://www.w3.org/1999/xlink" ext-link-type="uri" xlink:href="http://morphbank.net/?id=578614" xlink:type="simple">http://morphbank.net/?id=578614</ext-link></p></fn><fn id="FN37"><label>37</label><p><ext-link xmlns:xlink="http://www.w3.org/1999/xlink" ext-link-type="uri" xlink:href="http://morphbank.net/?id=578568" xlink:type="simple">http://morphbank.net/?id=578568</ext-link></p></fn><fn id="FN115"><label>115</label><p><ext-link xmlns:xlink="http://www.w3.org/1999/xlink" ext-link-type="uri" xlink:href="http://morphbank.net/?id=578578" xlink:type="simple">http://morphbank.net/?id=578578</ext-link></p></fn><fn id="FN107"><label>107</label><p><ext-link xmlns:xlink="http://www.w3.org/1999/xlink" ext-link-type="uri" xlink:href="http://morphbank.net/?id=578615" xlink:type="simple">http://morphbank.net/?id=578615</ext-link></p></fn></fn-group></tp:treatment-sec></tp:taxon-treatment>
