# Supplementary material for: Revision of the Malagasy genus Trichoteleia Kieffer (Hymenoptera, Platygastroidea, Platygastridae)
Source: Zookeys. 2011 Feb 16;(80):1–126. doi: 10.3897/zookeys.80.907 (PMC3088049; doi:10.3897/zookeys.80.907)
Supplement: XML Treatment for Trichoteleia solocis [file zookeys.80.907-treatment33.xml]

<!DOCTYPE tp:taxon-treatment
  PUBLIC "-//TaxonX//DTD Taxonomic Treatment Publishing DTD v0 20100105//EN" "tax-treatment-NSO.dtd">
<tp:taxon-treatment xmlns:tp="http://www.plazi.org/taxpub"><tp:treatment-meta><mixed-citation publication-type="journal"><person-group><name><surname>Talamas</surname><given-names>Elijah J.</given-names></name><name><surname>Masner</surname><given-names>Lubomír</given-names></name><name><surname>Johnson</surname><given-names>Norman F.</given-names></name></person-group><article-title>Revision of the Malagasy genus <italic>Trichoteleia</italic> Kieffer (Hymenoptera, Platygastroidea, Platygastridae)</article-title><source>Zookeys</source><day>16</day><month>2</month><year>2011</year><volume>2011</volume><issue>80</issue><fpage>1</fpage><lpage>126</lpage><pub-id pub-id-type="doi">10.3897/zookeys.80.907</pub-id></mixed-citation></tp:treatment-meta><tp:nomenclature><tp:taxon-name>
                        <tp:taxon-name-part taxon-name-part-type="genus">Trichoteleia</tp:taxon-name-part>
                        <tp:taxon-name-part taxon-name-part-type="species">solocis</tp:taxon-name-part>
                    		<object-id xmlns:xlink="http://www.w3.org/1999/xlink" xlink:type="simple">urn:lsid:zoobank.org:act:0E94B844-AD89-4400-A11D-16EAB505E4B4</object-id>
                    		<object-id xmlns:xlink="http://www.w3.org/1999/xlink" xlink:type="simple">urn:lsid.biosci.ohio-state.edu:osuc_concepts:248829</object-id>
                    </tp:taxon-name><tp:taxon-authority>Talamas</tp:taxon-authority><tp:taxon-status xmlns:xlink="http://www.w3.org/1999/xlink" xlink:type="simple">sp. n.</tp:taxon-status><xref ref-type="fig" rid="F41">Figures 239–244</xref><xref ref-type="fn" rid="FN38">Morphbank <sup>38</sup></xref></tp:nomenclature><tp:treatment-sec sec-type="Description"><title>Description.</title><sec sec-type="Female body length"><title>Female body length:</title><p>2.90–3.02 mm (n=2). Color of head: yellow throughout. Central keel of frons: present, extending onto interantennal process. Sculpture of medial frons in female: smooth. Number of mandibular teeth: three. Basal node on mandible: present. Sculpture of frons below median ocellus: finely punctate throughout, dorsoventrally strigose laterally. Sculpture of posterior vertex: moderately punctate. Occipital rim: comprised of small to miniscule cells. Sculpture of gena: dorsoventrally strigose. Basiconic sensillum on A7: absent.</p></sec><sec sec-type="Color of mesosoma in female"><title>Color of mesosoma in female:</title><p>yellow throughout. Sculpture along posterior pronotal sulcus: striate, striae short and poorly defined; rugulose. Notaulus: percurrent, reaching suprahumeral sulcus as a smooth furrow. Sculpture of medial mesoscutum: moderately punctate throughout. Sculpture of mesoscutellum: smooth medially, sparsely punctate laterally. Postacetabular sulcus: comprised of small cells. Mesopleural carina: present. Sculpture along ventral half of prespecular sulcus: coarsely punctate. Sculpture of posterolateral mesepisternum: smooth. Sculpture of ventral surface of mesepisternum: smooth. Setation of ventral metapleural area: absent. Setation of metapleural triangle: sparse. Sculpture of metapleural triangle: punctate rugose. Posterior margin of metapleuron below propodeal spiracle: with blunt kink near intersection with metapleural sulcus. Color of legs: yellow throughout.</p></sec><sec sec-type="Color of metasoma in female"><title>Color of metasoma in female:</title><p>yellow. Posterior margin of transverse sulcus on T2: strongly convex. Sublateral tergal carina on T2: absent. Microsculpture on T2: absent. Microsculpture on T3: absent. Microsculpture on T4: absent. Horn on T1 in female: present as a large, apically rounded protuberance. Macrosculpture of T2 in female: longitudinally striate throughout. Macrosculpture of medial T3 in female: longitu<!--PageBreak-->dinally striate. Macrosculpture of lateral T3 in female: longitudinally striate. Macrosculpture of medial T4 in female: absent. Macrosculpture of lateral T4 in female: longitudinally strigose. Punctation of T4 in female: absent along midline, otherwise sparse. Macrosculpture of T5 in female: punctate rugulose laterally. Punctation of T5 in female: absent along midline, otherwise moderately dense. Shape of T5 in female: width of posterior margin greater than or equal to length. Microscupture on T6 in<!--PageBreak--> female: absent. Sculpture of T6 in female: moderately punctate throughout. Sculpture of S2: longitudinally striate anteromedially, otherwise smooth. Prominent longitudinal median carina on S2: absent.</p></sec><sec sec-type="Wings"><title>Wings:</title><p>macropterous, apex or forewing extending beyond posterior margin of T3. Color of forewing in female: slightly infuscate throughout. Color of hind wing: slightly infuscate throughout. Density of setation in fore wing: uniform throughout. Density of setation in hind wing: uniform throughout. Length of R1: more than 1.5 times as long as r. M+Cu and RS+M in forewing: nebulous.</p><fig id="F41" position="float" orientation="portrait"><label>Figures 239–244.</label><caption><p><sup><xref ref-type="fn" rid="FN107">107</xref></sup><tp:taxon-name>Trichoteleia solocis</tp:taxon-name> sp. n. <bold>239</bold> Lateral habitus, female (CASENT 2135949) <bold>240</bold> Head and mesosoma, lateral view, female (CASENT 2135949) <bold>241</bold> Dorsal habitus, female holotype (CASENT 2135951) <bold>242</bold> Head and mesosoma, dorsal view, female holotype (CASENT 2135951) <bold>243</bold> Head, anterior view, female (CASENT 2135949) <bold>244</bold> Metasoma, dorsal view, female holotype (CASENT 2135951). Scale bars in millimeters. Scale bars in millimeters.</p></caption><graphic xmlns:xlink="http://www.w3.org/1999/xlink" xlink:href="ZooKeys-080-001-g041.jpg" position="float" orientation="portrait" xlink:type="simple"/></fig></sec></tp:treatment-sec><tp:treatment-sec sec-type="Diagnosis"><title>Diagnosis.</title><p>This species is most similar to <tp:taxon-name>Trichoteleia rugifrons</tp:taxon-name> and <tp:taxon-name>Trichoteleia warreni</tp:taxon-name>. It may be separated from <tp:taxon-name>Trichoteleia warreni</tp:taxon-name> by the smooth frons immediately below the median ocellus (<xref ref-type="fig" rid="F41">Fig. 243</xref>) and from <tp:taxon-name>Trichoteleia rugifrons</tp:taxon-name> by its yellow color and weak rugae laterad of the median ocellus (<xref ref-type="fig" rid="F41">Fig. 243</xref>).</p></tp:treatment-sec><tp:treatment-sec sec-type="Etymology"><title>Etymology.</title><p>The adjectival epithet <italic>solocis</italic>, meaning “coarse” or “rough” in Latin, refers to the sculpture of T6 in females of this species.</p></tp:treatment-sec><tp:treatment-sec sec-type="Link to Distribution Map"><title>Link to Distribution Map.</title><p>[<ext-link xmlns:xlink="http://www.w3.org/1999/xlink" ext-link-type="uri" xlink:href="http://hol.osu.edu/map-large.html?id=248829" xlink:type="simple">http://hol.osu.edu/map-large.html?id=248829</ext-link>]</p></tp:treatment-sec><tp:treatment-sec sec-type="Material Examined"><title>Material Examined.</title><p>Holotype, female: <bold>MADAGASCAR:</bold> Toamasina Auto. Prov., 18km (21°) NNE Ambinanitelo, rainforest, BLF8003, Mount Anjanaharibe, 15°11'18"S, 49°36'54"E, 450m, 8.III–12.III.2003, pitfall trap, Fisher, Griswold et al., CASENT 2136151 (deposited in CASC). Paratype: <bold>MADAGASCAR:</bold> 1 female, CASENT 2135949 (CASC).</p></tp:treatment-sec><tp:treatment-sec><!--Section generated to contain objects referenced in tp:taxon-treatment.--><fn-group><fn id="FN107"><label>107</label><p><ext-link xmlns:xlink="http://www.w3.org/1999/xlink" ext-link-type="uri" xlink:href="http://morphbank.net/?id=578615" xlink:type="simple">http://morphbank.net/?id=578615</ext-link></p></fn><fn id="FN38"><label>38</label><p><ext-link xmlns:xlink="http://www.w3.org/1999/xlink" ext-link-type="uri" xlink:href="http://morphbank.net/?id=578570" xlink:type="simple">http://morphbank.net/?id=578570</ext-link></p></fn></fn-group></tp:treatment-sec></tp:taxon-treatment>
