# Supplementary material for: Revision of the Malagasy genus Trichoteleia Kieffer (Hymenoptera, Platygastroidea, Platygastridae)
Source: Zookeys. 2011 Feb 16;(80):1–126. doi: 10.3897/zookeys.80.907 (PMC3088049; doi:10.3897/zookeys.80.907)
Supplement: XML Treatment for Trichoteleia subtilis [file zookeys.80.907-treatment35.xml]

<!DOCTYPE tp:taxon-treatment
  PUBLIC "-//TaxonX//DTD Taxonomic Treatment Publishing DTD v0 20100105//EN" "tax-treatment-NSO.dtd">
<tp:taxon-treatment xmlns:tp="http://www.plazi.org/taxpub"><tp:treatment-meta><mixed-citation publication-type="journal"><person-group><name><surname>Talamas</surname><given-names>Elijah J.</given-names></name><name><surname>Masner</surname><given-names>Lubomír</given-names></name><name><surname>Johnson</surname><given-names>Norman F.</given-names></name></person-group><article-title>Revision of the Malagasy genus <italic>Trichoteleia</italic> Kieffer (Hymenoptera, Platygastroidea, Platygastridae)</article-title><source>Zookeys</source><day>16</day><month>2</month><year>2011</year><volume>2011</volume><issue>80</issue><fpage>1</fpage><lpage>126</lpage><pub-id pub-id-type="doi">10.3897/zookeys.80.907</pub-id></mixed-citation></tp:treatment-meta><tp:nomenclature><tp:taxon-name>
                        <tp:taxon-name-part taxon-name-part-type="genus">Trichoteleia</tp:taxon-name-part>
                        <tp:taxon-name-part taxon-name-part-type="species">subtilis</tp:taxon-name-part>
                    		<object-id xmlns:xlink="http://www.w3.org/1999/xlink" xlink:type="simple">urn:lsid:zoobank.org:act:AFC56042-5B79-42EF-B019-8410FACF5473</object-id>
                    		<object-id xmlns:xlink="http://www.w3.org/1999/xlink" xlink:type="simple">urn:lsid.biosci.ohio-state.edu:osuc_concepts:24340</object-id>
                    </tp:taxon-name><tp:taxon-authority>Talamas &amp; Masner</tp:taxon-authority><tp:taxon-status xmlns:xlink="http://www.w3.org/1999/xlink" xlink:type="simple">sp. n.</tp:taxon-status><xref ref-type="fig" rid="F1">Figures 5</xref><xref ref-type="fig" rid="F43">251–256</xref><xref ref-type="fn" rid="FN40">Morphbank <sup>40</sup></xref></tp:nomenclature><tp:treatment-sec sec-type="Description"><title>Description.</title><sec sec-type="Female body length"><title>Female body length:</title><p>2.22–3.32 mm (n=7). Male body length: 2.05–2.44 mm (n=20). Color of head: dark brown to black. Central keel of frons: present, bifurcating ventrally around interantennal process. Sculpture of medial frons in female: smooth. Sculpture of medial frons in male: smooth. Number of mandibular teeth: three. Basal node on mandible: absent. Sculpture of frons below median ocellus: dorsoventrally strigose throughout; densely punctate throughout. Sculpture of posterior vertex: moderately punctate; densely punctate; rugulose with faint concentric tendency. Occipital rim: comprised of small to miniscule cells. Sculpture of gena: dorsoventrally strigose. Basiconic sensillum on A7: absent.</p></sec><sec sec-type="Color of mesosoma in female"><title>Color of mesosoma in female:</title><p>dark brown to black. Color of mesosoma in male: dark brown to black. Sculpture along posterior pronotal sulcus: striate, striae well defined; striate, striae short and poorly defined. Notaulus: percurrent, reaching suprahumeral sulcus as a smooth furrow. Sculpture of medial mesoscutum: smooth and sparsely punctate posteriorly, densely punctate and transverely rugulose anteriorly; moderately punctate in posterior half, becoming denser anteriorly. Sculpture <!--PageBreak-->of mesoscutellum: smooth with sparse fine punctures throughout; smooth medially, sparsely punctate laterally. Postacetabular sulcus: present as a smooth furrow. Mesopleural carina: present. Sculpture along ventral half of prespecular sulcus: punctate rugose; weakly rugulose. Sculpture of posterolateral mesepisternum: smooth. Sculpture of ventral surface of mesepisternum: smooth. Setation of ventral metapleural area: absent. Setation of metapleural triangle: sparse. Sculpture of metapleural triangle: punctate rugose. Posterior margin of metapleuron below propodeal spiracle:<!--PageBreak--> with blunt kink near intersection with metapleural sulcus. Color of legs: yellow throughout; brown throughout.</p></sec><sec sec-type="Color of metasoma in female"><title>Color of metasoma in female:</title><p>dark brown to black throughout. Color of metasoma in male: dark brown to black throughout. Posterior margin of transverse sulcus on T2: strongly convex. Sublateral tergal carina on T2: absent. Microsculpture on T2: absent. Microsculpture on T3: absent. Microsculpture on T4: absent. Horn on T1 in female: absent; present as a small bulge. Macrosculpture of T2 in female: longitudinally striate throughout. Macrosculpture of medial T3 in female: weakly longitudinally striate; absent. Macrosculpture of lateral T3 in female: weakly longitudinally striate; absent. Macrosculpture of medial T4 in female: absent. Macrosculpture of lateral T4 in female: absent. Punctation of T4 in female: moderately dense throughout; absent along midline, otherwise sparse; absent along midline, otherwise moderately dense. Macrosculpture of T5 in female: absent. Punctation of T5 in female: moderately dense throughout; sparse throughout. Shape of T5 in female: width of posterior margin greater than or equal to length. Microscupture on T6 in female: absent. Sculpture of T6 in female: smooth with fine setigerous punctures laterally. Macrosculpture of T2 in male: longitudinally striate throughout. Macrosculpture of medial T3 in male: absent; weakly longitudinally striate. Macrosculpture of lateral T3 in male: absent; weakly longitudinally striate. Macrosculpture of T4 in male: absent. Punctation of T4 in male: sparse throughout; absent along midline, otherwise sparse. Macrosculpture of T5 in male: absent. Punctation of T5 in male: moderately dense throughout; sparsely present throughout. Sculpture of S2: longitudinally striate throughout; longitudinally striate anteromedially, otherwise smooth. Prominent longitudinal median carina on S2: absent.</p></sec><sec sec-type="Wings"><title>Wings:</title><p>macropterous, apex or forewing extending beyond posterior margin of T3. Color of forewing in female: slightly infuscate throughout. Color of forewing in male: slightly infuscate throughout. Color of hind wing: slightly infuscate throughout. Density of setation in fore wing: uniform throughout. Density of setation in hind wing: uniform throughout. Length of R1: more than 1.5 times as long as r. M+Cu and RS+M in forewing: nebulous.</p><fig id="F43" position="float" orientation="portrait"><label>Figures 251–256.</label><caption><p><sup><xref ref-type="fn" rid="FN109">109</xref></sup><tp:taxon-name>Trichoteleia subtilis</tp:taxon-name> sp. n. <bold>251</bold> Lateral habitus, female (OSUC 237786) <bold>252</bold> Head and mesosoma, lateral view, female (OSUC 237786) <bold>253</bold> Dorsal habitus, female (OSUC 237786) <bold>254</bold> Head and mesosoma, dorsal view, female (OSUC 237786) <bold>255</bold> Head, anterior view, male (CASENT 2134187) <bold>256</bold> Metasoma, dorsal view, female (OSUC 237786). Scale bars in millimeters.</p></caption><graphic xmlns:xlink="http://www.w3.org/1999/xlink" xlink:href="ZooKeys-080-001-g043.jpg" position="float" orientation="portrait" xlink:type="simple"/></fig></sec></tp:treatment-sec><tp:treatment-sec sec-type="Diagnosis"><title>Diagnosis.</title><p><tp:taxon-name>Trichoteleia subtilis</tp:taxon-name> is best identified by the fine striation of the gena, the absence of a basal node on the mandible, and the ventrally bifurcating central keel on the frons. T3–T4 are typically smooth, but some specimens bear faint striation on T3.</p></tp:treatment-sec><tp:treatment-sec sec-type="Etymology"><title>Etymology.</title><p>The Latin adjectival epithet <italic>subtilis</italic> refers to the fine striation of the gena.</p></tp:treatment-sec><tp:treatment-sec sec-type="Link to Distribution Map"><title>Link to Distribution Map.</title><p>[<ext-link xmlns:xlink="http://www.w3.org/1999/xlink" ext-link-type="uri" xlink:href="http://hol.osu.edu/map-large.html?id=243406" xlink:type="simple">http://hol.osu.edu/map-large.html?id=243406</ext-link>]</p></tp:treatment-sec><tp:treatment-sec sec-type="Material Examined"><title>Material Examined.</title><p>Holotype, female: <bold>MADAGASCAR:</bold> Fianarantsoa Auto. Prov., Bell Vue Trail, tropical forest, Ranomafana National Park, 1000m, 12.XII–21.XII.1999, malaise trap, M. E. Irwin &amp; E. I. Schlinger, OSUC 237786 (deposited in CASC). Paratypes: <bold>MADAGASCAR:</bold> 6 females, 33 males, CASENT 2043434, 2118411, 2134158, 2134173, 2134187, 2135761, 2135779–2135781, 2135798, 2135821, 2135830, 2135870, 2135874, 2135878, 2136121, 2136161, 2136183, 8106464 (CASC); OSUC 181052–181053, 181055–181059, 181064, 181067–181068 (CNCI); CASENT 2042843, 2043799, 2118410, 2135833, 2135871, 2136061, 2136181, 2136186 (OSUC); OSUC 241854, 241856 (USNM).</p></tp:treatment-sec><tp:treatment-sec sec-type="Comments"><title>Comments.</title><p>This species varies in the definition of the striae on the vertex and below the median ocellus. Some specimens have well-defined striae, and others have primarily punctate sculpture with only a trace of striation.</p></tp:treatment-sec><tp:treatment-sec><!--Section generated to contain objects referenced in tp:taxon-treatment.--><fig id="F1" position="float" orientation="portrait"><label>Figures 1–6.</label><caption><p><sup><xref ref-type="fn" rid="FN68">68</xref></sup> <bold>1</bold> <tp:taxon-name>Trichoteleia delilah</tp:taxon-name> sp. n., Antennal clava, ventral view, female (CASENT 2135905) <bold>2</bold> <tp:taxon-name>Trichoteleia orona</tp:taxon-name> sp. n., Antennal clava, ventral view, female (CASENT 2043194) <bold>3</bold> <tp:taxon-name>Trichoteleia hemlyae</tp:taxon-name> sp. n., Head, anterolateral view, female (CASENT 2043942) <bold>4</bold> <tp:taxon-name>Trichoteleia pauliani</tp:taxon-name> sp. n., Head, anterolateral view, female (CASENT 2136193) <bold>5</bold> <tp:taxon-name>Trichoteleia subtilis</tp:taxon-name> sp. n., Head, anterolateral view, female (CASENT 2134158) <bold>6</bold> <tp:taxon-name>Trichoteleia janus</tp:taxon-name> sp. n., Head, anterolateral view, female (CASENT 2042242). Scale bars in millimeters.</p></caption><graphic xmlns:xlink="http://www.w3.org/1999/xlink" xlink:href="ZooKeys-080-001-g001.jpg" position="float" orientation="portrait" xlink:type="simple"/></fig><fn-group><fn id="FN68"><label>68</label><p><ext-link xmlns:xlink="http://www.w3.org/1999/xlink" ext-link-type="uri" xlink:href="http://morphbank.net/?id=578585" xlink:type="simple">http://morphbank.net/?id=578585</ext-link></p></fn><fn id="FN109"><label>109</label><p><ext-link xmlns:xlink="http://www.w3.org/1999/xlink" ext-link-type="uri" xlink:href="http://morphbank.net/?id=578617" xlink:type="simple">http://morphbank.net/?id=578617</ext-link></p></fn><fn id="FN40"><label>40</label><p><ext-link xmlns:xlink="http://www.w3.org/1999/xlink" ext-link-type="uri" xlink:href="http://morphbank.net/?id=578571" xlink:type="simple">http://morphbank.net/?id=578571</ext-link></p></fn></fn-group></tp:treatment-sec></tp:taxon-treatment>
