# Supplementary material for: Revision of the Malagasy genus Trichoteleia Kieffer (Hymenoptera, Platygastroidea, Platygastridae)
Source: Zookeys. 2011 Feb 16;(80):1–126. doi: 10.3897/zookeys.80.907 (PMC3088049; doi:10.3897/zookeys.80.907)
Supplement: XML Treatment for Trichoteleia takariva [file zookeys.80.907-treatment37.xml]

<!DOCTYPE tp:taxon-treatment
  PUBLIC "-//TaxonX//DTD Taxonomic Treatment Publishing DTD v0 20100105//EN" "tax-treatment-NSO.dtd">
<tp:taxon-treatment xmlns:tp="http://www.plazi.org/taxpub"><tp:treatment-meta><mixed-citation publication-type="journal"><person-group><name><surname>Talamas</surname><given-names>Elijah J.</given-names></name><name><surname>Masner</surname><given-names>Lubomír</given-names></name><name><surname>Johnson</surname><given-names>Norman F.</given-names></name></person-group><article-title>Revision of the Malagasy genus <italic>Trichoteleia</italic> Kieffer (Hymenoptera, Platygastroidea, Platygastridae)</article-title><source>Zookeys</source><day>16</day><month>2</month><year>2011</year><volume>2011</volume><issue>80</issue><fpage>1</fpage><lpage>126</lpage><pub-id pub-id-type="doi">10.3897/zookeys.80.907</pub-id></mixed-citation></tp:treatment-meta><tp:nomenclature><tp:taxon-name>
                        <tp:taxon-name-part taxon-name-part-type="genus">Trichoteleia</tp:taxon-name-part>
                        <tp:taxon-name-part taxon-name-part-type="species">takariva</tp:taxon-name-part>
                    		<object-id xmlns:xlink="http://www.w3.org/1999/xlink" xlink:type="simple">urn:lsid:zoobank.org:act:618B3053-16FC-4790-8E53-75206186C1A9</object-id>
                    		<object-id xmlns:xlink="http://www.w3.org/1999/xlink" xlink:type="simple">urn:lsid:biosci.ohio-state.edu:osuc_concepts: 244609</object-id>
                    </tp:taxon-name><tp:taxon-authority>Talamas</tp:taxon-authority><tp:taxon-status xmlns:xlink="http://www.w3.org/1999/xlink" xlink:type="simple">sp. n.</tp:taxon-status><xref ref-type="fig" rid="F2">Figures 7</xref><xref ref-type="fig" rid="F3">13</xref><xref ref-type="fig" rid="F8">46</xref><xref ref-type="fig" rid="F45">263–268</xref><xref ref-type="fn" rid="FN42">Morphbank <sup>42</sup></xref></tp:nomenclature><tp:treatment-sec sec-type="Description"><title>Description.</title><sec sec-type="Male body length"><title>Male body length:</title><p>3.64 mm (n=1). Color of head: dark brown to black. Central keel of frons: present, extending onto interantennal process. Sculpture of m<!--PageBreak-->edial frons in male: smooth. Number of mandibular teeth: three. Basal node on mandible: present. Sculpture of frons below median ocellus: punctate rugulose throughout. Sculpture of posterior vertex: moderately punctate, rugose posterior to eyes and posterior ocellus. Occipital rim: comprised of medium to large sized cells. Sculpture of gena: dorsoventrally strigose. Basiconic sensillum on A7: absent.</p></sec><sec sec-type="Color of mesosoma in male"><title>Color of mesosoma in male:</title><p>dark brown to black. Sculpture along posterior pronotal sulcus: striate, striae well defined. Notaulus: percurrent, reaching suprahumeral sulcus as a smooth furrow. Sculpture of medial mesoscutum: moderately punctate in posterior <!--PageBreak-->half, becoming denser anteriorly. Sculpture of mesoscutellum: smooth medially, moderately punctate laterally. Postacetabular sulcus: comprised of small cells. Mesopleural carina: present only in anterior half. Sculpture along ventral half of prespecular sulcus: punctate. Sculpture of posterolateral mesepisternum: smooth. Sculpture of ventral surface of mesepisternum: smooth. Setation of ventral metapleural area: absent. Setation of metapleural triangle: sparse. Sculpture of metapleural triangle: punctate rugose. Posterior margin of metapleuron below propodeal spiracle: with blunt kink near intersection with metapleural sulcus. Color of legs: coxae and trochanters yellow, otherwise brown.</p></sec><sec sec-type="Color of metasoma in male"><title>Color of metasoma in male:</title><p>dark brown to black throughout. Posterior margin of transverse sulcus on T2: strongly convex. Sublateral tergal carina on T2: absent. Microsculpture on T2: absent. Microsculpture on T3: absent. Microsculpture on T4: absent. Macrosculpture of T2 in male: longitudinally striate throughout. Macrosculpture of medial T3 in male: longitudinally striate. Macrosculpture of lateral T3 in male: longitudinally striate. Macrosculpture of T4 in male: longitudinally strigose laterally. Punctation of T4 in male: absent along midline, otherwise moderately dense throughout. Macrosculpture of T5 in male: absent. Punctation of T5 in male: absent along midline, otherwise moderately dense throughout. Sculpture of S2: longitudinally striate anteriorly, smooth posteriorly. Prominent longitudinal median carina on S2: absent.</p></sec><sec sec-type="Wings"><title>Wings:</title><p>Wings: macropterous, apex or forewing extending beyond posterior margin of T3. Color of forewing in male: infuscate throughout. Color of hind wing: slightly infuscate throughout. Density of setation in fore wing: uniform throughout. Density of setation in hind wing: uniform throughout. Length of R1: more than 1.5 times as long as r. M+Cu and RS+M in forewing: nebulous.</p><fig id="F45" position="float" orientation="portrait"><label>Figures 263–268.</label><caption><p><sup><xref ref-type="fn" rid="FN111">111</xref></sup><tp:taxon-name>Trichoteleia takariva</tp:taxon-name> sp. n., male holotype (CASENT 2043217). <bold>263</bold> Lateral habitus <bold>264</bold> Head and mesosoma, lateral view <bold>265</bold> Metasoma, dorsal view. <bold>266</bold> Head and mesosoma, dorsal view <bold>267</bold> Head, anterior view <bold>268</bold> Gena, posterolateral view. Scale bars in millimeters.</p></caption><graphic xmlns:xlink="http://www.w3.org/1999/xlink" xlink:href="ZooKeys-080-001-g045.jpg" position="float" orientation="portrait" xlink:type="simple"/></fig></sec></tp:treatment-sec><tp:treatment-sec sec-type="Diagnosis"><title>Diagnosis.</title><p><tp:taxon-name>Trichoteleia takariva</tp:taxon-name> is most similar to males of <tp:taxon-name>Trichoteleia orona</tp:taxon-name>. <tp:taxon-name>Trichoteleia takariva</tp:taxon-name> lacks a dorsal flange on the interantennal process (<xref ref-type="fig" rid="F45">Fig. 264</xref>) and has moderately dense punctation on T5 (<xref ref-type="fig" rid="F45">Fig. 265</xref>), whereas in <tp:taxon-name>Trichoteleia orona</tp:taxon-name> the flange is present (<xref ref-type="fig" rid="F32">Fig. 187</xref>) and the punctation of T5 is dense (<xref ref-type="fig" rid="F7">Fig. 40</xref>).</p></tp:treatment-sec><tp:treatment-sec sec-type="Etymology"><title>Etymology.</title><p>The epithet <italic>takariva</italic> means “nightfall” in Malagasy. It is applied to this species because of its black color and dusky wings. The epithet is a noun in apposition.</p></tp:treatment-sec><tp:treatment-sec sec-type="Link to Distribution Map"><title>Link to Distribution Map.</title><p>[<ext-link xmlns:xlink="http://www.w3.org/1999/xlink" ext-link-type="uri" xlink:href="http://hol.osu.edu/map-large.html?id=244609" xlink:type="simple">http://hol.osu.edu/map-large.html?id=244609</ext-link>]</p></tp:treatment-sec><tp:treatment-sec sec-type="Material Examined"><title>Material Examined.</title><p>Holotype, male: <bold>MADAGASCAR:</bold> Toliara Auto. Prov., nr. Bellevue, parcel II, spiny forest, MA-02-14B-05, Bezaha Mahafaly Special Reserve, 23°41.39'S 44°34.53'E, 180m, 4.XII–11.XII.2001, malaise trap, R. Harin’Hala, CASENT 2043217 (deposited in CASC). Paratype: <bold>MADAGASCAR:</bold> 1 male, CASENT 2137241 (CASC).</p></tp:treatment-sec><tp:treatment-sec><!--Section generated to contain objects referenced in tp:taxon-treatment.--><fig id="F2" position="float" orientation="portrait"><label>Figures 7–12.</label><caption><p><sup><xref ref-type="fn" rid="FN69">69</xref></sup> <bold>7</bold> <tp:taxon-name>Trichoteleia takariva</tp:taxon-name> sp. n., Antero-admedian line, anterodorsal view, male holotype (CASENT 2043217) <bold>8</bold> <tp:taxon-name>Trichoteleia janus</tp:taxon-name> sp. n., Antero-admedian line, anterodorsal view, male (CASENT 2043786) <bold>9</bold> <tp:taxon-name>Trichoteleia hemlyae</tp:taxon-name> sp. n., Notaulus, anterodorsal view, female (OSUC 181027) <bold>10</bold> <tp:taxon-name>Trichoteleia minima</tp:taxon-name> sp. n., Notaulus, anterodorsal view, female holotype (CASENT 2043543) <bold>11</bold> <tp:taxon-name>Trichoteleia prima</tp:taxon-name> sp. n., Scutellar-axillar complex, lateral view, female (CASENT 2134201) <bold>12</bold> <tp:taxon-name>Trichoteleia levii</tp:taxon-name> sp. n., Scutellar-axillar complex, lateral view, female (CASENT 2043789). Scale bars in millimeters.</p></caption><graphic xmlns:xlink="http://www.w3.org/1999/xlink" xlink:href="ZooKeys-080-001-g002.jpg" position="float" orientation="portrait" xlink:type="simple"/></fig><fig id="F3" position="float" orientation="portrait"><label>Figures 13–18.</label><caption><p><sup><xref ref-type="fn" rid="FN70">70</xref></sup> <bold>13</bold> <tp:taxon-name>Trichoteleia takariva</tp:taxon-name> sp. n., Pronotum, lateral view, male holotype (CASENT 2043217) <bold>14</bold> <tp:taxon-name>Trichoteleia janus</tp:taxon-name> sp. n., Pronotum, lateral view, male (CASENT 2043786) <bold>15</bold> <tp:taxon-name>Trichoteleia oculea</tp:taxon-name> sp. n., Mesosoma, ventrolateral view, female (CASENT 2135908) <bold>16</bold> <tp:taxon-name>Trichoteleia tahotra</tp:taxon-name> sp. n., Mesosoma ventrolateral view, female holotype (OSUC 181002) <bold>17</bold> <tp:taxon-name>Trichoteleia delilah</tp:taxon-name> sp. n., Metasoma, ventrolateral view, female holotype (CASENT 2135905) <bold>18</bold> <tp:taxon-name>Trichoteleia picturata</tp:taxon-name> sp. n., Metasoma, ventrolateral view, female holotype (CASENT 2135904). Scale bars in millimeters.</p></caption><graphic xmlns:xlink="http://www.w3.org/1999/xlink" xlink:href="ZooKeys-080-001-g003.jpg" position="float" orientation="portrait" xlink:type="simple"/></fig><fig id="F8" position="float" orientation="portrait"><label>Figures 43–48.</label><caption><p><sup><xref ref-type="fn" rid="FN75">75</xref></sup> <bold>43</bold> <tp:taxon-name>Trichoteleia afo</tp:taxon-name> sp. n., Metasoma, ventral view, female (CASENT 2042915) <bold>44</bold> <tp:taxon-name>Trichoteleia hemlyae</tp:taxon-name> sp. n., Metasoma, ventral view, female (CASENT 2135808) <bold>45</bold> <tp:taxon-name>Trichoteleia carinata</tp:taxon-name> sp. n., Metasoma, ventral view, male (OSUC 181062) <bold>46</bold> <tp:taxon-name>Trichoteleia takariva</tp:taxon-name> sp. n., Metasoma, ventral view, male holotype (CASENT 2043217) <bold>47</bold> <tp:taxon-name>Trichoteleia janus</tp:taxon-name> sp. n., Metasoma, ventral view, male (CASENT 2043789) <bold>48</bold> <tp:taxon-name>Trichoteleia orona</tp:taxon-name> sp. n., Metasoma, ventral view, male (CASENT 2134153). Scale bars in millimeters.</p></caption><graphic xmlns:xlink="http://www.w3.org/1999/xlink" xlink:href="ZooKeys-080-001-g008.jpg" position="float" orientation="portrait" xlink:type="simple"/></fig><fig id="F32" position="float" orientation="portrait"><label>Figures 186–191.</label><caption><p><sup><xref ref-type="fn" rid="FN98">98</xref></sup><tp:taxon-name>Trichoteleia orona</tp:taxon-name> sp. n. <bold>186</bold> Lateral habitus, female holotype (CASENT 2043194) <bold>187</bold> Head and mesosoma, lateral view, female (CASENT 2043432) <bold>188</bold> Dorsal habitus, female holotype (CASENT 2043194) <bold>189</bold> Head and mesosoma, dorsal view, female holotype (CASENT 2043194) <bold>190</bold> Head, anterior view, female (CASENT 2136251) <bold>191</bold> Metasoma, dorsal view, female holotype (CASENT 2043194). Scale bars in millimeters.</p></caption><graphic xmlns:xlink="http://www.w3.org/1999/xlink" xlink:href="ZooKeys-080-001-g032.jpg" position="float" orientation="portrait" xlink:type="simple"/></fig><fig id="F7" position="float" orientation="portrait"><label>Figures 37–42.</label><caption><p><sup><xref ref-type="fn" rid="FN74">74</xref></sup> <bold>37</bold> <tp:taxon-name>Trichoteleia tigris</tp:taxon-name> sp. n., Metasoma, dorsal view, male (CASENT 2134160) <bold>38</bold> <tp:taxon-name>Trichoteleia janus</tp:taxon-name> sp. n., Metasoma, dorsal view, male (CASENT 2043786) <bold>39</bold> <tp:taxon-name>Trichoteleia rugifrons</tp:taxon-name> sp. n., Metasoma, dorsal view, male (CASENT 2135938) <bold>40</bold> <tp:taxon-name>Trichoteleia orona</tp:taxon-name> sp. n., Metasoma, dorsal view, male (CASENT 2134153) <bold>41</bold> <tp:taxon-name>Trichoteleia afo</tp:taxon-name> sp. n., Metasoma, dorsal view, male (CASENT 2134153) <bold>42</bold> <tp:taxon-name>Trichoteleia jiro</tp:taxon-name> sp. n., Metasoma, dorsal view, male (OSUC 143329). Scale bars in millimeters. </p></caption><graphic xmlns:xlink="http://www.w3.org/1999/xlink" xlink:href="ZooKeys-080-001-g007.jpg" position="float" orientation="portrait" xlink:type="simple"/></fig><fn-group><fn id="FN69"><label>69</label><p><ext-link xmlns:xlink="http://www.w3.org/1999/xlink" ext-link-type="uri" xlink:href="http://morphbank.net/?id=578627" xlink:type="simple">http://morphbank.net/?id=578627</ext-link></p></fn><fn id="FN70"><label>70</label><p><ext-link xmlns:xlink="http://www.w3.org/1999/xlink" ext-link-type="uri" xlink:href="http://morphbank.net/?id=578626" xlink:type="simple">http://morphbank.net/?id=578626</ext-link></p></fn><fn id="FN75"><label>75</label><p><ext-link xmlns:xlink="http://www.w3.org/1999/xlink" ext-link-type="uri" xlink:href="http://morphbank.net/?id=578632" xlink:type="simple">http://morphbank.net/?id=578632</ext-link></p></fn><fn id="FN111"><label>111</label><p><ext-link xmlns:xlink="http://www.w3.org/1999/xlink" ext-link-type="uri" xlink:href="http://morphbank.net/?id=578619" xlink:type="simple">http://morphbank.net/?id=578619</ext-link></p></fn><fn id="FN42"><label>42</label><p><ext-link xmlns:xlink="http://www.w3.org/1999/xlink" ext-link-type="uri" xlink:href="http://morphbank.net/?id=578576" xlink:type="simple">http://morphbank.net/?id=578576</ext-link></p></fn><fn id="FN98"><label>98</label><p><ext-link xmlns:xlink="http://www.w3.org/1999/xlink" ext-link-type="uri" xlink:href="http://morphbank.net/?id=578606" xlink:type="simple">http://morphbank.net/?id=578606</ext-link></p></fn><fn id="FN74"><label>74</label><p><ext-link xmlns:xlink="http://www.w3.org/1999/xlink" ext-link-type="uri" xlink:href="http://morphbank.net/?id=578631" xlink:type="simple">http://morphbank.net/?id=578631</ext-link></p></fn></fn-group></tp:treatment-sec></tp:taxon-treatment>
