# Supplementary material for: Revision of the Malagasy genus Trichoteleia Kieffer (Hymenoptera, Platygastroidea, Platygastridae)
Source: Zookeys. 2011 Feb 16;(80):1–126. doi: 10.3897/zookeys.80.907 (PMC3088049; doi:10.3897/zookeys.80.907)
Supplement: XML Treatment for Trichoteleia tezitra [file zookeys.80.907-treatment38.xml]

<!DOCTYPE tp:taxon-treatment
  PUBLIC "-//TaxonX//DTD Taxonomic Treatment Publishing DTD v0 20100105//EN" "tax-treatment-NSO.dtd">
<tp:taxon-treatment xmlns:tp="http://www.plazi.org/taxpub"><tp:treatment-meta><mixed-citation publication-type="journal"><person-group><name><surname>Talamas</surname><given-names>Elijah J.</given-names></name><name><surname>Masner</surname><given-names>Lubomír</given-names></name><name><surname>Johnson</surname><given-names>Norman F.</given-names></name></person-group><article-title>Revision of the Malagasy genus <italic>Trichoteleia</italic> Kieffer (Hymenoptera, Platygastroidea, Platygastridae)</article-title><source>Zookeys</source><day>16</day><month>2</month><year>2011</year><volume>2011</volume><issue>80</issue><fpage>1</fpage><lpage>126</lpage><pub-id pub-id-type="doi">10.3897/zookeys.80.907</pub-id></mixed-citation></tp:treatment-meta><tp:nomenclature><tp:taxon-name>
                        <tp:taxon-name-part taxon-name-part-type="genus">Trichoteleia</tp:taxon-name-part>
                        <tp:taxon-name-part taxon-name-part-type="species">tezitra</tp:taxon-name-part>
                    		<object-id xmlns:xlink="http://www.w3.org/1999/xlink" xlink:type="simple">urn:lsid:zoobank.org:act:6D355E62-584A-46F2-B9A9-DBF221D0E1BB</object-id>
                    		<object-id xmlns:xlink="http://www.w3.org/1999/xlink" xlink:type="simple">urn:lsid.biosci.ohio-state.edu:osuc_concepts:241273</object-id>
                    </tp:taxon-name><tp:taxon-authority>Talamas</tp:taxon-authority><tp:taxon-status xmlns:xlink="http://www.w3.org/1999/xlink" xlink:type="simple">sp. n.</tp:taxon-status><xref ref-type="fig" rid="F46">Figures 269–274</xref><xref ref-type="fn" rid="FN43">Morphbank <sup>43</sup></xref></tp:nomenclature><tp:treatment-sec sec-type="Description"><title>Description.</title><sec sec-type="Female body length:"><title>Female body length:</title><p>3.67–4.25 mm (n=3). Male body length: 3.56 mm (n=1). Color of head: dark brown to black. Central keel of frons: present, bifurcating<!--PageBreak--> ventrally around interantennal process. Sculpture of medial frons in female: smooth. Sculpture of medial frons in male: smooth. Number of mandibular teeth: three. Basal node on mandible: absent. Sculpture of frons below median ocellus: densely punctate throughout. Sculpture of posterior vertex: densely punctate. Occipital rim: comprised of medium to large sized cells. Sculpture of gena: dorsoventrally strigose. Basiconic sensillum on A7: absent.</p></sec><sec sec-type="Color of mesosoma in female"><title>Color of mesosoma in female:</title><p>dark brown to black. Color of mesosoma in male: dark brown to black. Sculpture along posterior pronotal sulcus: striate, striae well defined; rugulose. Notaulus: smooth furrow incomplete, reaching suprahumeral sulcus as row of punctures. Sculpture of medial mesoscutum: densely punctate posteriorly, becoming denser and transversely rugulose anteriorly. Sculpture of mesoscutellum: smooth medially, moderately punctate laterally. Postacetabular sulcus: comprised of small cells. Mesopleural carina: present. Sculpture along ventral half of prespecular sulcus: coarsely punctate. Sculpture of posterolateral mesepisternum: coarsely punctate. Sculpture of ventral surface of mesepisternum: finely punctate; moderately punctate. Setation of ventral metapleural area: absent. Setation of metapleural triangle: sparse. Sculpture of metapleural triangle: punctate rugose. Posterior margin of metapleuron below propodeal spiracle: straight to moderately convex; with blunt kink near intersection with metapleural sulcus. Color of legs: femora and metacoxa brown, otherwise yellow.</p></sec><sec sec-type="Color of metasoma in female"><title>Color of metasoma in female:</title><p>dark brown to black throughout. Color of metasoma in male: dark brown to black throughout. Posterior margin of transverse sulcus on T2: strongly convex. Sublateral tergal carina on T2: absent. Microsculpture on T2: present. Microsculpture on T3: present. Microsculpture on T4: absent. Horn on T1 in female: present as a large, apically rounded protuberance. Macrosculpture of T2 in female: longitudinally strigose throughout. Macrosculpture of medial T3 in female: absent; longitudinally strigose; rugulose. Macrosculpture of lateral T3 in female: longitudinally strigose. Macrosculpture of medial T4 in female: absent. Macrosculpture of lateral T4 in female: absent; weakly rugulose. Punctation of T4 in female: sparse in medial third, dense laterally; absent along midline, otherwise moderately dense. Macrosculpture of T5 in female: absent; weakly rugulose laterally. Punctation of T5 in female: dense throughout; sparse along midline, otherwise dense; absent along midline, otherwise moderately dense. Shape of T5 in female: width of posterior margin less than length. Microscupture on T6 in female: absent. Sculpture of T6 in female: densely and finely punctate. Macrosculpture of T2 in male: longitudinally strigose. Macrosculpture of medial T3 in male: longitudinally strigose. Macrosculpture of lateral T3 in male: longitudinally strigose. Macrosculpture of T4 in male: absent. Punctation of T4 in male: sparse in medial third, dense laterally. Macrosculpture of T5 in male: absent. Punctation of T5 in male: sparse along midline, otherwise dense throughout. Sculpture of S2: coarsely punctate throughout. Prominent longitudinal median carina on S2: absent.</p></sec><sec sec-type="Wings"><title>Wings:</title><p>macropterous, apex or forewing extending beyond posterior margin of T3. Color of forewing in female: slightly infuscate throughout. Color of forewing in male: slightly infuscate throughout. Color of hind wing: slightly infuscate throughout. Density of setation in fore wing: uniform throughout. Density of setation in hind wing: uniform throughout. Length of R1: more than 1.5 times as long as r. M+Cu and RS+M in forewing: spectral.</p><fig id="F46" position="float" orientation="portrait"><label>Figures 269–274.</label><caption><p><sup><xref ref-type="fn" rid="FN112">112</xref></sup><tp:taxon-name>Trichoteleia tezitra</tp:taxon-name> sp. n. <bold>269</bold> Lateral habitus, female (CASENT 2133132) <bold>270</bold> Head and mesosoma, lateral view, female (CASENT 2133132) <bold>271</bold> Dorsal habitus, female (CASENT 2133132) <bold>272</bold> Head and mesosoma, dorsal view, female (CASENT 2133132) <bold>273</bold> Head, anterior view, female (CASENT 2135929) <bold>274</bold> Metasoma, dorsal view, female (CASENT 2133132). Scale bars in millimeters.</p></caption><graphic xmlns:xlink="http://www.w3.org/1999/xlink" xlink:href="ZooKeys-080-001-g046.jpg" position="float" orientation="portrait" xlink:type="simple"/></fig></sec></tp:treatment-sec><tp:treatment-sec sec-type="Diagnosis"><title>Diagnosis.</title><p>The body shape, color and size of <tp:taxon-name>Trichoteleia tezitra</tp:taxon-name> is similar to <tp:taxon-name>Trichoteleia bidentata</tp:taxon-name>, <tp:taxon-name>Trichoteleia funesta</tp:taxon-name> and, to a lesser extent, <tp:taxon-name>Trichoteleia quazii</tp:taxon-name>. S2 in <tp:taxon-name>Trichoteleia quazii</tp:taxon-name> has a longitudinal median carina (as in <xref ref-type="fig" rid="F8">Fig. 45</xref>), whereas S2 in <tp:taxon-name>Trichoteleia tezitra</tp:taxon-name> is uniformly punctate with no carina.<!--PageBreak--> <tp:taxon-name>Trichoteleia tezitra</tp:taxon-name> shares with <tp:taxon-name>Trichoteleia bidentata</tp:taxon-name> spectral Rs+M and M+Cu veins, and differs in having three, versus two, mandibular teeth.</p></tp:treatment-sec><tp:treatment-sec sec-type="Etymology"><title>Etymology.</title><p>This species is given the name <italic>tezitra</italic>, meaning “angry” in Malagasy, for the appearance of its head. The epithet is to be considered as a noun in apposition.</p></tp:treatment-sec><tp:treatment-sec sec-type="Link to Distribution Map"><title>Link to Distribution Map.</title><p>[<ext-link xmlns:xlink="http://www.w3.org/1999/xlink" ext-link-type="uri" xlink:href="http://hol.osu.edu/map-large.html?id=241273" xlink:type="simple">http://hol.osu.edu/map-large.html?id=241273</ext-link>]</p></tp:treatment-sec><tp:treatment-sec sec-type="Material Examined"><title>Material Examined.</title><p>Holotype, female: <bold>MADAGASCAR:</bold> Toliara Auto. Prov., 19.8km (84°) E Sakaraha, leaf mold / rotten wood / tropical dry forest, BLF7510, Zombitse-Vohibasia National Park, 22°50'36"S, 44°42'36"E, 770m, 5.II–9.II.2003, sifted litter, Fisher, Griswold et al., CASENT 2136542 (deposited in CASC). Paratypes: <bold>MADAGASCAR:</bold> 3 females, 1 male, CASENT 2133132, 2133135, OSUC 334221 (CASC); CASENT 2135929 (OSUC).</p></tp:treatment-sec><tp:treatment-sec><!--Section generated to contain objects referenced in tp:taxon-treatment.--><fig id="F8" position="float" orientation="portrait"><label>Figures 43–48.</label><caption><p><sup><xref ref-type="fn" rid="FN75">75</xref></sup> <bold>43</bold> <tp:taxon-name>Trichoteleia afo</tp:taxon-name> sp. n., Metasoma, ventral view, female (CASENT 2042915) <bold>44</bold> <tp:taxon-name>Trichoteleia hemlyae</tp:taxon-name> sp. n., Metasoma, ventral view, female (CASENT 2135808) <bold>45</bold> <tp:taxon-name>Trichoteleia carinata</tp:taxon-name> sp. n., Metasoma, ventral view, male (OSUC 181062) <bold>46</bold> <tp:taxon-name>Trichoteleia takariva</tp:taxon-name> sp. n., Metasoma, ventral view, male holotype (CASENT 2043217) <bold>47</bold> <tp:taxon-name>Trichoteleia janus</tp:taxon-name> sp. n., Metasoma, ventral view, male (CASENT 2043789) <bold>48</bold> <tp:taxon-name>Trichoteleia orona</tp:taxon-name> sp. n., Metasoma, ventral view, male (CASENT 2134153). Scale bars in millimeters.</p></caption><graphic xmlns:xlink="http://www.w3.org/1999/xlink" xlink:href="ZooKeys-080-001-g008.jpg" position="float" orientation="portrait" xlink:type="simple"/></fig><fn-group><fn id="FN112"><label>112</label><p><ext-link xmlns:xlink="http://www.w3.org/1999/xlink" ext-link-type="uri" xlink:href="http://morphbank.net/?id=578620" xlink:type="simple">http://morphbank.net/?id=578620</ext-link></p></fn><fn id="FN43"><label>43</label><p><ext-link xmlns:xlink="http://www.w3.org/1999/xlink" ext-link-type="uri" xlink:href="http://morphbank.net/?id=578575" xlink:type="simple">http://morphbank.net/?id=578575</ext-link></p></fn><fn id="FN75"><label>75</label><p><ext-link xmlns:xlink="http://www.w3.org/1999/xlink" ext-link-type="uri" xlink:href="http://morphbank.net/?id=578632" xlink:type="simple">http://morphbank.net/?id=578632</ext-link></p></fn></fn-group></tp:treatment-sec></tp:taxon-treatment>
