# Supplementary material for: Revision of the Malagasy genus Trichoteleia Kieffer (Hymenoptera, Platygastroidea, Platygastridae)
Source: Zookeys. 2011 Feb 16;(80):1–126. doi: 10.3897/zookeys.80.907 (PMC3088049; doi:10.3897/zookeys.80.907)
Supplement: XML Treatment for Trichoteleia tigris [file zookeys.80.907-treatment39.xml]

<!DOCTYPE tp:taxon-treatment
  PUBLIC "-//TaxonX//DTD Taxonomic Treatment Publishing DTD v0 20100105//EN" "tax-treatment-NSO.dtd">
<tp:taxon-treatment xmlns:tp="http://www.plazi.org/taxpub"><tp:treatment-meta><mixed-citation publication-type="journal"><person-group><name><surname>Talamas</surname><given-names>Elijah J.</given-names></name><name><surname>Masner</surname><given-names>Lubomír</given-names></name><name><surname>Johnson</surname><given-names>Norman F.</given-names></name></person-group><article-title>Revision of the Malagasy genus <italic>Trichoteleia</italic> Kieffer (Hymenoptera, Platygastroidea, Platygastridae)</article-title><source>Zookeys</source><day>16</day><month>2</month><year>2011</year><volume>2011</volume><issue>80</issue><fpage>1</fpage><lpage>126</lpage><pub-id pub-id-type="doi">10.3897/zookeys.80.907</pub-id></mixed-citation></tp:treatment-meta><tp:nomenclature><tp:taxon-name>
                        <tp:taxon-name-part taxon-name-part-type="genus">Trichoteleia</tp:taxon-name-part>
                        <tp:taxon-name-part taxon-name-part-type="species">tigris</tp:taxon-name-part>
                    		<object-id xmlns:xlink="http://www.w3.org/1999/xlink" xlink:type="simple">urn:lsid:zoobank.org:act:DD0DBED7-3C5B-4A99-BDD6-DF3531135DC5</object-id>
                    		<object-id xmlns:xlink="http://www.w3.org/1999/xlink" xlink:type="simple">urn:lsid.biosci.ohio-state.edu:osuc_concepts:241286</object-id>
                    </tp:taxon-name><tp:taxon-authority>Talamas</tp:taxon-authority><tp:taxon-status xmlns:xlink="http://www.w3.org/1999/xlink" xlink:type="simple">sp. n.</tp:taxon-status><xref ref-type="fig" rid="F4">Figures 22</xref><xref ref-type="fig" rid="F5">28</xref><xref ref-type="fig" rid="F9">53–54</xref><xref ref-type="fig" rid="F47">275–280</xref><xref ref-type="fn" rid="FN44">Morphbank <sup>44</sup></xref></tp:nomenclature><tp:treatment-sec sec-type="Description"><title>Description.</title><sec sec-type="Female body length"><title>Female body length:</title><p>3.26 mm (n=1). Male body length: 2.65–3.55 mm (n=12). Color of head: pale brown throughout; reddish brown. Central keel of frons: present, extending onto interantennal process. Sculpture of medial frons in female: punctate rugulose. Sculpture of medial frons in male: punctate. Number of mandibular teeth: three. Basal node on mandible: absent. Sculpture of frons below median ocellus: punctate rugulose throughout; densely punctate throughout. Sculpture of posterior vertex: punctate rugose. Occipital rim: comprised of medium to large sized cells. Sculpture of gena: punctate rugose; coarsely strigose; dorsoventrally strigose. Basiconic sensillum on A7: absent.</p></sec><sec sec-type="Color of mesosoma in female"><title>Color of mesosoma in female:</title><p>variably orange to brown. Color of mesosoma in male: pale brown throughout. Sculpture along posterior pronotal sulcus: striate, striae well defined; striate, striae short and poorly defined. Notaulus: percurrent, reaching suprahumeral sulcus as a smooth furrow. Sculpture of medial mesoscutum: densely punctate throughout; moderately punctate in posterior half, becoming denser anteriorly. Sculpture of mesoscutellum: smooth with few very fine punctures laterally. Postacetabular sulcus: comprised of small cells. Mesopleural carina: present. Sculpture along ventral half of prespecular sulcus: longitudinally striate; coarsely punctate. Sculpture of posterolateral mesepisternum: punctate. Sculpture of ventral surface of mesepisternum: smooth. Setation of ventral metapleural area: absent. Setation of metapleural triangle: dense; moderately dense. Sculpture of metapleural triangle: punctate rugose. Posterior margin of metapleuron below propodeal spiracle: with blunt kink near intersection with metapleural sulcus. Color of legs: coxae and trochanters yellow, otherwise pale brown, hindlegs the darkest.</p></sec><sec sec-type="Color of metasoma in female"><title>Color of metasoma in female:</title><p>T1–T2, T4 brown medially, otherwise orange throughout. Color of metasoma in male: pale to dark brown throughout. Posterior <!--PageBreak-->margin of transverse sulcus on T2: strongly convex. Sublateral tergal carina on T2: absent. Microsculpture on T2: present. Microsculpture on T3: present. Microsculpture on T4: absent. Horn on T1 in female: absent. Macrosculpture of T2 in female: longitudinally striate throughout. Macrosculpture of medial T3 in female: longitudinally striate. Macrosculpture of lateral T3 in female: longitudinally striate. Macrosculpture of medial T4 in female: absent. Macrosculpture of lateral T4 in female: absent. Punctation of T4 in female: absent along midline, otherwise moderately dense. Macrosculpture of T5 in female: absent. Punctation of T5 in female: absent along midline, othe<!--PageBreak-->rwise moderately dense. Shape of T5 in female: width of posterior margin greater than or equal to length. Microscupture on T6 in female: absent. Sculpture of T6 in female: smooth with fine setigerous punctures along lateral margin. Macrosculpture of T2 in male: longitudinally striate throughout; weakly longitudinally striate throughout. Macrosculpture of medial T3 in male: longitudinally striate. Macrosculpture of lateral T3 in male: longitudinally striate. Macrosculpture of T4 in male: absent. Punctation of T4 in male: absent along midline, otherwise sparse; absent along midline, otherwise moderately dense throughout. Macrosculpture of T5 in male: absent. Punctation of T5 in male: absent along midline, otherwise moderately dense throughout; absent along midline, otherwise sparse. Sculpture of S2: longitudinally strigose throughout, punctate interstitially. Prominent longitudinal median carina on S2: absent.</p></sec><sec sec-type="Wings"><title>Wings:</title><p>macropterous, apex or forewing extending beyond posterior margin of T3. Color of forewing in female: hyaline with transverse infuscate bands medially and subapically. Color of forewing in male: slightly infuscate throughout. Color of hind wing: slightly infuscate throughout. Density of setation in fore wing: reduced posterior to Sc+R in basal half. Density of setation in hind wing: reduced posterior to Sc+R. Length of R1: more than 1.5 times as long as r. M+Cu and RS+M in forewing: nebulous.</p><fig id="F47" position="float" orientation="portrait"><label>Figures 275–280.</label><caption><p><sup><xref ref-type="fn" rid="FN113">113</xref></sup><tp:taxon-name>Trichoteleia tigris</tp:taxon-name> sp. n., female holotype (CASENT 2043960). <bold>275</bold> Lateral habitus <bold>276</bold> Head and mesosoma, lateral view <bold>277</bold> Dorsal habitus <bold>278</bold> Head and mesosoma, dorsal view <bold>279</bold> Head, anterior view <bold>280</bold> Metasoma, dorsal view. Scale bars in millimeters.</p></caption><graphic xmlns:xlink="http://www.w3.org/1999/xlink" xlink:href="ZooKeys-080-001-g047.jpg" position="float" orientation="portrait" xlink:type="simple"/></fig></sec></tp:treatment-sec><tp:treatment-sec sec-type="Diagnosis"><title>Diagnosis.</title><p><tp:taxon-name>Trichoteleia tigris</tp:taxon-name> is a rather disparate species with unclear affinities. The smooth area present above the interantennal process in other species of <tp:taxon-name>Trichoteleia</tp:taxon-name> is entirely rugulose in the female specimen and mostly rugulose in the male specimens. The coarse punctation and rugosity of the head (<xref ref-type="fig" rid="F47">Fig. 278</xref>), the short, blunt metascutellar points (<xref ref-type="fig" rid="F4">Fig. 22</xref>), banded wings (females only) (<xref ref-type="fig" rid="F47">Fig. 277</xref>), and the large, mostly smooth lateral propodeal area (<xref ref-type="fig" rid="F5">Fig. 28</xref>) serve well to the identify this species.</p></tp:treatment-sec><tp:treatment-sec sec-type="Etymology"><title>Etymology.</title><p>The epithet <italic>tigris</italic> refers to the banding pattern of the metasoma in females of this species. The name is used as a noun in apposition.</p></tp:treatment-sec><tp:treatment-sec sec-type="Link to Distribution Map"><title>Link to Distribution Map.</title><p>[<ext-link xmlns:xlink="http://www.w3.org/1999/xlink" ext-link-type="uri" xlink:href="http://hol.osu.edu/map-large.html?id=241286" xlink:type="simple">http://hol.osu.edu/map-large.html?id=241286</ext-link>]</p></tp:treatment-sec><tp:treatment-sec sec-type="Material Examined"><title>Material Examined.</title><p>Holotype, female: <bold>MADAGASCAR:</bold> Fianarantsoa Auto. Prov., radio tower, forest edge / mixed tropical forest, MA-02-09B-53, Ranomafana National Park, 21°15.05'S 47°24.43'E, 1130m, 18.II–27.II.2003, malaise trap, R. Harin’Hala, CASENT 2043960 (deposited in CASC). Paratypes: <bold>MADAGASCAR:</bold> 14 males, CASENT 2135854, 2135960, 2135963, 2135965, 2135969–2135970, 2136013, 2136185, 2137692 (CASC); CASENT 2135972 (CNCI); CASENT 2135820, 2135822, 2135966, OSUC 254610 (OSUC).</p></tp:treatment-sec><tp:treatment-sec><!--Section generated to contain objects referenced in tp:taxon-treatment.--><fig id="F4" position="float" orientation="portrait"><label>Figures 19–24.</label><caption><p><sup><xref ref-type="fn" rid="FN71">71</xref></sup> <bold>19</bold> <tp:taxon-name>Trichoteleia tahotra</tp:taxon-name> sp. n., Metascutellum, anterodorsal view, female (OSUC 181001) <bold>20</bold> <tp:taxon-name>Trichoteleia bidentata</tp:taxon-name> sp. n., Metascutellum, dorsal view, female holotype (CASENT 2136543) <bold>21</bold> <tp:taxon-name>Trichoteleia minima</tp:taxon-name> sp. n. Metascutellum, dorsal view, female holotype (CASENT 2043543) <bold>22</bold> <tp:taxon-name>Trichoteleia tigris</tp:taxon-name> sp. n., Metascutellum, dorsal view, male (CASENT 2135966) <bold>23</bold> <tp:taxon-name>Trichoteleia janus</tp:taxon-name> sp. n., Metascutellum, dorsal view, female (CASENT 2042242) <bold>24</bold> <tp:taxon-name>Trichoteleia afo</tp:taxon-name> sp. n., Metascutellum, dorsal view, female (CASENT 2043326). Scale bars in millimeters.</p></caption><graphic xmlns:xlink="http://www.w3.org/1999/xlink" xlink:href="ZooKeys-080-001-g004.jpg" position="float" orientation="portrait" xlink:type="simple"/></fig><fig id="F5" position="float" orientation="portrait"><label>Figures 25–30.</label><caption><p><sup><xref ref-type="fn" rid="FN72">72</xref></sup> <bold>25</bold> <tp:taxon-name>Trichoteleia tahotra</tp:taxon-name> sp. n., Propodeum, dorsal view, female (CASENT 2043325) <bold>26</bold> <tp:taxon-name>Trichoteleia oculea</tp:taxon-name> sp. n., Propodeum, posterodorsal view, female (CASENT 2135907) <bold>27</bold> <tp:taxon-name>Trichoteleia bidentata</tp:taxon-name> sp. n., Propodeum, posterodorsal view, male (CASENT 2132802) <bold>28</bold> <tp:taxon-name>Trichoteleia tigris</tp:taxon-name> sp. n., Propodeum, posterodorsal view, male (CASENT 2135854) <bold>29</bold> <tp:taxon-name>Trichoteleia nify</tp:taxon-name> sp. n., Metapleuron and T1, lateral view, female holotype (CASENT 2135909) <bold>30</bold> <tp:taxon-name>Trichoteleia levii</tp:taxon-name> sp. n., Metapleuron and T1, lateral view, female (CASENT 2043789). Scale bars in millimeters.</p></caption><graphic xmlns:xlink="http://www.w3.org/1999/xlink" xlink:href="ZooKeys-080-001-g005.jpg" position="float" orientation="portrait" xlink:type="simple"/></fig><fig id="F9" position="float" orientation="portrait"><label>Figures 49–54.</label><caption><p><sup><xref ref-type="fn" rid="FN76">76</xref></sup> <bold>49</bold> <tp:taxon-name>Trichoteleia jiro</tp:taxon-name> sp. n., Head and mesosoma, dorsal view, male (OSUC 143329) <bold>50</bold> <tp:taxon-name>Trichoteleia jiro</tp:taxon-name> sp. n., Head and mesosoma, lateral view, male (OSUC 143329) <bold>51</bold> <tp:taxon-name>Trichoteleia bicolor</tp:taxon-name> sp. n., Head and mesosoma, dorsal view, male (CASENT 2135801) <bold>52</bold> <tp:taxon-name>Trichoteleia bicolor</tp:taxon-name> sp. n., Head and mesosoma, lateral view, male (CASENT 2135801) <bold>53</bold> <tp:taxon-name>Trichoteleia tigris</tp:taxon-name> sp. n., Head and mesosoma, dorsal view, male (CASENT 2135969) <bold>54</bold> <tp:taxon-name>Trichoteleia tigris</tp:taxon-name> sp. n., Metasoma, dorsal view, male (CASENT 2135966). Scale bars in millimeters.</p></caption><graphic xmlns:xlink="http://www.w3.org/1999/xlink" xlink:href="ZooKeys-080-001-g009.jpg" position="float" orientation="portrait" xlink:type="simple"/></fig><fn-group><fn id="FN71"><label>71</label><p><ext-link xmlns:xlink="http://www.w3.org/1999/xlink" ext-link-type="uri" xlink:href="http://morphbank.net/?id=578628" xlink:type="simple">http://morphbank.net/?id=578628</ext-link></p></fn><fn id="FN72"><label>72</label><p><ext-link xmlns:xlink="http://www.w3.org/1999/xlink" ext-link-type="uri" xlink:href="http://morphbank.net/?id=578629" xlink:type="simple">http://morphbank.net/?id=578629</ext-link></p></fn><fn id="FN76"><label>76</label><p><ext-link xmlns:xlink="http://www.w3.org/1999/xlink" ext-link-type="uri" xlink:href="http://morphbank.net/?id=578633" xlink:type="simple">http://morphbank.net/?id=578633</ext-link></p></fn><fn id="FN113"><label>113</label><p><ext-link xmlns:xlink="http://www.w3.org/1999/xlink" ext-link-type="uri" xlink:href="http://morphbank.net/?id=578621" xlink:type="simple">http://morphbank.net/?id=578621</ext-link></p></fn><fn id="FN44"><label>44</label><p><ext-link xmlns:xlink="http://www.w3.org/1999/xlink" ext-link-type="uri" xlink:href="http://morphbank.net/?id=578577" xlink:type="simple">http://morphbank.net/?id=578577</ext-link></p></fn></fn-group></tp:treatment-sec></tp:taxon-treatment>
