# Supplementary material for: Revision of the Malagasy genus Trichoteleia Kieffer (Hymenoptera, Platygastroidea, Platygastridae)
Source: Zookeys. 2011 Feb 16;(80):1–126. doi: 10.3897/zookeys.80.907 (PMC3088049; doi:10.3897/zookeys.80.907)
Supplement: XML Treatment for Trichoteleia tonsa [file zookeys.80.907-treatment40.xml]

<!DOCTYPE tp:taxon-treatment
  PUBLIC "-//TaxonX//DTD Taxonomic Treatment Publishing DTD v0 20100105//EN" "tax-treatment-NSO.dtd">
<tp:taxon-treatment xmlns:tp="http://www.plazi.org/taxpub"><tp:treatment-meta><mixed-citation publication-type="journal"><person-group><name><surname>Talamas</surname><given-names>Elijah J.</given-names></name><name><surname>Masner</surname><given-names>Lubomír</given-names></name><name><surname>Johnson</surname><given-names>Norman F.</given-names></name></person-group><article-title>Revision of the Malagasy genus <italic>Trichoteleia</italic> Kieffer (Hymenoptera, Platygastroidea, Platygastridae)</article-title><source>Zookeys</source><day>16</day><month>2</month><year>2011</year><volume>2011</volume><issue>80</issue><fpage>1</fpage><lpage>126</lpage><pub-id pub-id-type="doi">10.3897/zookeys.80.907</pub-id></mixed-citation></tp:treatment-meta><tp:nomenclature><tp:taxon-name>
                        <tp:taxon-name-part taxon-name-part-type="genus">Trichoteleia</tp:taxon-name-part>
                        <tp:taxon-name-part taxon-name-part-type="species">tonsa</tp:taxon-name-part>
                    		<object-id xmlns:xlink="http://www.w3.org/1999/xlink" xlink:type="simple">urn:lsid:zoobank.org:act:C7C17BE8-7410-4767-BB68-E540E35D6E3C</object-id>
                    		<object-id xmlns:xlink="http://www.w3.org/1999/xlink" xlink:type="simple">urn:lsid.biosci.ohio-state.edu:osuc_concepts:241292</object-id>
                    </tp:taxon-name><tp:taxon-authority>Talamas &amp; Masner</tp:taxon-authority><tp:taxon-status xmlns:xlink="http://www.w3.org/1999/xlink" xlink:type="simple">sp. n.</tp:taxon-status><xref ref-type="fig" rid="F48">Figures 281–286</xref><xref ref-type="fn" rid="FN45">Morphbank <sup>45</sup></xref></tp:nomenclature><tp:treatment-sec sec-type="Description"><title>Description.</title><sec sec-type="Female body length"><title>Female body length:</title><p>3.26–3.72 mm (n=12). Male body length: 3.36 mm (n=1). Color of head: dark brown to black. Central keel of frons: present, extending onto interantennal process. Sculpture of medial frons in female: smooth. Sculpture of medial frons <!--PageBreak-->in male: smooth. Number of mandibular teeth: three. Basal node on mandible: absent. Sculpture of frons below median ocellus: finely punctate throughout. Sculpture of posterior vertex: moderately punctate; finely punctate. Occipital rim: comprised of small to miniscule cells. Sculpture of gena: dorsoventrally strigose. Basiconic sensillum on A7: absent.</p></sec><sec sec-type="Color of mesosoma in female"><title>Color of mesosoma in female:</title><p>dark brown to black. Color of mesosoma in male: dark brown to black. Sculpture along posterior pronotal sulcus: striate, striae well d<!--PageBreak-->efined. Notaulus: percurrent, reaching suprahumeral sulcus as a smooth furrow. Sculpture of medial mesoscutum: moderately punctate in posterior half, becoming denser anteriorly. Sculpture of mesoscutellum: smooth medially, sparsely punctate laterally. Postacetabular sulcus: comprised of small cells. Mesopleural carina: present. Sculpture along ventral half of prespecular sulcus: punctate. Sculpture of posterolateral mesepisternum: smooth. Sculpture of ventral surface of mesepisternum: smooth. Setation of ventral metapleural area: absent. Setation of metapleural triangle: absent; sparse. Sculpture of metapleural triangle: smooth. Posterior margin of metapleuron below propodeal spiracle: straight to moderately convex. Color of legs: yellow throughout; coxae, trochanters and femora yellow, otherwise pale to dark brown.</p></sec><sec sec-type="Color of metasoma in female"><title>Color of metasoma in female:</title><p>dark brown to black throughout. Color of metasoma in male: dark brown to black throughout. Posterior margin of transverse sulcus on T2: strongly convex. Sublateral tergal carina on T2: absent. Microsculpture on T2: present. Microsculpture on T3: present. Microsculpture on T4: absent. Horn on T1 in female: present as a large, apically rounded protuberance. Macrosculpture of T2 in female: longitudinally striate throughout. Macrosculpture of medial T3 in female: longitudinally striate. Macrosculpture of lateral T3 in female: longitudinally striate. Macrosculpture of medial T4 in female: absent. Macrosculpture of lateral T4 in female: longitudinally strigose. Punctation of T4 in female: sparse in medial third, moderately dense laterally; absent along midline, otherwise moderately dense. Macrosculpture of T5 in female: absent; weakly rugulose laterally. Punctation of T5 in female: moderately dense throughout. Shape of T5 in female: width of posterior margin greater than or equal to length. Microscupture on T6 in female: present throughout. Sculpture of T6 in female: finely punctate throughout. Macrosculpture of T2 in male: longitudinally striate throughout. Macrosculpture of medial T3 in male: longitudinally striate. Macrosculpture of lateral T3 in male: longitudinally striate. Macrosculpture of T4 in male: longitudinally strigose laterally. Punctation of T4 in male: sparse throughout. Macrosculpture of T5 in male: weakly rugulose laterally. Punctation of T5 in male: sparsely present throughout. Sculpture of S2: longitudinally striate anteriorly, smooth posteriorly. Prominent longitudinal median carina on S2: absent.</p></sec><sec sec-type="Wings"><title>Wings:</title><p>macropterous, apex or forewing extending beyond posterior margin of T3. Color of forewing in female: infuscate throughout; slightly infuscate throughout. Color of forewing in male: slightly infuscate throughout. Color of hind wing: infuscate throughout; slightly infuscate throughout. Density of setation in fore wing: uniform throughout. Density of setation in hind wing: uniform throughout. Length of R1: more than 1.5 times as long as r. M+Cu and RS+M in forewing: nebulous.</p><fig id="F48" position="float" orientation="portrait"><label>Figures 281–286.</label><caption><p><sup><xref ref-type="fn" rid="FN114">114</xref></sup><tp:taxon-name>Trichoteleia tonsa</tp:taxon-name> sp. n. <bold>281</bold> Lateral habitus, female (CASENT 2042828) <bold>282</bold> Head and mesosoma, lateral view, female (CASENT 2042828) <bold>283</bold> Dorsal habitus, female holotype (CASENT 2042832). <bold>284</bold> Head and mesosoma, dorsal view, female holotype (CASENT 2042832) <bold>285</bold> Head, anterior view, female holotype (CASENT 2042832) <bold>286</bold> T5<bold>–</bold>T6, dorsal view, female holotype (CASENT 2042832). Scale bars in millimeters.</p></caption><graphic xmlns:xlink="http://www.w3.org/1999/xlink" xlink:href="ZooKeys-080-001-g048.jpg" position="float" orientation="portrait" xlink:type="simple"/></fig></sec></tp:treatment-sec><tp:treatment-sec sec-type="Diagnosis"><title>Diagnosis.</title><p><tp:taxon-name>Trichoteleia tonsa</tp:taxon-name> belongs to the cluster of species, also containing <tp:taxon-name>Trichoteleia levii</tp:taxon-name> and <tp:taxon-name>Trichoteleia prima</tp:taxon-name>, in which the short striae along the pronotal shoulder and those of the lateral pronotum form a continuous band. Females of <tp:taxon-name>Trichoteleia tonsa</tp:taxon-name> are separated by the presence of dense microsculpture throughout T6 (<xref ref-type="fig" rid="F48">Fig. 286</xref>), and males by the smooth metapleural triangle (<xref ref-type="fig" rid="F48">Fig. 282</xref>) and posteriorly rounded axillular carina (as in <xref ref-type="fig" rid="F2">Fig. 11</xref>).</p></tp:treatment-sec><tp:treatment-sec sec-type="Etymology"><title>Etymology.</title><p>The epithet <italic>tons</italic>a, meaning “paddle” in Latin, refers to the shape of the forewing in this species. It is used as a noun in apposition.</p></tp:treatment-sec><tp:treatment-sec sec-type="Link to Distribution Map"><title>Link to Distribution Map.</title><p>[<ext-link xmlns:xlink="http://www.w3.org/1999/xlink" ext-link-type="uri" xlink:href="http://hol.osu.edu/map-large.html?id=241292" xlink:type="simple">http://hol.osu.edu/map-large.html?id=241292</ext-link>]</p></tp:treatment-sec><tp:treatment-sec sec-type="Material Examined"><title>Material Examined.</title><p>Holotype, female: <bold>MADAGASCAR:</bold> Toamasina Auto. Prov., 18km (21°) NNE Ambinanitelo, rainforest, BLF8004, Mount Anjanaharibe, 15°11'18"S, 49°36'54"E, 450m, 8.III–12.III.2003, yellow pan trap, Fisher, Griswold et al., CASENT 2042832 (deposited in CASC). Paratypes: <bold>MADAGASCAR:</bold> 11 females, 1 male, CASENT 2042826, 2042828, 2042864, 2135942, 2135947, 2135950, 2135954, 2135956 (CASC); CASENT 2135951 (CNCI); CASENT 2135941, 2135943, 2135948 (OSUC).</p></tp:treatment-sec><tp:treatment-sec><!--Section generated to contain objects referenced in tp:taxon-treatment.--><fig id="F2" position="float" orientation="portrait"><label>Figures 7–12.</label><caption><p><sup><xref ref-type="fn" rid="FN69">69</xref></sup> <bold>7</bold> <tp:taxon-name>Trichoteleia takariva</tp:taxon-name> sp. n., Antero-admedian line, anterodorsal view, male holotype (CASENT 2043217) <bold>8</bold> <tp:taxon-name>Trichoteleia janus</tp:taxon-name> sp. n., Antero-admedian line, anterodorsal view, male (CASENT 2043786) <bold>9</bold> <tp:taxon-name>Trichoteleia hemlyae</tp:taxon-name> sp. n., Notaulus, anterodorsal view, female (OSUC 181027) <bold>10</bold> <tp:taxon-name>Trichoteleia minima</tp:taxon-name> sp. n., Notaulus, anterodorsal view, female holotype (CASENT 2043543) <bold>11</bold> <tp:taxon-name>Trichoteleia prima</tp:taxon-name> sp. n., Scutellar-axillar complex, lateral view, female (CASENT 2134201) <bold>12</bold> <tp:taxon-name>Trichoteleia levii</tp:taxon-name> sp. n., Scutellar-axillar complex, lateral view, female (CASENT 2043789). Scale bars in millimeters.</p></caption><graphic xmlns:xlink="http://www.w3.org/1999/xlink" xlink:href="ZooKeys-080-001-g002.jpg" position="float" orientation="portrait" xlink:type="simple"/></fig><fn-group><fn id="FN114"><label>114</label><p><ext-link xmlns:xlink="http://www.w3.org/1999/xlink" ext-link-type="uri" xlink:href="http://morphbank.net/?id=578622" xlink:type="simple">http://morphbank.net/?id=578622</ext-link></p></fn><fn id="FN45"><label>45</label><p><ext-link xmlns:xlink="http://www.w3.org/1999/xlink" ext-link-type="uri" xlink:href="http://morphbank.net/?id=578573" xlink:type="simple">http://morphbank.net/?id=578573</ext-link></p></fn><fn id="FN69"><label>69</label><p><ext-link xmlns:xlink="http://www.w3.org/1999/xlink" ext-link-type="uri" xlink:href="http://morphbank.net/?id=578627" xlink:type="simple">http://morphbank.net/?id=578627</ext-link></p></fn></fn-group></tp:treatment-sec></tp:taxon-treatment>
