# Supplementary material for: Revision of the Malagasy genus Trichoteleia Kieffer (Hymenoptera, Platygastroidea, Platygastridae)
Source: Zookeys. 2011 Feb 16;(80):1–126. doi: 10.3897/zookeys.80.907 (PMC3088049; doi:10.3897/zookeys.80.907)
Supplement: XML Treatment for Trichoteleia warreni [file zookeys.80.907-treatment41.xml]

<!DOCTYPE tp:taxon-treatment
  PUBLIC "-//TaxonX//DTD Taxonomic Treatment Publishing DTD v0 20100105//EN" "tax-treatment-NSO.dtd">
<tp:taxon-treatment xmlns:tp="http://www.plazi.org/taxpub"><tp:treatment-meta><mixed-citation publication-type="journal"><person-group><name><surname>Talamas</surname><given-names>Elijah J.</given-names></name><name><surname>Masner</surname><given-names>Lubomír</given-names></name><name><surname>Johnson</surname><given-names>Norman F.</given-names></name></person-group><article-title>Revision of the Malagasy genus <italic>Trichoteleia</italic> Kieffer (Hymenoptera, Platygastroidea, Platygastridae)</article-title><source>Zookeys</source><day>16</day><month>2</month><year>2011</year><volume>2011</volume><issue>80</issue><fpage>1</fpage><lpage>126</lpage><pub-id pub-id-type="doi">10.3897/zookeys.80.907</pub-id></mixed-citation></tp:treatment-meta><tp:nomenclature><tp:taxon-name>
                        <tp:taxon-name-part taxon-name-part-type="genus">Trichoteleia</tp:taxon-name-part>
                        <tp:taxon-name-part taxon-name-part-type="species">warreni</tp:taxon-name-part>
                    		<object-id xmlns:xlink="http://www.w3.org/1999/xlink" xlink:type="simple">urn:lsid:zoobank.org:act:4D495022-4B36-4E46-9659-6ED006733AF2</object-id>
                    		<object-id xmlns:xlink="http://www.w3.org/1999/xlink" xlink:type="simple">urn:lsid.biosci.ohio-state.edu:osuc_concepts:243938</object-id>
                    </tp:taxon-name><tp:taxon-authority>Talamas &amp; Masner</tp:taxon-authority><tp:taxon-status xmlns:xlink="http://www.w3.org/1999/xlink" xlink:type="simple">sp. n.</tp:taxon-status><xref ref-type="fig" rid="F49">Figures 287–292</xref><xref ref-type="fn" rid="FN46">Morphbank <sup>46</sup></xref></tp:nomenclature><tp:treatment-sec sec-type="Description"><title>Description.</title><sec sec-type="Female body length"><title>Female body length:</title><p>3.29 mm (n=1). Color of head: yellow throughout. Central keel of frons: present, extending onto interantennal process. Sculpture of medial frons in female: smooth. Number of mandibular teeth: three. Basal node on mandible: present. Sculpture of frons below median ocellus: dorsoventrally strigose throughout. Sculpture of posterior vertex: moderately punctate, rugose posterior to eyes and posterior ocellus. Occipital rim: comprised of medium to large sized cells. Sculpture of gena: dorsoventrally strigose. Basiconic sensillum on A7: absent.</p></sec><sec sec-type="Color of mesosoma in female"><title>Color of mesosoma in female:</title><p>variably yellow to brown. Sculpture along posterior pronotal sulcus: striate, striae short and poorly defined. Notaulus: percurrent, reaching suprahumeral sulcus as a smooth furrow. Sculpture of medial mesoscutum: moderately punctate in posterior half, becoming denser anteriorly. Sculpture of mesoscutellum: smooth medially, sparsely punctate laterally. Postacetabular sulcus: comprised of small cells. Mesopleural carina: present. Sculpture along ventral half of prespecular sulcus: punctate rugose. Sculpture of posterolateral mesepisternum: smooth. Sculpture of ventral surface of mesepisternum: smooth. Setation of ventral metapleural area: absent. Setation of metapleural triangle: sparse. Sculpture of metapleural triangle: punctate rugose. Posterior margin of metapleuron below propodeal spiracle: with blunt kink near intersection with metapleural sulcus. Color of legs: yellow throughout.</p></sec><sec sec-type="Color of metasoma in female"><title>Color of metasoma in female:</title><p>T1, S1, medial T2–T6 brown, otherwise yellow. Posterior margin of transverse sulcus on T2: strongly convex. Sublateral tergal carina on T2: absent. Microsculpture on T2: present. Microsculpture on T3: present. Microsculpture on T4: absent. Horn on T1 in female: present as a large, apically rounded protuberance. Macrosculpture of T2 in female: longitudinally striate throughout. Macrosculpture of medial T3 in female: longitudinally striate. Macrosculpture of lateral T3 in female: longitudinally striate. Macrosculpture of medial T4 in female: absent. Macrosculpture of lateral T4 in female: longitudinally strigose. Punctation of T4 in female: absent along midline, otherwise moderately dense. Macrosculpture of T5 in female: punctate rugulose laterally. Punctation of T5 in female: absent along<!--PageBreak--> midline, otherwise moderately dense. Shape of T5 in female: width of posterior margin greater than or equal to length. Microscupture on T6 in female: absent. Sculpture of T6 in female: punctate rugulose. Sculpture of S2: longitudinally strigose medially, otherwise smooth with sparse fine punctation. Prominent longitudinal median carina on S2: absent.</p></sec><sec sec-type="Wings"><title>Wings:</title><p>macropterous, apex or forewing extending beyond posterior margin of T3. Color of forewing in female: slightly infuscate throughout. Color of hind wing: slightly infuscate throughout. Density of setation in fore wing: uniform throughout. Density <!--PageBreak-->of setation in hind wing: uniform throughout. Length of R1: more than 1.5 times as long as r. M+Cu and RS+M in forewing: nebulous.</p><fig id="F49" position="float" orientation="portrait"><label>Figures 287–292.</label><caption><p><sup><xref ref-type="fn" rid="FN115">115</xref></sup><tp:taxon-name>Trichoteleia warreni</tp:taxon-name> sp. n., female holotype (OSUC 181060). <bold>287</bold> Lateral habitus <bold>288</bold> Head and mesosoma, lateral view <bold>289</bold> Dorsal habitus <bold>290</bold> Head and mesosoma, dorsal view <bold>291</bold> Head, anterior view <bold>292</bold> Metasoma, dorsal view. Scale bars in millimeters.</p></caption><graphic xmlns:xlink="http://www.w3.org/1999/xlink" xlink:href="ZooKeys-080-001-g049.jpg" position="float" orientation="portrait" xlink:type="simple"/></fig></sec></tp:treatment-sec><tp:treatment-sec sec-type="Diagnosis"><title>Diagnosis.</title><p><tp:taxon-name>Trichoteleia warreni</tp:taxon-name> is similar to <tp:taxon-name>Trichoteleia rugifrons</tp:taxon-name> and <tp:taxon-name>Trichoteleia solocis</tp:taxon-name> with which it shares striae or rugulae on lateral T4–T5 that span the length of the tergites. The frons below the median ocellus in <tp:taxon-name>Trichoteleia warreni</tp:taxon-name> is evenly dorsoventrally strigose (<xref ref-type="fig" rid="F49">Fig. 291</xref>), whereas in <tp:taxon-name>Trichoteleia rugifrons</tp:taxon-name> and <tp:taxon-name>Trichoteleia solocis</tp:taxon-name>, the dorsoventral rugae attenuate or are absent medially (<xref ref-type="fig" rid="F41">Figs 243</xref>, <xref ref-type="fig" rid="F40">237</xref>).</p></tp:treatment-sec><tp:treatment-sec sec-type="Etymology"><title>Etymology.</title><p><tp:taxon-name>Trichoteleia warreni</tp:taxon-name> is named for Warren Steiner of the US National Museum of Natural History for collection of the holotype specimen of this species, and for the contribution of many other specimens treated in this revision.</p></tp:treatment-sec><tp:treatment-sec sec-type="Link to Distribution Map"><title>Link to Distribution Map.</title><p>[<ext-link xmlns:xlink="http://www.w3.org/1999/xlink" ext-link-type="uri" xlink:href="http://hol.osu.edu/map-large.html?id=243938" xlink:type="simple">http://hol.osu.edu/map-large.html?id=243938</ext-link>]</p></tp:treatment-sec><tp:treatment-sec sec-type="Material Examined"><title>Material Examined.</title><p>Holotype, female: <bold>MADAGASCAR:</bold> Fianarantsoa Auto. Prov., 7km W Ranomafana, 1100m, 22.X–31.X.1988, malaise trap, W. Steiner, OSUC 181060 (deposited in USNM). Paratype: <bold>MADAGASCAR:</bold> 1 female, OSUC 254607 (CASC).</p></tp:treatment-sec><tp:treatment-sec><!--Section generated to contain objects referenced in tp:taxon-treatment.--><fig id="F41" position="float" orientation="portrait"><label>Figures 239–244.</label><caption><p><sup><xref ref-type="fn" rid="FN107">107</xref></sup><tp:taxon-name>Trichoteleia solocis</tp:taxon-name> sp. n. <bold>239</bold> Lateral habitus, female (CASENT 2135949) <bold>240</bold> Head and mesosoma, lateral view, female (CASENT 2135949) <bold>241</bold> Dorsal habitus, female holotype (CASENT 2135951) <bold>242</bold> Head and mesosoma, dorsal view, female holotype (CASENT 2135951) <bold>243</bold> Head, anterior view, female (CASENT 2135949) <bold>244</bold> Metasoma, dorsal view, female holotype (CASENT 2135951). Scale bars in millimeters. Scale bars in millimeters.</p></caption><graphic xmlns:xlink="http://www.w3.org/1999/xlink" xlink:href="ZooKeys-080-001-g041.jpg" position="float" orientation="portrait" xlink:type="simple"/></fig><fig id="F40" position="float" orientation="portrait"><label>Figures 233–238.</label><caption><p><sup><xref ref-type="fn" rid="FN106">106</xref></sup><tp:taxon-name>Trichoteleia rugifrons</tp:taxon-name> sp. n. <bold>233</bold> Lateral habitus, female (CASENT 2118419) <bold>234</bold> Head and mesosoma, lateral view, female (CASENT 2118419) <bold>235</bold> Dorsal habitus, female (CASENT 2118419) <bold>236</bold> Head and mesosoma, dorsal view, female (CASENT 2118419) <bold>237</bold> Head, anterior view, female (CASENT 2042871) <bold>238</bold> T5<bold>–</bold>T6, dorsal view, female (CASENT 2118419). Scale bars in millimeters.</p></caption><graphic xmlns:xlink="http://www.w3.org/1999/xlink" xlink:href="ZooKeys-080-001-g040.jpg" position="float" orientation="portrait" xlink:type="simple"/></fig><fn-group><fn id="FN115"><label>115</label><p><ext-link xmlns:xlink="http://www.w3.org/1999/xlink" ext-link-type="uri" xlink:href="http://morphbank.net/?id=578578" xlink:type="simple">http://morphbank.net/?id=578578</ext-link></p></fn><fn id="FN46"><label>46</label><p><ext-link xmlns:xlink="http://www.w3.org/1999/xlink" ext-link-type="uri" xlink:href="http://morphbank.net/?id=578623" xlink:type="simple">http://morphbank.net/?id=578623</ext-link></p></fn><fn id="FN107"><label>107</label><p><ext-link xmlns:xlink="http://www.w3.org/1999/xlink" ext-link-type="uri" xlink:href="http://morphbank.net/?id=578615" xlink:type="simple">http://morphbank.net/?id=578615</ext-link></p></fn><fn id="FN106"><label>106</label><p><ext-link xmlns:xlink="http://www.w3.org/1999/xlink" ext-link-type="uri" xlink:href="http://morphbank.net/?id=578614" xlink:type="simple">http://morphbank.net/?id=578614</ext-link></p></fn></fn-group></tp:treatment-sec></tp:taxon-treatment>
