# Supplementary material for: Revision of the Malagasy genus Trichoteleia Kieffer (Hymenoptera, Platygastroidea, Platygastridae)
Source: Zookeys. 2011 Feb 16;(80):1–126. doi: 10.3897/zookeys.80.907 (PMC3088049; doi:10.3897/zookeys.80.907)
Supplement: XML Treatment for Trichoteleia xantrox [file zookeys.80.907-treatment42.xml]

<!DOCTYPE tp:taxon-treatment
  PUBLIC "-//TaxonX//DTD Taxonomic Treatment Publishing DTD v0 20100105//EN" "tax-treatment-NSO.dtd">
<tp:taxon-treatment xmlns:tp="http://www.plazi.org/taxpub"><tp:treatment-meta><mixed-citation publication-type="journal"><person-group><name><surname>Talamas</surname><given-names>Elijah J.</given-names></name><name><surname>Masner</surname><given-names>Lubomír</given-names></name><name><surname>Johnson</surname><given-names>Norman F.</given-names></name></person-group><article-title>Revision of the Malagasy genus <italic>Trichoteleia</italic> Kieffer (Hymenoptera, Platygastroidea, Platygastridae)</article-title><source>Zookeys</source><day>16</day><month>2</month><year>2011</year><volume>2011</volume><issue>80</issue><fpage>1</fpage><lpage>126</lpage><pub-id pub-id-type="doi">10.3897/zookeys.80.907</pub-id></mixed-citation></tp:treatment-meta><tp:nomenclature><tp:taxon-name>
                        <tp:taxon-name-part taxon-name-part-type="genus">Trichoteleia</tp:taxon-name-part>
                        <tp:taxon-name-part taxon-name-part-type="species">xantrox</tp:taxon-name-part>
                    		<object-id xmlns:xlink="http://www.w3.org/1999/xlink" xlink:type="simple">urn:lsid:zoobank.org:act:DD00884E-5D03-42A0-9E34-412EB772070B</object-id>
                    		<object-id xmlns:xlink="http://www.w3.org/1999/xlink" xlink:type="simple">urn:lsid.biosci.ohio-state.edu:osuc_concepts:241274</object-id>
                    </tp:taxon-name><tp:taxon-authority>Talamas</tp:taxon-authority><tp:taxon-status xmlns:xlink="http://www.w3.org/1999/xlink" xlink:type="simple">sp. n.</tp:taxon-status><xref ref-type="fig" rid="F50">Figures 293–298</xref><xref ref-type="fn" rid="FN47">Morphbank <sup>47</sup></xref></tp:nomenclature><tp:treatment-sec sec-type="Description"><title>Description.</title><sec sec-type="Female body length"><title>Female body length:</title><p>2.65 mm (n=1). Color of head: dark brown to black. Central keel of frons: present, extending onto interantennal process. Sculpture of medial frons in female: smooth. Number of mandibular teeth: three. Basal node on mandible: absent. Sculpture of frons below median ocellus: punctate laterally, mostly smooth medially. Sculpture of posterior vertex: moderately punctate. Occipital rim: comprised of medium to large sized cells. Sculpture of gena: punctate rugose. Basiconic sensillum on A7: absent.</p></sec><sec sec-type="Color of mesosoma in female"><title>Color of mesosoma in female:</title><p>posterior metapleuron brown, otherwise orange. Sculpture along posterior pronotal sulcus: rugulose. Notaulus: smooth furrow incomplete, reaching suprahumeral sulcus as row of punctures. Sculpture of medial mesoscutum: moderately punctate in posterior half, becoming denser anteriorly. Sculpture of mesoscutellum: smooth medially, sparsely punctate laterally. Postacetabular sulcus: comprised of small cells. Mesopleural carina: present. Sculpture along ventral half of prespecular sulcus: punctate. Sculpture of posterolateral mesepisternum: smooth except for 1 or 2 rows of fine punctures parallel to mesopleural carina. Sculpture of ventral surface of mesepisternum: smooth. Setation of ventral metapleural area: absent. Setation of metapleural triangle: sparse. Sculpture of metapleural triangle: punctate rugose. Posterior margin of metapleuron below propodeal spiracle: straight to moderately convex. Color of legs: brown throughout.</p></sec><sec sec-type="Color of metasoma in female"><title>Color of metasoma in female:</title><p>dark brown to black throughout. Posterior margin of transverse sulcus on T2: straight. Sublateral tergal carina on T2: absent. Microsc<!--PageBreak-->ulpture on T2: present. Microsculpture on T3: present. Microsculpture on T4: absent. Horn on T1 in female: present as a large, apically rounded protuberance. Macrosculpture of T2 in female: longitudinally strigose throughout. Macrosculpture of medial T3 in female: absent. Macrosculpture of lateral T3 in female: weakly longitudinally strigose. Macrosculpture of medial T4 in female: absent. Macrosculpture of lateral T4 in female: absent. Punctation of T4 in female: absent along midline, otherwise sparse. Macrosculpture of T5 in female: absent. Punctation of T5 in female: sparse through<!--PageBreak-->out. Shape of T5 in female: width of posterior margin greater than or equal to length. Microscupture on T6 in female: absent. Sculpture of T6 in female: finely punctate throughout. Sculpture of S2: coarsely punctate throughout. Prominent longitudinal median carina on S2: absent.</p></sec><sec sec-type="Wings"><title>Wings:</title><p>macropterous, apex or forewing extending beyond posterior margin of T3. Color of forewing in female: hyaline throughout. Color of hind wing: hyaline throughout. Density of setation in fore wing: uniform throughout. Density of setation in hind wing: uniform throughout. Length of R1: more than 1.5 times as long as r. M+Cu and RS+M in forewing: spectral.</p><fig id="F50" position="float" orientation="portrait"><label>Figures 293–298.</label><caption><p><tp:taxon-name>Trichoteleia xantrox</tp:taxon-name> sp. n., female holotype (CASENT 2043317) <bold>293</bold> Lateral habitus <bold>294</bold> Head and mesosoma, lateral view <bold>295</bold> Dorsal habitus <bold>296</bold> Head and mesosoma, dorsal view <bold>297</bold> Head, anterior view <bold>298</bold> Metasoma, dorsal view. Scale bars in millimeters.</p></caption><graphic xmlns:xlink="http://www.w3.org/1999/xlink" xlink:href="ZooKeys-080-001-g050.jpg" position="float" orientation="portrait" xlink:type="simple"/></fig></sec></tp:treatment-sec><tp:treatment-sec sec-type="Diagnosis"><title>Diagnosis.</title><p>The most distinguishing character of <tp:taxon-name>Trichoteleia xantrox</tp:taxon-name> is the transverse furrow on T2, which has the anterior and posterior margins parallel across the entire tergite (<xref ref-type="fig" rid="F50">Fig. 298</xref>). <tp:taxon-name>Trichoteleia jiro</tp:taxon-name> and <tp:taxon-name>Trichoteleia afo</tp:taxon-name> have the margins of the furrow parallel medially but converging laterally. <tp:taxon-name>Trichoteleia xantrox</tp:taxon-name> may also be separated from these two species by the deep furrow laterad of the orbital carina that extends to the vertex along the inner margin of the eye (<xref ref-type="fig" rid="F50">Fig. 297</xref>).</p></tp:treatment-sec><tp:treatment-sec sec-type="Etymology"><title>Etymology.</title><p>The epithet <italic>xantrox</italic> is a meaningless, euphonic combination of letters. It is to be treated as a noun in apposition.</p></tp:treatment-sec><tp:treatment-sec sec-type="Link to Distribution Map"><title>Link to Distribution Map.</title><p>[<ext-link xmlns:xlink="http://www.w3.org/1999/xlink" ext-link-type="uri" xlink:href="http://hol.osu.edu/map-large.html?id=241274" xlink:type="simple">http://hol.osu.edu/map-large.html?id=241274</ext-link>]</p></tp:treatment-sec><tp:treatment-sec sec-type="Material Examined"><title>Material Examined.</title><p>Holotype, female: <bold>MADAGASCAR:</bold> Antsiranana Auto. Prov., MA-01-01D-08, Montagne d’Ambre National Park, 12°31'13"S, 49°10'45"E, 1125m, 21.IV–26.IV.2001, malaise trap, R. Harin’Hala, CASENT 2043317 (deposited in CASC). Paratypes: <bold>MADAGASCAR:</bold> 2 females, CASENT 2008587, 2134767 (CASC).</p></tp:treatment-sec><tp:treatment-sec><!--Section generated to contain objects referenced in tp:taxon-treatment.--><fn-group><fn id="FN47"><label>47</label><p><ext-link xmlns:xlink="http://www.w3.org/1999/xlink" ext-link-type="uri" xlink:href="http://morphbank.net/?id=578579" xlink:type="simple">http://morphbank.net/?id=578579</ext-link></p></fn></fn-group></tp:treatment-sec></tp:taxon-treatment>
