# Supplementary material for: Revision of the Malagasy genus Trichoteleia Kieffer (Hymenoptera, Platygastroidea, Platygastridae)
Source: Zookeys. 2011 Feb 16;(80):1–126. doi: 10.3897/zookeys.80.907 (PMC3088049; doi:10.3897/zookeys.80.907)
Supplement: XML Treatment for Trichoteleia zuparkoi [file zookeys.80.907-treatment43.xml]

<!DOCTYPE tp:taxon-treatment
  PUBLIC "-//TaxonX//DTD Taxonomic Treatment Publishing DTD v0 20100105//EN" "tax-treatment-NSO.dtd">
<tp:taxon-treatment xmlns:tp="http://www.plazi.org/taxpub"><tp:treatment-meta><mixed-citation publication-type="journal"><person-group><name><surname>Talamas</surname><given-names>Elijah J.</given-names></name><name><surname>Masner</surname><given-names>Lubomír</given-names></name><name><surname>Johnson</surname><given-names>Norman F.</given-names></name></person-group><article-title>Revision of the Malagasy genus <italic>Trichoteleia</italic> Kieffer (Hymenoptera, Platygastroidea, Platygastridae)</article-title><source>Zookeys</source><day>16</day><month>2</month><year>2011</year><volume>2011</volume><issue>80</issue><fpage>1</fpage><lpage>126</lpage><pub-id pub-id-type="doi">10.3897/zookeys.80.907</pub-id></mixed-citation></tp:treatment-meta><tp:nomenclature><tp:taxon-name>
                        <tp:taxon-name-part taxon-name-part-type="genus">Trichoteleia</tp:taxon-name-part>
                        <tp:taxon-name-part taxon-name-part-type="species">zuparkoi</tp:taxon-name-part>
                    		<object-id xmlns:xlink="http://www.w3.org/1999/xlink" xlink:type="simple">urn:lsid:zoobank.org:act:51C372B1-014B-48A3-A271-73B24DD0B5F2</object-id>
                    		<object-id xmlns:xlink="http://www.w3.org/1999/xlink" xlink:type="simple">urn:lsid.biosci.ohio-state.edu:osuc_concepts:243937</object-id>
                    </tp:taxon-name><tp:taxon-authority>Talamas &amp; Masner</tp:taxon-authority><tp:taxon-status xmlns:xlink="http://www.w3.org/1999/xlink" xlink:type="simple">sp. n.</tp:taxon-status><xref ref-type="fig" rid="F51">Figures 299–304</xref><xref ref-type="fn" rid="FN48">Morphbank <sup>48</sup></xref></tp:nomenclature><tp:treatment-sec sec-type="Description"><title>Description.</title><sec sec-type="Female body length"><title>Female body length:</title><p>2.55 mm (n=1). Color of head: yellow throughout. Central keel of frons: present, extending onto interantennal process. Sculpture of medial frons in female: smooth. Number of mandibular teeth: three. Basal node on mandible: present. Sculpture of frons below median ocellus: punctate rugulose throughout. Sculpture of posterior vertex: moderately punctate, rugulose posterior to eyes and posterior ocellus. Occipital rim: comprised of medium to large sized cells. Sculpture of gena: punctate rugulose. Basiconic sensillum on A7: absent.</p></sec><sec sec-type="Color of mesosoma in female"><title>Color of mesosoma in female:</title><p>yellow throughout. Sculpture along posterior pronotal sulcus: striate, striae well defined. Notaulus: percurrent, reaching suprahumeral sulcus as a smooth furrow. Sculpture of medial mesoscutum: moderately punctate in posterior half, becoming denser and transversely rugulose anteriorly. Sculpture of mesoscutellum: smooth medially, moderately punctate laterally. Postacetabular sulcus: present as a smooth furrow. Mesopleural carina: present. Sculpture along ventral half<!--PageBreak--> of prespecular sulcus: punctate rugose. Sculpture of posterolateral mesepisternum: smooth. Sculpture of ventral surface of mesepisternum: smooth. Setation of ventral metapleural area: absent. Setation of metapleural triangle: sparse. Sculpture of metapleural triangle: rugulose. Posterior margin of metapleuron below propodeal spiracle: straight to moderately convex. Color of legs: yellow throughout.</p></sec><sec sec-type="Color of metasoma in female"><title>Color of metasoma in female:</title><p>yellow. Posterior margin of transverse sulcus on T2: strongly convex. Sublateral tergal carina on T2: absent. Microsculpture on T2: <!--PageBreak-->absent. Microsculpture on T3: absent. Microsculpture on T4: absent. Horn on T1 in female: present as a large, apically rounded protuberance. Macrosculpture of T2 in female: longitudinally striate throughout. Macrosculpture of medial T3 in female: absent. Macrosculpture of lateral T3 in female: longitudinally striate. Macrosculpture of medial T4 in female: absent. Macrosculpture of lateral T4 in female: obliquely strigose. Punctation of T4 in female: sparse throughout. Macrosculpture of T5 in female: wea<!--PageBreak-->kly rugulose laterally. Punctation of T5 in female: sparse throughout. Shape of T5 in female: width of posterior margin greater than or equal to length. Microscupture on T6 in female: absent. Sculpture of T6 in female: smooth with fine setigerous punctures along lateral margin. Sculpture of S2: longitudinally striate anteromedially, otherwise smooth. Prominent longitudinal median carina on S2: absent.</p></sec><sec sec-type="Wings"><title>Wings:</title><p>macropterous, apex or forewing extending beyond posterior margin of T3. Color of forewing in female: infuscate apical to R with white spot near apex of wing. Color of hind wing: hyaline throughout. Density of setation in fore wing: uniform throughout. Density of setation in hind wing: uniform throughout. Length of R1: more than 1.5 times as long as r. M+Cu and RS+M in forewing: nebulous.</p><fig id="F51" position="float" orientation="portrait"><label>Figures 299–304.</label><caption><p><sup><xref ref-type="fn" rid="FN117">117</xref></sup><tp:taxon-name>Trichoteleia zuparkoi</tp:taxon-name> sp. n., female holotype (OSUC 181161). <bold>299</bold> Lateral habitus <bold>300</bold> Head and mesosoma, lateral view <bold>301</bold> Metasoma, dorsal view <bold>302</bold> Head and mesosoma, dorsal view <bold>303</bold> T4–T6, dorsal view <bold>304</bold> Head, anterior view. Scale bars in millimeters.</p></caption><graphic xmlns:xlink="http://www.w3.org/1999/xlink" xlink:href="ZooKeys-080-001-g051.jpg" position="float" orientation="portrait" xlink:type="simple"/></fig><fig id="F52" position="float" orientation="portrait"><label>Figures 305–310.</label><caption><p><sup><xref ref-type="fn" rid="FN118">118</xref></sup> 305, <tp:taxon-name>Trichoteleia levii</tp:taxon-name> sp. n., Lateral habitus, female (CASENT 2043789) <bold>306</bold> <tp:taxon-name>Trichoteleia jiro</tp:taxon-name> sp. n., Lateral habitus, male (OSUC 143329) <bold>307</bold> <tp:taxon-name>Trichoteleia bicolor</tp:taxon-name> sp. n., Lateral habitus, male (CASENT 2135801) <bold>308</bold> <tp:taxon-name>Trichoteleia bicolor</tp:taxon-name> sp. n., Dorsal habitus, male (CASENT 2135801) <bold>309</bold> <tp:taxon-name>Trichoteleia hemlyae</tp:taxon-name> sp. n., Lateral habitus, female (CASENT 2136418) <bold>310</bold> <tp:taxon-name>Trichoteleia hemlyae</tp:taxon-name> sp. n., Dorsal habitus, female (CASENT 2136418). Scale bars in millimeters</p></caption><graphic xmlns:xlink="http://www.w3.org/1999/xlink" xlink:href="ZooKeys-080-001-g052.jpg" position="float" orientation="portrait" xlink:type="simple"/></fig></sec></tp:treatment-sec><tp:treatment-sec sec-type="Diagnosis"><title>Diagnosis.</title><p><tp:taxon-name>Trichoteleia zuparkoi</tp:taxon-name> shares its pattern of wing coloration with <tp:taxon-name>Trichoteleia cincta</tp:taxon-name>, <tp:taxon-name>Trichoteleia delilah</tp:taxon-name>, and <tp:taxon-name>Trichoteleia picturata</tp:taxon-name>. The posterior half of the medial mesoscutum in <tp:taxon-name>Trichoteleia delilah</tp:taxon-name> and <tp:taxon-name>Trichoteleia picturata</tp:taxon-name> is longitudinally rugulose, and mostly smooth with moderately dense punctation in <tp:taxon-name>Trichoteleia zuparkoi</tp:taxon-name>. In <tp:taxon-name>Trichoteleia cincta</tp:taxon-name>, the frons below the median ocellus is dorsoventrally strigose and in <tp:taxon-name>Trichoteleia zuparkoi</tp:taxon-name> it is punctate rugulose.</p></tp:treatment-sec><tp:treatment-sec sec-type="Etymology"><title>Etymology.</title><p>This species is named for Dr. Robert Zuparko in gratitude for the tremendous amount of work involved to make the multitude of specimens available for this study.</p></tp:treatment-sec><tp:treatment-sec sec-type="Link to Distribution Map"><title>Link to Distribution Map.</title><p>[<ext-link xmlns:xlink="http://www.w3.org/1999/xlink" ext-link-type="uri" xlink:href="http://hol.osu.edu/map-large.html?id=243937" xlink:type="simple">http://hol.osu.edu/map-large.html?id=243937</ext-link>]</p></tp:treatment-sec><tp:treatment-sec sec-type="Material Examined"><title>Material Examined.</title><p>Holotype, female: <bold>MADAGASCAR:</bold> Antsiranana Auto. Prov., #1938, Manongarivo Special Reserve, 13°59.9'S 48°25.7'E, 1175m, 20.X.1998, B. L. Fisher, OSUC 181061 (deposited in CASC). Other material: <bold>MADAGASCAR:</bold> 1 female, OSUC 266091 (CASC).</p></tp:treatment-sec><tp:treatment-sec><!--Section generated to contain objects referenced in tp:taxon-treatment.--><fn-group><fn id="FN117"><label>117</label><p><ext-link xmlns:xlink="http://www.w3.org/1999/xlink" ext-link-type="uri" xlink:href="http://morphbank.net/?id=578625" xlink:type="simple">http://morphbank.net/?id=578625</ext-link></p></fn><fn id="FN48"><label>48</label><p><ext-link xmlns:xlink="http://www.w3.org/1999/xlink" ext-link-type="uri" xlink:href="http://morphbank.net/?id=578580" xlink:type="simple">http://morphbank.net/?id=578580</ext-link></p></fn><fn id="FN118"><label>118</label><p><ext-link xmlns:xlink="http://www.w3.org/1999/xlink" ext-link-type="uri" xlink:href="http://morphbank.net/?id=578634" xlink:type="simple">http://morphbank.net/?id=578634</ext-link></p></fn></fn-group></tp:treatment-sec></tp:taxon-treatment>
