# Supplementary material for: Revision of the Malagasy genus Trichoteleia Kieffer (Hymenoptera, Platygastroidea, Platygastridae)
Source: Zookeys. 2011 Feb 16;(80):1–126. doi: 10.3897/zookeys.80.907 (PMC3088049; doi:10.3897/zookeys.80.907)
Supplement: Appendix I. — Occurrence data (doi: 10.3897/zookeys.80.907.app.1a) and taxon checklist (doi: 10.3897/zookeys.80.907.app.1b) for all records used in the present paper. File format: DarwinCore Archive. Explanation note: Darwin Core Archive120 (DwC-A) is an international biodiversity informatics data standard and the preferred format for publishing data to the Global Biodiversity Information Facility (GBIF) network. Each Darwin Core Archive consists of at least three files: (1) one or more data files keeping all records of the particular dataset in a tabular format such as a comma-separated or tab-separated list; (2) the archive descriptor (meta.xml) file describing the individual data file columns used and mapping them to DwC terms; and (3) a metadata file describing the entire dataset which GBIF recommends to be EML (Ecological Metadata Language) 2.1.1 based. The format is defined in the Darwin Core text guidelines121. Darwin Core is no longer strictly bound to occurrence data, and together with Dublin Core (on which its ideas are based), it is used by GBIF and others to encode data about organism names, taxonomies and species information. The Darwin Core Archive is available as supplementary file to the present revision and can be also simultaneously published via the GBIF infrastructure through the Integrated Publishing Toolkit122 (IPT). [file ZooKeys-080-001-SD1.zip › Trichoteleia_DwC-A_occurrence_v4/data.txt]

occurence_lsid	language	basis_of_record	barcode_id	taxon_lsid	taxon	sex	life_stage	individual_count	institution_code	record_notes	locality_name	latitude	longitude	georeference_source	country	state	county	town	locality_notes	collecting_date	collector	collecting_method	determiner	determination_date	type_status	habitat	associated_taxa record_link
urn:lsid:biosci.ohio-state.edu:osuc_occurrences:CASENT__2042214	en	PreservedSpecimen	CASENT 2042214	urn:lsid:biosci.ohio-state.edu:osuc_names:241291	Trichoteleia afo	male	adult	1	CASC	[12°31'13''S 49°10'45"E MADAGASCAR:Prov. d'Antsiranana, Parc Nat, Montagne d'Ambre, 1125m 14-30.v.2001 Harin'Hala Malaise MA-01-01D-11]	Montagne d'Ambre National Park, 12°31'13"S 49°10'45"E, 1125m, MA-01-01D-11, Antsiranana Auto. Prov., Madagascar	-12.5203	49.1792	label	Madagascar	Antsiranana				14 May 2001 - 30 May 2001	Harin'Hala, R. (Rin'ha)	malaise trap	Talamas, E. (Elijah)	2008	Paratype			http://hol.osu.edu/spmInfo.html?id=CASENT 2042214
urn:lsid:biosci.ohio-state.edu:osuc_occurrences:CASENT__2042241	en	PreservedSpecimen	CASENT 2042241	urn:lsid:biosci.ohio-state.edu:osuc_names:5507	Trichoteleia albidipes	female	adult	1	OSUC	[12°15'46"S49°23'51"E MADAGASCAR:Prov. d'Antsiranana,Sakalava Beach16-31.v.2001 dwarf littoral for. Harin'Hala MT sandy trail MA-01-04B-10]	Sakalava Beach, 12°15'46"S 49°23'51"E, 10m, MA-01-04B-10, dwarf littoral forest / across sandy trail, Antsiranana Auto. Prov., Madagascar	-12.2628	49.3975	label	Madagascar	Antsiranana				16 May 2001 - 31 May 2001	Harin'Hala, R. (Rin'ha)	malaise trap	Talamas, E. (Elijah)	2008		dwarf littoral forest; across sandy trail		http://hol.osu.edu/spmInfo.html?id=CASENT 2042241
urn:lsid:biosci.ohio-state.edu:osuc_occurrences:CASENT__2042242	en	PreservedSpecimen	CASENT 2042242	urn:lsid:biosci.ohio-state.edu:osuc_names:241287	Trichoteleia janus	female	adult	1	CASC	[12°31'13"S49°10'45"E MADAGASCAR: Prov. d'Antsiranana, Parc Nat. Montagne d'Ambre1125m 14-30.v.2001Harin'Hala Malaise MA-01-01D-11]	Montagne d'Ambre National Park, 12°31'13"S 49°10'45"E, 1125m, MA-01-01D-11, Antsiranana Auto. Prov., Madagascar	-12.5203	49.1792	label	Madagascar	Antsiranana				14 May 2001 - 30 May 2001	Harin'Hala, R. (Rin'ha)	malaise trap	Talamas, E. (Elijah)	2008	Paratype			http://hol.osu.edu/spmInfo.html?id=CASENT 2042242
urn:lsid:biosci.ohio-state.edu:osuc_occurrences:CASENT__2042287	en	PreservedSpecimen	CASENT 2042287	urn:lsid:biosci.ohio-state.edu:osuc_names:5507	Trichoteleia albidipes	male	adult	1	OSUC	[12°30'52" S49°10'53"E MADAGASCAR: Prov. d'Antsiranana PN Mont. d'Ambre 29.i.2001 ME Irwin hand net 960m MA-01-01A-05]	Montagne d'Ambre National Park, 12°30'52"S 49°10'53"E, 960m, MA-01-01A-05, Antsiranana Auto. Prov., Madagascar	-12.5144	49.1814	label	Madagascar	Antsiranana				29 January 2001	Irwin, M. E. (Michael E.)	net	Talamas, E. (Elijah)	2008				http://hol.osu.edu/spmInfo.html?id=CASENT 2042287
urn:lsid:biosci.ohio-state.edu:osuc_occurrences:CASENT__2042728	en	PreservedSpecimen	CASENT 2042728	urn:lsid:biosci.ohio-state.edu:osuc_names:241291	Trichoteleia afo	female	adult	1	OSUC	[13°10'00"S 49°42'36"E MADAGASCAR:Prov. Antsiranana, 6.8km 60°E NE Daraina, Foret Bekaraoka 7.xii.03 BLFisher YPT BLF9873]	Bekaraoka Forest, 13°10'00"S 49°42'36"E, 150m, BLF9873, tropical dry forest, 6.8km (60°) ENE Daraina, Antsiranana Auto. Prov., Madagascar	-13.1667	49.71	label	Madagascar	Antsiranana				7 December 2003	Fisher, B. L. (Brian L.)	yellow pan trap	Talamas, E. (Elijah)	2008	Paratype	tropical dry forest		http://hol.osu.edu/spmInfo.html?id=CASENT 2042728
urn:lsid:biosci.ohio-state.edu:osuc_occurrences:CASENT__2042826	en	PreservedSpecimen	CASENT 2042826	urn:lsid:biosci.ohio-state.edu:osuc_names:241292	Trichoteleia tonsa	female	adult	1	CASC	[15°11'18"S 49°36'54"E MADAGASCAR: Prov. Toamasina Montagne d'Anjanaharibe 470m] [8-12.iii.03 18km 21°NNE Ambinanitelo YPT Fisher Griswold etal, BLF8004]	Mount Anjanaharibe, 15°11'18"S 49°36'54"E, 450m, BLF8004, rainforest, 18km (21°) NNE Ambinanitelo, Toamasina Auto. Prov., Madagascar	-15.1883	49.615	label	Madagascar	Toamasina				8 March 2003 - 12 March 2003	Fisher, Griswold et al.	yellow pan trap	Talamas, E. (Elijah)	2008	Paratype	rainforest		http://hol.osu.edu/spmInfo.html?id=CASENT 2042826
urn:lsid:biosci.ohio-state.edu:osuc_occurrences:CASENT__2042828	en	PreservedSpecimen	CASENT 2042828	urn:lsid:biosci.ohio-state.edu:osuc_names:241292	Trichoteleia tonsa	female	adult	1	CASC	[15°11'18"S 49°36'54"E MADAGASCAR: Prov. Toamasina Montagne d'Anjanaharibe 470m] [8-12.iii.03 18km 21°NNE Ambinanitelo YPT Fisher Griswold etal, BLF8004]	Mount Anjanaharibe, 15°11'18"S 49°36'54"E, 450m, BLF8004, rainforest, 18km (21°) NNE Ambinanitelo, Toamasina Auto. Prov., Madagascar	-15.1883	49.615	label	Madagascar	Toamasina				8 March 2003 - 12 March 2003	Fisher, Griswold et al.	yellow pan trap	Talamas, E. (Elijah)	2008	Paratype	rainforest		http://hol.osu.edu/spmInfo.html?id=CASENT 2042828
urn:lsid:biosci.ohio-state.edu:osuc_occurrences:CASENT__2042832	en	PreservedSpecimen	CASENT 2042832	urn:lsid:biosci.ohio-state.edu:osuc_names:241292	Trichoteleia tonsa	female	adult	1	CASC	[15°11'18"S 49°36'54"E MADAGASCAR: Prov. Toamasina Montagne d'Anjanaharibe 470m] [8-12.iii.03 18km 21°NNE Ambinanitelo YPT Fisher Griswold etal, BLF8004]	Mount Anjanaharibe, 15°11'18"S 49°36'54"E, 450m, BLF8004, rainforest, 18km (21°) NNE Ambinanitelo, Toamasina Auto. Prov., Madagascar	-15.1883	49.615	label	Madagascar	Toamasina				8 March 2003 - 12 March 2003	Fisher, Griswold et al.	yellow pan trap	Talamas, E. (Elijah)	2008	Holotype	rainforest		http://hol.osu.edu/spmInfo.html?id=CASENT 2042832
urn:lsid:biosci.ohio-state.edu:osuc_occurrences:CASENT__2042842	en	PreservedSpecimen	CASENT 2042842	urn:lsid:biosci.ohio-state.edu:osuc_names:241290	Trichoteleia ketrona	female	adult	1	CASC	[21°15.99'S 47°25.21'E MADAGASCAR: Prov. Fianarantsoa 1020m, PN Ranomafana Bellevue at Talatakely 4-16.v.03 MT Harin'Hala MA02-09C60]	Ranomafana National Park, 21°15.99'S 47°25.21'E, 1020m, MA-02-09C-60, secondary tropical forest, Bellevue, Talatakely, Fianarantsoa Auto. Prov., Madagascar	-21.2665	47.4202	label	Madagascar	Fianarantsoa				4 May 2003 - 16 May 2003	Harin'Hala, R. (Rin'ha)	malaise trap	Talamas, E. (Elijah)	2008	Holotype	secondary tropical forest		http://hol.osu.edu/spmInfo.html?id=CASENT 2042842
urn:lsid:biosci.ohio-state.edu:osuc_occurrences:CASENT__2042843	en	PreservedSpecimen	CASENT 2042843	urn:lsid:biosci.ohio-state.edu:osuc_names:243406	Trichoteleia subtilis	female	adult	1	OSUC	[21°15.99'S 47°25.21'E MADAGASCAR: Prov. Fianarantsoa 1020m, PN Ranomafana Bellevue at Talatakely 4-16.v.03 MT Harin'Hala MA02-09C60]	Ranomafana National Park, 21°15.99'S 47°25.21'E, 1020m, MA-02-09C-60, secondary tropical forest, Bellevue, Talatakely, Fianarantsoa Auto. Prov., Madagascar	-21.2665	47.4202	label	Madagascar	Fianarantsoa				4 May 2003 - 16 May 2003	Harin'Hala, R. (Rin'ha)	malaise trap	Talamas, E. (Elijah)	2008	Paratype	secondary tropical forest		http://hol.osu.edu/spmInfo.html?id=CASENT 2042843
urn:lsid:biosci.ohio-state.edu:osuc_occurrences:CASENT__2042864	en	PreservedSpecimen	CASENT 2042864	urn:lsid:biosci.ohio-state.edu:osuc_names:241292	Trichoteleia tonsa	male	adult	1	CASC	[15°11'18"S 49°36'54"E MADAGASCAR Prov. Toamasina Montagne d'Anjanaharibe 470m 8-12.iii.2003] [18km 21°NNE Ambinanitelo, MT Fisher Griswold etal., BLF8011]	Mount Anjanaharibe, 15°11'18"S 49°36'54"E, 450m, BLF8011, rainforest, 18km (21°) NNE Ambinanitelo, Toamasina Auto. Prov., Madagascar	-15.1883	49.615	label	Madagascar	Toamasina				8 March 2003 - 12 March 2003	Fisher, Griswold et al.	malaise trap	Talamas, E. (Elijah)	2008	Paratype	rainforest		http://hol.osu.edu/spmInfo.html?id=CASENT 2042864
urn:lsid:biosci.ohio-state.edu:osuc_occurrences:CASENT__2043317	en	PreservedSpecimen	CASENT 2043317	urn:lsid:biosci.ohio-state.edu:osuc_names:241274	Trichoteleia xantrox	female	adult	1	CASC	[12°31'13" S 49°10'45"E MADAGASCAR: Prov. d'Antsiranana, Parc Nat. Montagne d'Ambre,1125m 21-26.iv.2001 Harin'Hala MT, MA-01-01D-08]	Montagne d'Ambre National Park, 12°31'13"S 49°10'45"E, 1125m, MA-01-01D-08, Antsiranana Auto. Prov., Madagascar	-12.5203	49.1792	label	Madagascar	Antsiranana				21 April 2001 - 26 April 2001	Harin'Hala, R. (Rin'ha)	malaise trap	Talamas, E. (Elijah)	2008	Holotype			http://hol.osu.edu/spmInfo.html?id=CASENT 2043317
urn:lsid:biosci.ohio-state.edu:osuc_occurrences:CASENT__2043321	en	PreservedSpecimen	CASENT 2043321	urn:lsid:biosci.ohio-state.edu:osuc_names:241276	Trichoteleia prima	female	adult	1	CASC	[12°31'13'' S 49°10'45''E MADAGASCAR: Prov. d'Antsiranana, Parc Nat. Montagne d'Ambre, 1125m 21-26.iv.2001 Harin'Hala MT, MA-01-01D-08]	Montagne d'Ambre National Park, 12°31'13"S 49°10'45"E, 1125m, MA-01-01D-08, Antsiranana Auto. Prov., Madagascar	-12.5203	49.1792	label	Madagascar	Antsiranana				21 April 2001 - 26 April 2001	Harin'Hala, R. (Rin'ha)	malaise trap	Talamas, E. (Elijah)	2008	Holotype			http://hol.osu.edu/spmInfo.html?id=CASENT 2043321
urn:lsid:biosci.ohio-state.edu:osuc_occurrences:CASENT__2043325	en	PreservedSpecimen	CASENT 2043325	urn:lsid:biosci.ohio-state.edu:osuc_names:241271	Trichoteleia tahotra	male	adult	1	CASC	[12°31'13" S 49°10'45"E MADAGASCAR: Prov. d'Antsiranana, Parc Nat. Montagne d'Ambre,1125m 21-26.iv.2001 Harin'Hala MT, MA-01-01D-08]	Montagne d'Ambre National Park, 12°31'13"S 49°10'45"E, 1125m, MA-01-01D-08, Antsiranana Auto. Prov., Madagascar	-12.5203	49.1792	label	Madagascar	Antsiranana				21 April 2001 - 26 April 2001	Harin'Hala, R. (Rin'ha)	malaise trap	Talamas, E. (Elijah)	2008	Paratype			http://hol.osu.edu/spmInfo.html?id=CASENT 2043325
urn:lsid:biosci.ohio-state.edu:osuc_occurrences:CASENT__2043326	en	PreservedSpecimen	CASENT 2043326	urn:lsid:biosci.ohio-state.edu:osuc_names:241291	Trichoteleia afo	female	adult	1	CASC	[12°31'13" S 49°10'45"E MADAGASCAR: Prov. d'Antsiranana, Parc Nat. Montagne d'Ambre, 1125m 21-26.iv.2001 Harin'Hala MT, MA-01-01D-08]	Montagne d'Ambre National Park, 12°31'13"S 49°10'45"E, 1125m, MA-01-01D-08, Antsiranana Auto. Prov., Madagascar	-12.5203	49.1792	label	Madagascar	Antsiranana				21 April 2001 - 26 April 2001	Harin'Hala, R. (Rin'ha)	malaise trap	Talamas, E. (Elijah)	2008	Paratype			http://hol.osu.edu/spmInfo.html?id=CASENT 2043326
urn:lsid:biosci.ohio-state.edu:osuc_occurrences:CASENT__2043327	en	PreservedSpecimen	CASENT 2043327	urn:lsid:biosci.ohio-state.edu:osuc_names:241291	Trichoteleia afo	male	adult	1	CASC	[12°31'13" S 49°10'45"E MADAGASCAR: Prov. d'Antsiranana, Parc Nat. Montagne d'Ambre, 1125m 21-26.iv.2001 Harin'Hala MT, MA-01-01D-08]	Montagne d'Ambre National Park, 12°31'13"S 49°10'45"E, 1125m, MA-01-01D-08, Antsiranana Auto. Prov., Madagascar	-12.5203	49.1792	label	Madagascar	Antsiranana				21 April 2001 - 26 April 2001	Harin'Hala, R. (Rin'ha)	malaise trap	Talamas, E. (Elijah)	2008	Paratype			http://hol.osu.edu/spmInfo.html?id=CASENT 2043327
urn:lsid:biosci.ohio-state.edu:osuc_occurrences:CASENT__2043339	en	PreservedSpecimen	CASENT 2043339	urn:lsid:biosci.ohio-state.edu:osuc_names:241291	Trichoteleia afo	female	adult	1	CASC	[21°31'13" S 49°10'45"E MADAGASCAR: Prov. d'Antsiranana, Parc. Nat, Montagne d'Ambre,1125m 11.ii-4.iii.2001 Harin'Hala MT, MA-01-01D-04]	Montagne d'Ambre National Park, 12°31'13"S 49°10'45"E, 1125m, MA-01-01D-04, Antsiranana Auto. Prov., Madagascar	-12.5203	49.1792	label	Madagascar	Antsiranana				11 February 2001 - 4 March 2001	Harin'Hala, R. (Rin'ha)	malaise trap	Talamas, E. (Elijah)	2008	Paratype			http://hol.osu.edu/spmInfo.html?id=CASENT 2043339
urn:lsid:biosci.ohio-state.edu:osuc_occurrences:CASENT__2043340	en	PreservedSpecimen	CASENT 2043340	urn:lsid:biosci.ohio-state.edu:osuc_names:241271	Trichoteleia tahotra	male	adult	1	CASC	[12°31'13" S 49°10'45"E MADAGASCAR: Prov. d'Antsiranana, Parc Nat. Montagne d'Ambre,1125m 11.ii-4.iii.2001 Harin'Hala MT, MA-01-01D-04]	Montagne d'Ambre National Park, 12°31'13"S 49°10'45"E, 1125m, MA-01-01D-04, Antsiranana Auto. Prov., Madagascar	-12.5203	49.1792	label	Madagascar	Antsiranana				11 February 2001 - 4 March 2001	Harin'Hala, R. (Rin'ha)	malaise trap	Talamas, E. (Elijah)	2008	Paratype			http://hol.osu.edu/spmInfo.html?id=CASENT 2043340
urn:lsid:biosci.ohio-state.edu:osuc_occurrences:CASENT__2043341	en	PreservedSpecimen	CASENT 2043341	urn:lsid:biosci.ohio-state.edu:osuc_names:5507	Trichoteleia albidipes	male	adult	1	CASC	[12°31'13" S 49°10'45"E MADAGASCAR: Prov. d'Antsiranana, Parc Nat. Montagne d'Ambre,1125m 11.ii-4.iii.2001 Harin'Hala MT, MA-01-01D-04]	Montagne d'Ambre National Park, 12°31'13"S 49°10'45"E, 1125m, MA-01-01D-04, Antsiranana Auto. Prov., Madagascar	-12.5203	49.1792	label	Madagascar	Antsiranana				11 February 2001 - 4 March 2001	Harin'Hala, R. (Rin'ha)	malaise trap	Talamas, E. (Elijah)	2008				http://hol.osu.edu/spmInfo.html?id=CASENT 2043341
urn:lsid:biosci.ohio-state.edu:osuc_occurrences:CASENT__2043391	en	PreservedSpecimen	CASENT 2043391	urn:lsid:biosci.ohio-state.edu:osuc_names:241291	Trichoteleia afo	female	adult	1	CASC	[12°30'52" S 49°10'53"E MADAGASCAR: Prov. d'Antsiranana PN Mont. d'Ambre 21-26.i.2001. Irwin Schlinger Harin'Hala 960m MT,MA-01-01A-01]	Montagne d'Ambre National Park, 12°30'52"S 49°10'53"E, 960m, MA-01-01A-01, Antsiranana Auto. Prov., Madagascar	-12.5144	49.1814	label	Madagascar	Antsiranana				21 January 2001 - 26 January 2001	Irwin, M. E. (Michael E.), Schlinger, E. I. & Harin'Hala, R. (Rin'ha)	malaise trap	Talamas, E. (Elijah)	2008	Paratype			http://hol.osu.edu/spmInfo.html?id=CASENT 2043391
urn:lsid:biosci.ohio-state.edu:osuc_occurrences:CASENT__2043393	en	PreservedSpecimen	CASENT 2043393	urn:lsid:biosci.ohio-state.edu:osuc_names:241279	Trichoteleia jiro	male	adult	1	OSUC	[12°30'52" S49°10'53"E MADAGASCAR: Prov. d'Antsiranana PN Mont. d'Ambre 21-26.i.2001 Irwin Schlinger Harin'Hala 960m MT, MA-01-01A-01]	Montagne d'Ambre National Park, 12°30'52"S 49°10'53"E, 960m, MA-01-01A-01, Antsiranana Auto. Prov., Madagascar	-12.5144	49.1814	label	Madagascar	Antsiranana				21 January 2001 - 26 January 2001	Irwin, M. E. (Michael E.), Schlinger, E. I. & Harin'Hala, R. (Rin'ha)	malaise trap	Talamas, E. (Elijah)	2008	Paratype			http://hol.osu.edu/spmInfo.html?id=CASENT 2043393
urn:lsid:biosci.ohio-state.edu:osuc_occurrences:CASENT__2043432	en	PreservedSpecimen	CASENT 2043432	urn:lsid:biosci.ohio-state.edu:osuc_names:241278	Trichoteleia orona	male	adult	1	OSUC	[21°13.57'S 47°22.19'E MADAGASCAR Prov. Fianarantsoa 1100m PN Ranomafana Vohiparara 12-19.iii.02 Harin'Hala MT. MA02-09A-20.]	Ranomafana National Park, 21°13.57'S 47°22.19'E, 1100m, MA-02-09A-20, high altitude rainforest, broken bridge, Vohiparara, Fianarantsoa Auto. Prov., Madagascar	-21.2262	47.3698	label	Madagascar	Fianarantsoa				12 March 2002 - 19 March 2002	Harin'Hala, R. (Rin'ha)	malaise trap	Talamas, E. (Elijah)	2008	Paratype	high altitude rainforest		http://hol.osu.edu/spmInfo.html?id=CASENT 2043432
urn:lsid:biosci.ohio-state.edu:osuc_occurrences:CASENT__2043434	en	PreservedSpecimen	CASENT 2043434	urn:lsid:biosci.ohio-state.edu:osuc_names:243406	Trichoteleia subtilis	male	adult	1	CASC	[21°13.57'S 47°22.19'E MADAGASCAR:Prov. Fianarantsoa 1100m, PN Ranomafana Vohiparara 12-19.iii.02 Harin'Hala MT, MA02-09A-20]	Ranomafana National Park, 21°13.57'S 47°22.19'E, 1100m, MA-02-09A-20, high altitude rainforest, broken bridge, Vohiparara, Fianarantsoa Auto. Prov., Madagascar	-21.2262	47.3698	label	Madagascar	Fianarantsoa				12 March 2002 - 19 March 2002	Harin'Hala, R. (Rin'ha)	malaise trap	Talamas, E. (Elijah)	2008	Paratype	high altitude rainforest		http://hol.osu.edu/spmInfo.html?id=CASENT 2043434
urn:lsid:biosci.ohio-state.edu:osuc_occurrences:CASENT__2043435	en	PreservedSpecimen	CASENT 2043435	urn:lsid:biosci.ohio-state.edu:osuc_names:241293	Trichoteleia hemlyae	male	adult	1	CASC	[21°13.57'S 47°22.19'E MADAGASCAR:Prov. Fianarantsoa 1100m, PN Ranomafana Vohiparara 12-19.iii.02 Harin'Hala MT, MA02-09A-20]	Ranomafana National Park, 21°13.57'S 47°22.19'E, 1100m, MA-02-09A-20, high altitude rainforest, broken bridge, Vohiparara, Fianarantsoa Auto. Prov., Madagascar	-21.2262	47.3698	label	Madagascar	Fianarantsoa				12 March 2002 - 19 March 2002	Harin'Hala, R. (Rin'ha)	malaise trap	Talamas, E. (Elijah)	2008	Paratype	high altitude rainforest		http://hol.osu.edu/spmInfo.html?id=CASENT 2043435
urn:lsid:biosci.ohio-state.edu:osuc_occurrences:CASENT__2043773	en	PreservedSpecimen	CASENT 2043773	urn:lsid:biosci.ohio-state.edu:osuc_names:241287	Trichoteleia janus	male	adult	1	CASC	[12°19.5'S 49°20'E MADAGASCAR: Prov. d'Antsiranana 150m, Mont. Francais 15.ii-6.iii.2001 Harin'Hala for. limestone ridge MT MA-01-06-06]	Mount Antsingy (Francais), 12°19.5'S 49°20'E, 150m, MA-01-06-06, along forested limestone ridge, Antsiranana Auto. Prov., Madagascar	-12.325	49.3333	label	Madagascar	Antsiranana				15 February 2001 - 6 March 2001	Harin'Hala, R. (Rin'ha)	malaise trap	Talamas, E. (Elijah)	2008	Paratype	along forested limestone ridge		http://hol.osu.edu/spmInfo.html?id=CASENT 2043773
urn:lsid:biosci.ohio-state.edu:osuc_occurrences:CASENT__2043774	en	PreservedSpecimen	CASENT 2043774	urn:lsid:biosci.ohio-state.edu:osuc_names:241279	Trichoteleia jiro	female	adult	1	CASC	[12°19.5'S 49°20'E MADAGASCAR: Prov. d'Antsiranana 150m, Mont. Francais 15.ii-6.iii.2001 Harin'Hala for. limestone ridge MT MA-01-06-06]	Mount Antsingy (Francais), 12°19.5'S 49°20'E, 150m, MA-01-06-06, along forested limestone ridge, Antsiranana Auto. Prov., Madagascar	-12.325	49.3333	label	Madagascar	Antsiranana				15 February 2001 - 6 March 2001	Harin'Hala, R. (Rin'ha)	malaise trap	Talamas, E. (Elijah)	2008	Paratype	along forested limestone ridge		http://hol.osu.edu/spmInfo.html?id=CASENT 2043774
urn:lsid:biosci.ohio-state.edu:osuc_occurrences:CASENT__2043775	en	PreservedSpecimen	CASENT 2043775	urn:lsid:biosci.ohio-state.edu:osuc_names:241291	Trichoteleia afo	female	adult	1	CASC	[12°30'52"S49°10'53"E MADAGASCAR: Prov. d'Antsiranana, Parc Nat. Montagne d'Ambre, 960m 19.iii-5.iv.2001 Harin'Hala Malaise MA-01-01A-09]	Montagne d'Ambre National Park, 12°30'52"S 49°10'53"E, 960m, MA-01-01A-09, Antsiranana Auto. Prov., Madagascar	-12.5144	49.1814	label	Madagascar	Antsiranana				19 March 2001 - 5 April 2001	Harin'Hala, R. (Rin'ha)	malaise trap	Talamas, E. (Elijah)	2008	Paratype			http://hol.osu.edu/spmInfo.html?id=CASENT 2043775
urn:lsid:biosci.ohio-state.edu:osuc_occurrences:CASENT__2043776	en	PreservedSpecimen	CASENT 2043776	urn:lsid:biosci.ohio-state.edu:osuc_names:241291	Trichoteleia afo	male	adult	1	CASC	[12°30'52"S49°10'53"E MADAGASCAR: Prov. d'Antsiranana, Parc Nat. Montagne d'Ambre, 960m 19.iii-5.iv.2001 Harin'Hala Malaise MA-01-01A-09]	Montagne d'Ambre National Park, 12°30'52"S 49°10'53"E, 960m, MA-01-01A-09, Antsiranana Auto. Prov., Madagascar	-12.5144	49.1814	label	Madagascar	Antsiranana				19 March 2001 - 5 April 2001	Harin'Hala, R. (Rin'ha)	malaise trap	Talamas, E. (Elijah)	2008	Paratype			http://hol.osu.edu/spmInfo.html?id=CASENT 2043776
urn:lsid:biosci.ohio-state.edu:osuc_occurrences:CASENT__2043777	en	PreservedSpecimen	CASENT 2043777	urn:lsid:biosci.ohio-state.edu:osuc_names:241291	Trichoteleia afo	male	adult	1	CASC	[12°30'52"S49°10'53"E MADAGASCAR: Prov. d'Antsiranana, Parc Nat. Montagne d'Ambre, 960m 19.iii-5.iv.2001 Harin'Hala Malaise MA-01-01A-09]	Montagne d'Ambre National Park, 12°30'52"S 49°10'53"E, 960m, MA-01-01A-09, Antsiranana Auto. Prov., Madagascar	-12.5144	49.1814	label	Madagascar	Antsiranana				19 March 2001 - 5 April 2001	Harin'Hala, R. (Rin'ha)	malaise trap	Talamas, E. (Elijah)	2008	Paratype			http://hol.osu.edu/spmInfo.html?id=CASENT 2043777
urn:lsid:biosci.ohio-state.edu:osuc_occurrences:CASENT__2043778	en	PreservedSpecimen	CASENT 2043778	urn:lsid:biosci.ohio-state.edu:osuc_names:241291	Trichoteleia afo	male	adult	1	CASC	[12°30'52"S49°10'53"E MADAGASCAR: Prov. d'Antsiranana, Parc Nat. Montagne d'Ambre, 960m 19.iii-5.iv.2001 Harin'Hala Malaise MA-01-01A-09]	Montagne d'Ambre National Park, 12°30'52"S 49°10'53"E, 960m, MA-01-01A-09, Antsiranana Auto. Prov., Madagascar	-12.5144	49.1814	label	Madagascar	Antsiranana				19 March 2001 - 5 April 2001	Harin'Hala, R. (Rin'ha)	malaise trap	Talamas, E. (Elijah)	2008	Paratype			http://hol.osu.edu/spmInfo.html?id=CASENT 2043778
urn:lsid:biosci.ohio-state.edu:osuc_occurrences:CASENT__2043779	en	PreservedSpecimen	CASENT 2043779	urn:lsid:biosci.ohio-state.edu:osuc_names:241291	Trichoteleia afo	male	adult	1	CASC	[12°30'52"S49°10'53"E MADAGASCAR: Prov. d'Antsiranana, Parc Nat. Montagne d'Ambre, 960m 19.iii-5.iv.2001 Harin'Hala Malaise MA-01-01A-09]	Montagne d'Ambre National Park, 12°30'52"S 49°10'53"E, 960m, MA-01-01A-09, Antsiranana Auto. Prov., Madagascar	-12.5144	49.1814	label	Madagascar	Antsiranana				19 March 2001 - 5 April 2001	Harin'Hala, R. (Rin'ha)	malaise trap	Talamas, E. (Elijah)	2008	Paratype			http://hol.osu.edu/spmInfo.html?id=CASENT 2043779
urn:lsid:biosci.ohio-state.edu:osuc_occurrences:CASENT__2043780	en	PreservedSpecimen	CASENT 2043780	urn:lsid:biosci.ohio-state.edu:osuc_names:241291	Trichoteleia afo	male	adult	1	CASC	[12°30'52"S49°10'53"E MADAGASCAR: Prov. d'Antsiranana, Parc Nat. Montagne d'Ambre, 960m 19.iii-5.iv.2001 Harin'Hala Malaise MA-01-01A-09]	Montagne d'Ambre National Park, 12°30'52"S 49°10'53"E, 960m, MA-01-01A-09, Antsiranana Auto. Prov., Madagascar	-12.5144	49.1814	label	Madagascar	Antsiranana				19 March 2001 - 5 April 2001	Harin'Hala, R. (Rin'ha)	malaise trap	Talamas, E. (Elijah)	2008	Paratype			http://hol.osu.edu/spmInfo.html?id=CASENT 2043780
urn:lsid:biosci.ohio-state.edu:osuc_occurrences:CASENT__2043781	en	PreservedSpecimen	CASENT 2043781	urn:lsid:biosci.ohio-state.edu:osuc_names:241291	Trichoteleia afo	female	adult	1	CASC	[12°30'52"S49°10'53"E MADAGASCAR: Prov. d'Antsiranana, Parc Nat. Montagne d'Ambre, 960m 19.iii-5.iv.2001 Harin'Hala Malaise MA-01-01A-09]	Montagne d'Ambre National Park, 12°30'52"S 49°10'53"E, 960m, MA-01-01A-09, Antsiranana Auto. Prov., Madagascar	-12.5144	49.1814	label	Madagascar	Antsiranana				19 March 2001 - 5 April 2001	Harin'Hala, R. (Rin'ha)	malaise trap	Talamas, E. (Elijah)	2008	Paratype			http://hol.osu.edu/spmInfo.html?id=CASENT 2043781
urn:lsid:biosci.ohio-state.edu:osuc_occurrences:CASENT__2043782	en	PreservedSpecimen	CASENT 2043782	urn:lsid:biosci.ohio-state.edu:osuc_names:241271	Trichoteleia tahotra	male	adult	1	CASC	[12°30'52"S49°10'53"E MADAGASCAR: Prov. d'Antsiranana, Parc Nat. Montagne d'Ambre, 960m 19.iii-5.iv.2001 Harin'Hala Malaise MA-01-01A-09]	Montagne d'Ambre National Park, 12°30'52"S 49°10'53"E, 960m, MA-01-01A-09, Antsiranana Auto. Prov., Madagascar	-12.5144	49.1814	label	Madagascar	Antsiranana				19 March 2001 - 5 April 2001	Harin'Hala, R. (Rin'ha)	malaise trap	Talamas, E. (Elijah)	2008	Paratype			http://hol.osu.edu/spmInfo.html?id=CASENT 2043782
urn:lsid:biosci.ohio-state.edu:osuc_occurrences:CASENT__2043783	en	PreservedSpecimen	CASENT 2043783	urn:lsid:biosci.ohio-state.edu:osuc_names:241291	Trichoteleia afo	female	adult	1	CASC	[12°30'52"S49°10'53"E MADAGASCAR: Prov. d'Antsiranana, Parc Nat. Montagne d'Ambre, 960m 19.iii-5.iv.2001 Harin'Hala Malaise MA-01-01A-09]	Montagne d'Ambre National Park, 12°30'52"S 49°10'53"E, 960m, MA-01-01A-09, Antsiranana Auto. Prov., Madagascar	-12.5144	49.1814	label	Madagascar	Antsiranana				19 March 2001 - 5 April 2001	Harin'Hala, R. (Rin'ha)	malaise trap	Talamas, E. (Elijah)	2008	Paratype			http://hol.osu.edu/spmInfo.html?id=CASENT 2043783
urn:lsid:biosci.ohio-state.edu:osuc_occurrences:CASENT__2043784	en	PreservedSpecimen	CASENT 2043784	urn:lsid:biosci.ohio-state.edu:osuc_names:241279	Trichoteleia jiro	female	adult	1	CASC	[18°55.58'S 48°24.47'E MADAGASCAR:Prov. Toamasina bot.garden nr entrance Andasibe NP 16-23.xi.2001 Harin'Hala MT 1025m MA-01-08B-20]	Mantadia (Andasibe) National Park, 18°55.58'S 48°24.47'E, 1025m, MA-01-08B-20, tropical forest, botanical garden nr. entrance, Toamasina Auto. Prov., Madagascar	-18.9263	48.4078	label	Madagascar	Toamasina			Andasibe is a variant name for Mantadia N.P.	16 November 2001 - 23 November 2001	Harin'Hala, R. (Rin'ha)	malaise trap	Talamas, E. (Elijah)	2008	Holotype	tropical forest; botanical garden		http://hol.osu.edu/spmInfo.html?id=CASENT 2043784
urn:lsid:biosci.ohio-state.edu:osuc_occurrences:CASENT__2043785	en	PreservedSpecimen	CASENT 2043785	urn:lsid:biosci.ohio-state.edu:osuc_names:241279	Trichoteleia jiro	male	adult	1	CASC	[18°55.58'S 48°24.47'E MADAGASCAR:Prov. Toamasina bot.garden nr entrance Andasibe NP 16-23.xi.2001 Harin'Hala MT 1025m MA-01-08B-20]	Mantadia (Andasibe) National Park, 18°55.58'S 48°24.47'E, 1025m, MA-01-08B-20, tropical forest, botanical garden nr. entrance, Toamasina Auto. Prov., Madagascar	-18.9263	48.4078	label	Madagascar	Toamasina			Andasibe is a variant name for Mantadia N.P.	16 November 2001 - 23 November 2001	Harin'Hala, R. (Rin'ha)	malaise trap	Talamas, E. (Elijah)	2008	Paratype	tropical forest; botanical garden		http://hol.osu.edu/spmInfo.html?id=CASENT 2043785
urn:lsid:biosci.ohio-state.edu:osuc_occurrences:CASENT__2043786	en	PreservedSpecimen	CASENT 2043786	urn:lsid:biosci.ohio-state.edu:osuc_names:241287	Trichoteleia janus	male	adult	1	CASC	[18°55.58'S 48°24.47'E MADAGASCAR:Prov. Toamasina bot.garden nr entrance Andasibe NP 16-23.xi.2001 Harin'Hala MT 1025m MA-01-08B-20]	Mantadia (Andasibe) National Park, 18°55.58'S 48°24.47'E, 1025m, MA-01-08B-20, tropical forest, botanical garden nr. entrance, Toamasina Auto. Prov., Madagascar	-18.9263	48.4078	label	Madagascar	Toamasina			Andasibe is a variant name for Mantadia N.P.	16 November 2001 - 23 November 2001	Harin'Hala, R. (Rin'ha)	malaise trap	Talamas, E. (Elijah)	2008	Paratype	tropical forest; botanical garden		http://hol.osu.edu/spmInfo.html?id=CASENT 2043786
urn:lsid:biosci.ohio-state.edu:osuc_occurrences:CASENT__2043787	en	PreservedSpecimen	CASENT 2043787	urn:lsid:biosci.ohio-state.edu:osuc_names:241271	Trichoteleia tahotra	male	adult	1	CASC	[12°15'46"S49°23'51"E MADAGASCAR:Prov. d'Antsiranana,Sakalava Beach16-31.v.2001 dwarf littoral for. Harin'Hala MT sandy trail MA-01-04B-10]	Sakalava Beach, 12°15'46"S 49°23'51"E, 10m, MA-01-04B-10, dwarf littoral forest / across sandy trail, Antsiranana Auto. Prov., Madagascar	-12.2628	49.3975	label	Madagascar	Antsiranana				16 May 2001 - 31 May 2001	Harin'Hala, R. (Rin'ha)	malaise trap	Talamas, E. (Elijah)	2008	Paratype	dwarf littoral forest; across sandy trail		http://hol.osu.edu/spmInfo.html?id=CASENT 2043787
urn:lsid:biosci.ohio-state.edu:osuc_occurrences:CASENT__2043788	en	PreservedSpecimen	CASENT 2043788	urn:lsid:biosci.ohio-state.edu:osuc_names:243405	Trichoteleia levii	male	adult	1	CASC	[12°15'46"S49°23'51"E MADAGASCAR:Prov. d'Antsiranana,Sakalava Beach16-31.v.2001 dwarf littoral for. Harin'Hala MT sandy trail MA-01-04B-10]	Sakalava Beach, 12°15'46"S 49°23'51"E, 10m, MA-01-04B-10, dwarf littoral forest / across sandy trail, Antsiranana Auto. Prov., Madagascar	-12.2628	49.3975	label	Madagascar	Antsiranana				16 May 2001 - 31 May 2001	Harin'Hala, R. (Rin'ha)	malaise trap	Talamas, E. (Elijah)	2008	Paratype	dwarf littoral forest; across sandy trail		http://hol.osu.edu/spmInfo.html?id=CASENT 2043788
urn:lsid:biosci.ohio-state.edu:osuc_occurrences:CASENT__2043789	en	PreservedSpecimen	CASENT 2043789	urn:lsid:biosci.ohio-state.edu:osuc_names:243405	Trichoteleia levii	female	adult	1	OSUC	[12°15'46"S49°23'51"E MADAGASCAR:Prov. d'Antsiranana,Sakalava Beach16-31.v.2001 dwarf littoral for. Harin'Hala MT sandy trail MA-01-04B-10]	Sakalava Beach, 12°15'46"S 49°23'51"E, 10m, MA-01-04B-10, dwarf littoral forest / across sandy trail, Antsiranana Auto. Prov., Madagascar	-12.2628	49.3975	label	Madagascar	Antsiranana				16 May 2001 - 31 May 2001	Harin'Hala, R. (Rin'ha)	malaise trap	Talamas, E. (Elijah)	2008	Paratype	dwarf littoral forest; across sandy trail		http://hol.osu.edu/spmInfo.html?id=CASENT 2043789
urn:lsid:biosci.ohio-state.edu:osuc_occurrences:CASENT__2043790	en	PreservedSpecimen	CASENT 2043790	urn:lsid:biosci.ohio-state.edu:osuc_names:243405	Trichoteleia levii	male	adult	1	CASC	[12°15'46"S49°23'51"E MADAGASCAR:Prov. d'Antsiranana,Sakalava Beach16-31.v.2001 dwarf littoral for. Harin'Hala MT sandy trail MA-01-04B-10]	Sakalava Beach, 12°15'46"S 49°23'51"E, 10m, MA-01-04B-10, dwarf littoral forest / across sandy trail, Antsiranana Auto. Prov., Madagascar	-12.2628	49.3975	label	Madagascar	Antsiranana				16 May 2001 - 31 May 2001	Harin'Hala, R. (Rin'ha)	malaise trap	Talamas, E. (Elijah)	2008	Paratype	dwarf littoral forest; across sandy trail		http://hol.osu.edu/spmInfo.html?id=CASENT 2043790
urn:lsid:biosci.ohio-state.edu:osuc_occurrences:CASENT__2043792	en	PreservedSpecimen	CASENT 2043792	urn:lsid:biosci.ohio-state.edu:osuc_names:241270	Trichoteleia quazii	male	adult	1	CASC	[12°30'52"S49°10'53"E MADAGASCAR: Prov. d'Antsiranana, Parc Nat. Montagne d'Ambre, 960m 19.iii-5.iv.2001 Harin'Hala Malaise MA-01-01A-09]	Montagne d'Ambre National Park, 12°30'52"S 49°10'53"E, 960m, MA-01-01A-09, Antsiranana Auto. Prov., Madagascar	-12.5144	49.1814	label	Madagascar	Antsiranana				19 March 2001 - 5 April 2001	Harin'Hala, R. (Rin'ha)	malaise trap	Talamas, E. (Elijah)	2008	Paratype			http://hol.osu.edu/spmInfo.html?id=CASENT 2043792
urn:lsid:biosci.ohio-state.edu:osuc_occurrences:CASENT__2043794	en	PreservedSpecimen	CASENT 2043794	urn:lsid:biosci.ohio-state.edu:osuc_names:241287	Trichoteleia janus	male	adult	1	CASC	[12°30'52"S49°10'53"E MADAGASCAR: Prov. d'Antsiranana, Parc Nat. Montagne d'Ambre, 960m 19.iii-5.iv.2001 Harin'Hala Malaise MA-01-01A-09]	Montagne d'Ambre National Park, 12°30'52"S 49°10'53"E, 960m, MA-01-01A-09, Antsiranana Auto. Prov., Madagascar	-12.5144	49.1814	label	Madagascar	Antsiranana				19 March 2001 - 5 April 2001	Harin'Hala, R. (Rin'ha)	malaise trap	Talamas, E. (Elijah)	2008	Paratype			http://hol.osu.edu/spmInfo.html?id=CASENT 2043794
urn:lsid:biosci.ohio-state.edu:osuc_occurrences:CASENT__2043795	en	PreservedSpecimen	CASENT 2043795	urn:lsid:biosci.ohio-state.edu:osuc_names:241278	Trichoteleia orona	male	adult	1	CASC	[12°30'52"S49°10'53"E MADAGASCAR: Prov. d'Antsiranana, Parc Nat. Montagne d'Ambre, 960m 19.iii-5.iv.2001 Harin'Hala Malaise MA-01-01A-09] [Trichoteleia Det.L.Masner, 2007]	Montagne d'Ambre National Park, 12°30'52"S 49°10'53"E, 960m, MA-01-01A-09, Antsiranana Auto. Prov., Madagascar	-12.5144	49.1814	label	Madagascar	Antsiranana				19 March 2001 - 5 April 2001	Harin'Hala, R. (Rin'ha)	malaise trap	Talamas, E. (Elijah)	2008	Paratype			http://hol.osu.edu/spmInfo.html?id=CASENT 2043795
urn:lsid:biosci.ohio-state.edu:osuc_occurrences:CASENT__2043796	en	PreservedSpecimen	CASENT 2043796	urn:lsid:biosci.ohio-state.edu:osuc_names:5508	Trichoteleia pauliani	male	adult	1	CASC	[12°30'52"S49°10'53"E MADAGASCAR: Prov. d'Antsiranana, Parc Nat. Montagne d'Ambre, 960m 19.iii-5.iv.2001 Harin'Hala Malaise MA-01-01A-09]	Montagne d'Ambre National Park, 12°30'52"S 49°10'53"E, 960m, MA-01-01A-09, Antsiranana Auto. Prov., Madagascar	-12.5144	49.1814	label	Madagascar	Antsiranana				19 March 2001 - 5 April 2001	Harin'Hala, R. (Rin'ha)	malaise trap	Talamas, E. (Elijah)	2010				http://hol.osu.edu/spmInfo.html?id=CASENT 2043796
urn:lsid:biosci.ohio-state.edu:osuc_occurrences:CASENT__2043798	en	PreservedSpecimen	CASENT 2043798	urn:lsid:biosci.ohio-state.edu:osuc_names:241270	Trichoteleia quazii	female	adult	1	CASC	[12°30'52"S49°10'53"E MADAGASCAR: Prov. d'Antsiranana, Parc Nat. Montagne d'Ambre, 960m 19.iii-5.iv.2001 Harin'Hala Malaise MA-01-01A-09]	Montagne d'Ambre National Park, 12°30'52"S 49°10'53"E, 960m, MA-01-01A-09, Antsiranana Auto. Prov., Madagascar	-12.5144	49.1814	label	Madagascar	Antsiranana				19 March 2001 - 5 April 2001	Harin'Hala, R. (Rin'ha)	malaise trap	Talamas, E. (Elijah)	2008	Paratype			http://hol.osu.edu/spmInfo.html?id=CASENT 2043798
urn:lsid:biosci.ohio-state.edu:osuc_occurrences:CASENT__2043799	en	PreservedSpecimen	CASENT 2043799	urn:lsid:biosci.ohio-state.edu:osuc_names:243406	Trichoteleia subtilis	male	adult	1	OSUC	[12°30'52"S49°10'53"E MADAGASCAR: Prov. d'Antsiranana, Parc Nat. Montagne d'Ambre, 960m 19.iii-5.iv.2001 Harin'Hala Malaise MA-01-01A-09]	Montagne d'Ambre National Park, 12°30'52"S 49°10'53"E, 960m, MA-01-01A-09, Antsiranana Auto. Prov., Madagascar	-12.5144	49.1814	label	Madagascar	Antsiranana				19 March 2001 - 5 April 2001	Harin'Hala, R. (Rin'ha)	malaise trap	Talamas, E. (Elijah)	2008	Paratype			http://hol.osu.edu/spmInfo.html?id=CASENT 2043799
urn:lsid:biosci.ohio-state.edu:osuc_occurrences:CASENT__2132026	en	PreservedSpecimen	CASENT 2132026	urn:lsid:biosci.ohio-state.edu:osuc_names:241270	Trichoteleia quazii	female	adult	1	CASC	[21°15.05'S 47°24.43'E MADAGASCAR:Prov. Fianarantsoa 1130 m PN Ranomafana radio tower for.edge 17-30.v.03 MT Harin'Hala MA02-09B-61]	Ranomafana National Park, 21°15.05'S 47°24.43'E, 1130m, MA-02-09B-61, forest edge / mixed tropical forest, radio tower, Fianarantsoa Auto. Prov., Madagascar	-21.2508	47.4072	label	Madagascar	Fianarantsoa				17 May 2003 - 30 May 2003	Harin'Hala, R. (Rin'ha)	malaise trap	Talamas, E. (Elijah)	2008	Holotype	forest edge; mixed tropical forest		http://hol.osu.edu/spmInfo.html?id=CASENT 2132026
urn:lsid:biosci.ohio-state.edu:osuc_occurrences:CASENT__2132655	en	PreservedSpecimen	CASENT 2132655	urn:lsid:biosci.ohio-state.edu:osuc_names:241293	Trichoteleia hemlyae	male	adult	1	CASC	[21°15.05'S 47°24.43'E MADAGASCAR:Prov. Fianarantsoa 1130 m PN Ranomafana radio tower for.edge 15-27.iv.03 MT Harin'Hala MA02-09B-58]	Ranomafana National Park, 21°15.05'S 47°24.43'E, 1130m, MA-02-09B-58, forest edge / mixed tropical forest, radio tower, Fianarantsoa Auto. Prov., Madagascar	-21.2508	47.4072	label	Madagascar	Fianarantsoa				15 April 2003 - 27 April 2003	Harin'Hala, R. (Rin'ha)	malaise trap	Talamas, E. (Elijah)	2008	Paratype	forest edge; mixed tropical forest		http://hol.osu.edu/spmInfo.html?id=CASENT 2132655
urn:lsid:biosci.ohio-state.edu:osuc_occurrences:CASENT__2133925	en	PreservedSpecimen	CASENT 2133925	urn:lsid:biosci.ohio-state.edu:osuc_names:5507	Trichoteleia albidipes	male	adult	1	CASC	[17°17'00"S 49°25'00"E MADAGASCAR: Prov. Toamasina Parcelle E7 Tampolo 18-21.iv.2004 10m Malagasy ant team coll., YPT, BLF10834]	Tampolo, 17°17'00"S 49°25'00"E, 10m, BLF10834, littoral forest, parcel E7, Toamasina Auto. Prov., Madagascar	-17.2833	49.4167	label	Madagascar	Toamasina		Tampolo		18 April 2004 - 21 April 2004		yellow pan trap	Talamas, E. (Elijah)	2009		littoral forest		http://hol.osu.edu/spmInfo.html?id=CASENT 2133925
urn:lsid:biosci.ohio-state.edu:osuc_occurrences:CASENT__2133932	en	PreservedSpecimen	CASENT 2133932	urn:lsid:biosci.ohio-state.edu:osuc_names:241293	Trichoteleia hemlyae	female	adult	1	CASC	[21°15.05'S 47°24.43'E MADAGASCAR: Prov. Fianarantsoa 1130m, PN Ranomafana, radio tower for. edge 21-28.i.2002 MT Harin'Hala MA02-09B-13]	Ranomafana National Park, 21°15.05'S 47°24.43'E, 1130m, MA-02-09B-13, forest edge / mixed tropical forest, radio tower, Fianarantsoa Auto. Prov., Madagascar	-21.2508	47.4072	label	Madagascar	Fianarantsoa				21 January 2002 - 28 January 2002	Harin'Hala	malaise trap	Talamas, E. (Elijah)	2009	Paratype	forest edge; mixed tropical forest		http://hol.osu.edu/spmInfo.html?id=CASENT 2133932
urn:lsid:biosci.ohio-state.edu:osuc_occurrences:CASENT__2133933	en	PreservedSpecimen	CASENT 2133933	urn:lsid:biosci.ohio-state.edu:osuc_names:241293	Trichoteleia hemlyae	female	adult	1	CASC	[21°15.05'S 47°24.43'E MADAGASCAR: Prov. Fianarantsoa 1130m, PN Ranomafana, radio tower for. edge 21-28.i.2002 MT Harin'Hala MA02-09B-13]	Ranomafana National Park, 21°15.05'S 47°24.43'E, 1130m, MA-02-09B-13, forest edge / mixed tropical forest, radio tower, Fianarantsoa Auto. Prov., Madagascar	-21.2508	47.4072	label	Madagascar	Fianarantsoa				21 January 2002 - 28 January 2002	Harin'Hala	malaise trap	Talamas, E. (Elijah)	2009	Paratype	forest edge; mixed tropical forest		http://hol.osu.edu/spmInfo.html?id=CASENT 2133933
urn:lsid:biosci.ohio-state.edu:osuc_occurrences:CASENT__2133946	en	PreservedSpecimen	CASENT 2133946	urn:lsid:biosci.ohio-state.edu:osuc_names:241279	Trichoteleia jiro	female	adult	1	CASC	[12°30'52"S 49°10'53"E MADAGASCAR: Prov. d'Antsiranana, PN Mont. d'Ambre, 11-12.ii.2001 MT, 960m, Harin'Hala MA-01-01A-06]	Montagne d'Ambre National Park, 12°30'52"S 49°10'53"E, 960m, MA-01-01A-06, Antsiranana Auto. Prov., Madagascar	-12.5144	49.1814	label	Madagascar	Antsiranana				11 February 2001 - 12 February 2001	Harin'Hala	malaise trap	Talamas, E. (Elijah)	2009	Paratype			http://hol.osu.edu/spmInfo.html?id=CASENT 2133946
urn:lsid:biosci.ohio-state.edu:osuc_occurrences:CASENT__2133947	en	PreservedSpecimen	CASENT 2133947	urn:lsid:biosci.ohio-state.edu:osuc_names:241279	Trichoteleia jiro	female	adult	1	CASC	[12°30'52"S 49°10'53"E MADAGASCAR: Prov. d'Antsiranana, PN Mont. d'Ambre, 11-12.ii.2001 MT, 960m, Harin'Hala MA-01-01A-06]	Montagne d'Ambre National Park, 12°30'52"S 49°10'53"E, 960m, MA-01-01A-06, Antsiranana Auto. Prov., Madagascar	-12.5144	49.1814	label	Madagascar	Antsiranana				11 February 2001 - 12 February 2001	Harin'Hala	malaise trap	Talamas, E. (Elijah)	2009	Paratype			http://hol.osu.edu/spmInfo.html?id=CASENT 2133947
urn:lsid:biosci.ohio-state.edu:osuc_occurrences:CASENT__2133948	en	PreservedSpecimen	CASENT 2133948	urn:lsid:biosci.ohio-state.edu:osuc_names:241291	Trichoteleia afo	male	adult	1	CASC	[12°30'52"S 49°10'53"E MADAGASCAR: Prov. d'Antsiranana, PN Mont. d'Ambre, 11-12.ii.2001 MT, 960m, Harin'Hala MA-01-01A-06]	Montagne d'Ambre National Park, 12°30'52"S 49°10'53"E, 960m, MA-01-01A-06, Antsiranana Auto. Prov., Madagascar	-12.5144	49.1814	label	Madagascar	Antsiranana				11 February 2001 - 12 February 2001	Harin'Hala	malaise trap	Talamas, E. (Elijah)	2009	Paratype			http://hol.osu.edu/spmInfo.html?id=CASENT 2133948
urn:lsid:biosci.ohio-state.edu:osuc_occurrences:CASENT__2134082	en	PreservedSpecimen	CASENT 2134082	urn:lsid:biosci.ohio-state.edu:osuc_names:241270	Trichoteleia quazii	female	adult	1	CASC	[21°15.05'S 47°24.43'E MADAGASCAR: Prov. Fianarantsoa 1130m PN Ranomafana radio tower for. edge 14-21.i.02 MT Harin'Hala MA02-09B12]	Ranomafana National Park, 21°15.05'S 47°24.43'E, 1130m, MA-02-09B-12, forest edge / mixed tropical forest, radio tower, Fianarantsoa Auto. Prov., Madagascar	-21.2508	47.4072	label	Madagascar	Fianarantsoa				14 January 2002 - 21 January 2002	Harin'Hala, R. (Rin'ha)	malaise trap	Talamas, E. (Elijah)	2008	Paratype	forest edge / mixed tropical forest		http://hol.osu.edu/spmInfo.html?id=CASENT 2134082
urn:lsid:biosci.ohio-state.edu:osuc_occurrences:CASENT__2134084	en	PreservedSpecimen	CASENT 2134084	urn:lsid:biosci.ohio-state.edu:osuc_names:241293	Trichoteleia hemlyae	male	adult	1	CASC	[21°15.05'S 47°24.43'E MADAGASCAR: Prov. Fianarantsoa 1130m PN Ranomafana radio tower for. edge 14-21.i.02 MT Harin'Hala MA02-09B12] [Trichoteleia det. L. Musetti 2008]	Ranomafana National Park, 21°15.05'S 47°24.43'E, 1130m, MA-02-09B-12, forest edge / mixed tropical forest, radio tower, Fianarantsoa Auto. Prov., Madagascar	-21.2508	47.4072	label	Madagascar	Fianarantsoa				14 January 2002 - 21 January 2002	Harin'Hala, R. (Rin'ha)	malaise trap	Talamas, E. (Elijah)	2008	Paratype	forest edge / mixed tropical forest		http://hol.osu.edu/spmInfo.html?id=CASENT 2134084
urn:lsid:biosci.ohio-state.edu:osuc_occurrences:CASENT__2134085	en	PreservedSpecimen	CASENT 2134085	urn:lsid:biosci.ohio-state.edu:osuc_names:241293	Trichoteleia hemlyae	male	adult	1	CASC	[21°15.05'S 47°24.43'E MADAGASCAR: Prov. Fianarantsoa 1130m PN Ranomafana radio tower for. edge 14-21.i.02 MT Harin'Hala MA02-09B12]	Ranomafana National Park, 21°15.05'S 47°24.43'E, 1130m, MA-02-09B-12, forest edge / mixed tropical forest, radio tower, Fianarantsoa Auto. Prov., Madagascar	-21.2508	47.4072	label	Madagascar	Fianarantsoa				14 January 2002 - 21 January 2002	Harin'Hala, R. (Rin'ha)	malaise trap	Talamas, E. (Elijah)	2008	Paratype	forest edge / mixed tropical forest		http://hol.osu.edu/spmInfo.html?id=CASENT 2134085
urn:lsid:biosci.ohio-state.edu:osuc_occurrences:CASENT__2134088	en	PreservedSpecimen	CASENT 2134088	urn:lsid:biosci.ohio-state.edu:osuc_names:241272	Trichoteleia nify	male	adult	1	CNCI	[21°15.05'S 47°24.43'E MADAGASCAR:Prov. Fianarantsoa 1130m PN Ranomafana radio tower for. edge 14-21.i.02 MT Harin'Hala MA02-09B12]	Ranomafana National Park, 21°15.05'S 47°24.43'E, 1130m, MA-02-09B-12, forest edge / mixed tropical forest, radio tower, Fianarantsoa Auto. Prov., Madagascar	-21.2508	47.4072	label	Madagascar	Fianarantsoa				14 January 2002 - 21 January 2002	Harin'Hala, R. (Rin'ha)	malaise trap	Talamas, E. (Elijah)	2009	Paratype	forest edge; mixed tropical forest		http://hol.osu.edu/spmInfo.html?id=CASENT 2134088
urn:lsid:biosci.ohio-state.edu:osuc_occurrences:CASENT__2134089	en	PreservedSpecimen	CASENT 2134089	urn:lsid:biosci.ohio-state.edu:osuc_names:241293	Trichoteleia hemlyae	male	adult	1	CASC	[21°15.05'S 47°24.43'E MADAGASCAR: Prov. Fianarantsoa 1130m PN Ranomafana radio tower for. edge 14-21.i.02 MT Harin'Hala MA02-09B12]	Ranomafana National Park, 21°15.05'S 47°24.43'E, 1130m, MA-02-09B-12, forest edge / mixed tropical forest, radio tower, Fianarantsoa Auto. Prov., Madagascar	-21.2508	47.4072	label	Madagascar	Fianarantsoa				14 January 2002 - 21 January 2002	Harin'Hala, R. (Rin'ha)	malaise trap	Talamas, E. (Elijah)	2008	Paratype	forest edge / mixed tropical forest		http://hol.osu.edu/spmInfo.html?id=CASENT 2134089
urn:lsid:biosci.ohio-state.edu:osuc_occurrences:CASENT__2134090	en	PreservedSpecimen	CASENT 2134090	urn:lsid:biosci.ohio-state.edu:osuc_names:241293	Trichoteleia hemlyae	male	adult	1	CASC	[21°15.05'S 47°24.43'E MADAGASCAR: Prov. Fianarantsoa 1130m PN Ranomafana radio tower for. edge 14-21.i.02 MT Harin'Hala MA02-09B12]	Ranomafana National Park, 21°15.05'S 47°24.43'E, 1130m, MA-02-09B-12, forest edge / mixed tropical forest, radio tower, Fianarantsoa Auto. Prov., Madagascar	-21.2508	47.4072	label	Madagascar	Fianarantsoa				14 January 2002 - 21 January 2002	Harin'Hala, R. (Rin'ha)	malaise trap	Talamas, E. (Elijah)	2008	Paratype	forest edge / mixed tropical forest		http://hol.osu.edu/spmInfo.html?id=CASENT 2134090
urn:lsid:biosci.ohio-state.edu:osuc_occurrences:CASENT__2134091	en	PreservedSpecimen	CASENT 2134091	urn:lsid:biosci.ohio-state.edu:osuc_names:5508	Trichoteleia pauliani	female	adult	1	OSUC	[21°15.05'S 47°24.43'E MADAGASCAR: Prov. Fianarantsoa 1130m PN Ranomafana radio tower for. edge 14-21.i.02 MT Harin'Hala MA02-09B12]	Ranomafana National Park, 21°15.05'S 47°24.43'E, 1130m, MA-02-09B-12, forest edge / mixed tropical forest, radio tower, Fianarantsoa Auto. Prov., Madagascar	-21.2508	47.4072	label	Madagascar	Fianarantsoa				14 January 2002 - 21 January 2002	Harin'Hala, R. (Rin'ha)	malaise trap	Talamas, E. (Elijah)	2010		forest edge / mixed tropical forest		http://hol.osu.edu/spmInfo.html?id=CASENT 2134091
urn:lsid:biosci.ohio-state.edu:osuc_occurrences:CASENT__2134092	en	PreservedSpecimen	CASENT 2134092	urn:lsid:biosci.ohio-state.edu:osuc_names:241293	Trichoteleia hemlyae	male	adult	1	CASC	[21°15.05'S 47°24.43'E MADAGASCAR: Prov. Fianarantsoa 1130m PN Ranomafana radio tower for. edge 14-21.i.02 MT Harin'Hala MA02-09B12]	Ranomafana National Park, 21°15.05'S 47°24.43'E, 1130m, MA-02-09B-12, forest edge / mixed tropical forest, radio tower, Fianarantsoa Auto. Prov., Madagascar	-21.2508	47.4072	label	Madagascar	Fianarantsoa				14 January 2002 - 21 January 2002	Harin'Hala, R. (Rin'ha)	malaise trap	Talamas, E. (Elijah)	2008	Paratype	forest edge / mixed tropical forest		http://hol.osu.edu/spmInfo.html?id=CASENT 2134092
urn:lsid:biosci.ohio-state.edu:osuc_occurrences:CASENT__2134093	en	PreservedSpecimen	CASENT 2134093	urn:lsid:biosci.ohio-state.edu:osuc_names:5508	Trichoteleia pauliani	male	adult	1	CASC	[21°15.05'S 47°24.43'E MADAGASCAR: Prov. Fianarantsoa 1130m PN Ranomafana radio tower for. edge 14-21.i.02 MT Harin'Hala MA02-09B12]	Ranomafana National Park, 21°15.05'S 47°24.43'E, 1130m, MA-02-09B-12, forest edge / mixed tropical forest, radio tower, Fianarantsoa Auto. Prov., Madagascar	-21.2508	47.4072	label	Madagascar	Fianarantsoa				14 January 2002 - 21 January 2002	Harin'Hala, R. (Rin'ha)	malaise trap	Talamas, E. (Elijah)	2010		forest edge / mixed tropical forest		http://hol.osu.edu/spmInfo.html?id=CASENT 2134093
urn:lsid:biosci.ohio-state.edu:osuc_occurrences:CASENT__2134096	en	PreservedSpecimen	CASENT 2134096	urn:lsid:biosci.ohio-state.edu:osuc_names:5508	Trichoteleia pauliani	female	adult	1	CASC	[21°15.05'S 47°24.43'E MADAGASCAR: Prov. Fianarantsoa 1130m PN Ranomafana radio tower for.edge 14-21.i.02 MT Harin'Hala MA02-09B12]	Ranomafana National Park, 21°15.05'S 47°24.43'E, 1130m, MA-02-09B-12, forest edge / mixed tropical forest, radio tower, Fianarantsoa Auto. Prov., Madagascar	-21.2508	47.4072	label	Madagascar	Fianarantsoa				14 January 2002 - 21 January 2002	Harin'Hala, R. (Rin'ha)	malaise trap	Talamas, E. (Elijah)	2010		forest edge; mixed tropical forest		http://hol.osu.edu/spmInfo.html?id=CASENT 2134096
urn:lsid:biosci.ohio-state.edu:osuc_occurrences:CASENT__2134100	en	PreservedSpecimen	CASENT 2134100	urn:lsid:biosci.ohio-state.edu:osuc_names:241293	Trichoteleia hemlyae	male	adult	1	OSUC	[21°15.05'S 47°24.43'E MADAGASCAR: Prov. Fianarantsoa 1130m PN Ranomafana radio tower for. edge 14-21.i.02 MT Harin'Hala MA02-09B12]	Ranomafana National Park, 21°15.05'S 47°24.43'E, 1130m, MA-02-09B-12, forest edge / mixed tropical forest, radio tower, Fianarantsoa Auto. Prov., Madagascar	-21.2508	47.4072	label	Madagascar	Fianarantsoa				14 January 2002 - 21 January 2002	Harin'Hala, R. (Rin'ha)	malaise trap	Talamas, E. (Elijah)	2008	Paratype	forest edge / mixed tropical forest		http://hol.osu.edu/spmInfo.html?id=CASENT 2134100
urn:lsid:biosci.ohio-state.edu:osuc_occurrences:CASENT__2134101	en	PreservedSpecimen	CASENT 2134101	urn:lsid:biosci.ohio-state.edu:osuc_names:241272	Trichoteleia nify	male	adult	1	CNCI	[21°15.05'S 47°24.43'E MADAGASCAR:Prov. Fianarantsoa 1130m PN Ranomafana radio tower for. edge 14-21.i.02 MT Harin'Hala MA02-09B12]	Ranomafana National Park, 21°15.05'S 47°24.43'E, 1130m, MA-02-09B-12, forest edge / mixed tropical forest, radio tower, Fianarantsoa Auto. Prov., Madagascar	-21.2508	47.4072	label	Madagascar	Fianarantsoa				14 January 2002 - 21 January 2002	Harin'Hala, R. (Rin'ha)	malaise trap	Talamas, E. (Elijah)	2009	Paratype	forest edge; mixed tropical forest		http://hol.osu.edu/spmInfo.html?id=CASENT 2134101
urn:lsid:biosci.ohio-state.edu:osuc_occurrences:CASENT__2134151	en	PreservedSpecimen	CASENT 2134151	urn:lsid:biosci.ohio-state.edu:osuc_names:241271	Trichoteleia tahotra	male	adult	1	CASC	[21°15.05'S 47°24.43'E MADAGASCAR: Prov. Fianarantsoa 1130m PN Ranomafana radio tower for. edge 29.vi-6.vii.03 MT Harin'Hala MA02-09B-65]	Ranomafana National Park, 21°15.05'S 47°24.43'E, 1130m, MA-02-09B-65, forest edge / mixed tropical forest, radio tower, Fianarantsoa Auto. Prov., Madagascar	-21.2508	47.4072	label	Madagascar	Fianarantsoa				29 June 2003 - 6 July 2003	Harin'Hala, R. (Rin'ha)	malaise trap	Talamas, E. (Elijah)	2008	Paratype	forest edge / mixed tropical forest		http://hol.osu.edu/spmInfo.html?id=CASENT 2134151
urn:lsid:biosci.ohio-state.edu:osuc_occurrences:CASENT__2134153	en	PreservedSpecimen	CASENT 2134153	urn:lsid:biosci.ohio-state.edu:osuc_names:241278	Trichoteleia orona	male	adult	1	CASC	[21°15.05'S 47°24.43'E MADAGASCAR: Prov. Fianarantsoa 1130m PN Ranomafana radio tower for. edge 29.vi-6.vii.03 MT Harin'Hala MA02-09B-65]	Ranomafana National Park, 21°15.05'S 47°24.43'E, 1130m, MA-02-09B-65, forest edge / mixed tropical forest, radio tower, Fianarantsoa Auto. Prov., Madagascar	-21.2508	47.4072	label	Madagascar	Fianarantsoa				29 June 2003 - 6 July 2003	Harin'Hala, R. (Rin'ha)	malaise trap	Talamas, E. (Elijah)	2008	Paratype	forest edge / mixed tropical forest		http://hol.osu.edu/spmInfo.html?id=CASENT 2134153
urn:lsid:biosci.ohio-state.edu:osuc_occurrences:CASENT__2134158	en	PreservedSpecimen	CASENT 2134158	urn:lsid:biosci.ohio-state.edu:osuc_names:243406	Trichoteleia subtilis	female	adult	1	CASC	[21°15.05'S 47°24.43'E MADAGASCAR: Prov. Fianarantsoa 1130m PN Ranomafana radio tower for.edge 29.vi-6.vii.03 MT Harin'Hala MA02-09B-65]	Ranomafana National Park, 21°15.05'S 47°24.43'E, 1130m, MA-02-09B-65, forest edge / mixed tropical forest, radio tower, Fianarantsoa Auto. Prov., Madagascar	-21.2508	47.4072	label	Madagascar	Fianarantsoa				29 June 2003 - 6 July 2003	Harin'Hala, R. (Rin'ha)	malaise trap	Talamas, E. (Elijah)	2008	Paratype	forest edge; mixed tropical forest		http://hol.osu.edu/spmInfo.html?id=CASENT 2134158
urn:lsid:biosci.ohio-state.edu:osuc_occurrences:CASENT__2134160	en	PreservedSpecimen	CASENT 2134160	urn:lsid:biosci.ohio-state.edu:osuc_names:241272	Trichoteleia nify	male	adult	1	CASC	[21°15.05'S 47°24.43'E MADAGASCAR: Prov. Fianarantsoa 1130m PN Ranomafana radio tower for. edge 29.vi-6.vii.03 MT Harin'Hala MA02-09B-65]	Ranomafana National Park, 21°15.05'S 47°24.43'E, 1130m, MA-02-09B-65, forest edge / mixed tropical forest, radio tower, Fianarantsoa Auto. Prov., Madagascar	-21.2508	47.4072	label	Madagascar	Fianarantsoa				29 June 2003 - 6 July 2003	Harin'Hala, R. (Rin'ha)	malaise trap	Talamas, E. (Elijah)	2008	Paratype	forest edge / mixed tropical forest		http://hol.osu.edu/spmInfo.html?id=CASENT 2134160
urn:lsid:biosci.ohio-state.edu:osuc_occurrences:CASENT__2134162	en	PreservedSpecimen	CASENT 2134162	urn:lsid:biosci.ohio-state.edu:osuc_names:241293	Trichoteleia hemlyae	male	adult	1	CASC	[21°15.05'S 47°24.43'E MADAGASCAR: Prov. Fianarantsoa 1130m PN Ranomafana radio tower for. edge 29.vi-6.vii.03 MT Harin'Hala MA02-09B-65]	Ranomafana National Park, 21°15.05'S 47°24.43'E, 1130m, MA-02-09B-65, forest edge / mixed tropical forest, radio tower, Fianarantsoa Auto. Prov., Madagascar	-21.2508	47.4072	label	Madagascar	Fianarantsoa				29 June 2003 - 6 July 2003	Harin'Hala, R. (Rin'ha)	malaise trap	Talamas, E. (Elijah)	2008	Paratype	forest edge / mixed tropical forest		http://hol.osu.edu/spmInfo.html?id=CASENT 2134162
urn:lsid:biosci.ohio-state.edu:osuc_occurrences:CASENT__2134163	en	PreservedSpecimen	CASENT 2134163	urn:lsid:biosci.ohio-state.edu:osuc_names:241293	Trichoteleia hemlyae	male	adult	1	OSUC	[21°15.05'S 47°24.43'E MADAGASCAR: Prov. Fianarantsoa 1130m PN Ranomafana radio tower for. edge 29.vi-6.vii.03 MT Harin'Hala MA02-09B-65]	Ranomafana National Park, 21°15.05'S 47°24.43'E, 1130m, MA-02-09B-65, forest edge / mixed tropical forest, radio tower, Fianarantsoa Auto. Prov., Madagascar	-21.2508	47.4072	label	Madagascar	Fianarantsoa				29 June 2003 - 6 July 2003	Harin'Hala, R. (Rin'ha)	malaise trap	Talamas, E. (Elijah)	2008	Paratype	forest edge / mixed tropical forest		http://hol.osu.edu/spmInfo.html?id=CASENT 2134163
urn:lsid:biosci.ohio-state.edu:osuc_occurrences:CASENT__2134166	en	PreservedSpecimen	CASENT 2134166	urn:lsid:biosci.ohio-state.edu:osuc_names:241272	Trichoteleia nify	male	adult	1	CASC	[21°15.05'S 47°24.43'E MADAGASCAR: Prov. Fianarantsoa 1130m PN Ranomafana radio tower for. edge 29.vi-6.vii.03 MT Harin'Hala MA02-09B-65]	Ranomafana National Park, 21°15.05'S 47°24.43'E, 1130m, MA-02-09B-65, forest edge / mixed tropical forest, radio tower, Fianarantsoa Auto. Prov., Madagascar	-21.2508	47.4072	label	Madagascar	Fianarantsoa				29 June 2003 - 6 July 2003	Harin'Hala, R. (Rin'ha)	malaise trap	Talamas, E. (Elijah)	2008	Paratype	forest edge / mixed tropical forest		http://hol.osu.edu/spmInfo.html?id=CASENT 2134166
urn:lsid:biosci.ohio-state.edu:osuc_occurrences:CASENT__2134170	en	PreservedSpecimen	CASENT 2134170	urn:lsid:biosci.ohio-state.edu:osuc_names:241272	Trichoteleia nify	male	adult	1	CASC	[21°15.05'S 47°24.43'E MADAGASCAR: Prov. Fianarantsoa 1130m PN Ranomafana radio tower for. edge 29.vi-6.vii.03 MT Harin'Hala MA02-09B-65]	Ranomafana National Park, 21°15.05'S 47°24.43'E, 1130m, MA-02-09B-65, forest edge / mixed tropical forest, radio tower, Fianarantsoa Auto. Prov., Madagascar	-21.2508	47.4072	label	Madagascar	Fianarantsoa				29 June 2003 - 6 July 2003	Harin'Hala, R. (Rin'ha)	malaise trap	Talamas, E. (Elijah)	2008	Paratype	forest edge / mixed tropical forest		http://hol.osu.edu/spmInfo.html?id=CASENT 2134170
urn:lsid:biosci.ohio-state.edu:osuc_occurrences:CASENT__2134171	en	PreservedSpecimen	CASENT 2134171	urn:lsid:biosci.ohio-state.edu:osuc_names:241278	Trichoteleia orona	female	adult	1	CASC	[21°15.05'S 47°24.43'E MADAGASCAR: Prov. Fianarantsoa 1130m PN Ranomafana radio tower for. edge 22-28.xi.01 MT Harin'Hala MA02-09B04]	Ranomafana National Park, 21°15.05'S 47°24.43'E, 1130m, MA-02-09B-04, forest edge / mixed tropical forest, radio tower, Fianarantsoa Auto. Prov., Madagascar	-21.2508	47.4072	label	Madagascar	Fianarantsoa				22 November 2001 - 28 November 2001	Harin'Hala, R. (Rin'ha)	malaise trap	Talamas, E. (Elijah)	2008	Paratype	forest edge / mixed tropical forest		http://hol.osu.edu/spmInfo.html?id=CASENT 2134171
urn:lsid:biosci.ohio-state.edu:osuc_occurrences:CASENT__2134173	en	PreservedSpecimen	CASENT 2134173	urn:lsid:biosci.ohio-state.edu:osuc_names:243406	Trichoteleia subtilis	male	adult	1	CASC	[21°15.05'S 47°24.43'E MADAGASCAR: Prov. Fianarantsoa 1130m PN Ranomafana radio tower for.edge 22-28.xi.01 MT Harin'Hala MA02-09B04]	Ranomafana National Park, 21°15.05'S 47°24.43'E, 1130m, MA-02-09B-04, forest edge / mixed tropical forest, radio tower, Fianarantsoa Auto. Prov., Madagascar	-21.2508	47.4072	label	Madagascar	Fianarantsoa				22 November 2001 - 28 November 2001	Harin'Hala, R. (Rin'ha)	malaise trap	Talamas, E. (Elijah)	2008	Paratype	forest edge; mixed tropical forest		http://hol.osu.edu/spmInfo.html?id=CASENT 2134173
urn:lsid:biosci.ohio-state.edu:osuc_occurrences:CASENT__2134174	en	PreservedSpecimen	CASENT 2134174	urn:lsid:biosci.ohio-state.edu:osuc_names:241293	Trichoteleia hemlyae	female	adult	1	CASC	[21°15.05'S 47°24.43'E MADAGASCAR: Prov. Fianarantsoa 1130m PN Ranomafana radio tower for. edge 22-28.xi.01 MT Harin'Hala MA02-09B04]	Ranomafana National Park, 21°15.05'S 47°24.43'E, 1130m, MA-02-09B-04, forest edge / mixed tropical forest, radio tower, Fianarantsoa Auto. Prov., Madagascar	-21.2508	47.4072	label	Madagascar	Fianarantsoa				22 November 2001 - 28 November 2001	Harin'Hala, R. (Rin'ha)	malaise trap	Talamas, E. (Elijah)	2008	Paratype	forest edge / mixed tropical forest		http://hol.osu.edu/spmInfo.html?id=CASENT 2134174
urn:lsid:biosci.ohio-state.edu:osuc_occurrences:CASENT__2134177	en	PreservedSpecimen	CASENT 2134177	urn:lsid:biosci.ohio-state.edu:osuc_names:241293	Trichoteleia hemlyae	female	adult	1	CASC	[21°15.05'S 47°24.43'E MADAGASCAR: Prov. Fianarantsoa 1130m PN Ranomafana radio tower for. edge 22-28.xi.01 MT Harin'Hala MA02-09B04]	Ranomafana National Park, 21°15.05'S 47°24.43'E, 1130m, MA-02-09B-04, forest edge / mixed tropical forest, radio tower, Fianarantsoa Auto. Prov., Madagascar	-21.2508	47.4072	label	Madagascar	Fianarantsoa				22 November 2001 - 28 November 2001	Harin'Hala, R. (Rin'ha)	malaise trap	Talamas, E. (Elijah)	2008	Paratype	forest edge / mixed tropical forest		http://hol.osu.edu/spmInfo.html?id=CASENT 2134177
urn:lsid:biosci.ohio-state.edu:osuc_occurrences:CASENT__2134181	en	PreservedSpecimen	CASENT 2134181	urn:lsid:biosci.ohio-state.edu:osuc_names:241278	Trichoteleia orona	female	adult	1	CNCI	[21°15.05'S 47°24.43'E MADAGASCAR: Prov. Fianarantsoa 1130m PN Ranomafana radio tower for. edge 22-28.xi.01 MT Harin'Hala MA02-09B04]	Ranomafana National Park, 21°15.05'S 47°24.43'E, 1130m, MA-02-09B-04, forest edge / mixed tropical forest, radio tower, Fianarantsoa Auto. Prov., Madagascar	-21.2508	47.4072	label	Madagascar	Fianarantsoa				22 November 2001 - 28 November 2001	Harin'Hala, R. (Rin'ha)	malaise trap	Talamas, E. (Elijah)	2008	Paratype	forest edge / mixed tropical forest		http://hol.osu.edu/spmInfo.html?id=CASENT 2134181
urn:lsid:biosci.ohio-state.edu:osuc_occurrences:CASENT__2134182	en	PreservedSpecimen	CASENT 2134182	urn:lsid:biosci.ohio-state.edu:osuc_names:241293	Trichoteleia hemlyae	female	adult	1	CASC	[21°15.05'S 47°24.43'E MADAGASCAR: Prov. Fianarantsoa 1130m PN Ranomafana radio tower for. edge 22-28.xi.01 MT Harin'Hala MA02-09B04]	Ranomafana National Park, 21°15.05'S 47°24.43'E, 1130m, MA-02-09B-04, forest edge / mixed tropical forest, radio tower, Fianarantsoa Auto. Prov., Madagascar	-21.2508	47.4072	label	Madagascar	Fianarantsoa				22 November 2001 - 28 November 2001	Harin'Hala, R. (Rin'ha)	malaise trap	Talamas, E. (Elijah)	2008	Paratype	forest edge / mixed tropical forest		http://hol.osu.edu/spmInfo.html?id=CASENT 2134182
urn:lsid:biosci.ohio-state.edu:osuc_occurrences:CASENT__2134186	en	PreservedSpecimen	CASENT 2134186	urn:lsid:biosci.ohio-state.edu:osuc_names:241271	Trichoteleia tahotra	male	adult	1	CASC	[21°15.05'S 47°24.43'E MADAGASCAR: Prov. Fianarantsoa 1130m PN Ranomafana radio tower for. edge 22-28.xi.01 MT Harin'Hala MA02-09B04]	Ranomafana National Park, 21°15.05'S 47°24.43'E, 1130m, MA-02-09B-04, forest edge / mixed tropical forest, radio tower, Fianarantsoa Auto. Prov., Madagascar	-21.2508	47.4072	label	Madagascar	Fianarantsoa				22 November 2001 - 28 November 2001	Harin'Hala, R. (Rin'ha)	malaise trap	Talamas, E. (Elijah)	2008	Paratype	forest edge / mixed tropical forest		http://hol.osu.edu/spmInfo.html?id=CASENT 2134186
urn:lsid:biosci.ohio-state.edu:osuc_occurrences:CASENT__2134187	en	PreservedSpecimen	CASENT 2134187	urn:lsid:biosci.ohio-state.edu:osuc_names:243406	Trichoteleia subtilis	male	adult	1	CASC	[21°15.05'S 47°24.43'E MADAGASCAR: Prov. Fianarantsoa 1130m PN Ranomafana radio tower for.edge 22-28.xi.01 MT Harin'Hala MA02-09B04]	Ranomafana National Park, 21°15.05'S 47°24.43'E, 1130m, MA-02-09B-04, forest edge / mixed tropical forest, radio tower, Fianarantsoa Auto. Prov., Madagascar	-21.2508	47.4072	label	Madagascar	Fianarantsoa				22 November 2001 - 28 November 2001	Harin'Hala, R. (Rin'ha)	malaise trap	Talamas, E. (Elijah)	2008	Paratype	forest edge; mixed tropical forest		http://hol.osu.edu/spmInfo.html?id=CASENT 2134187
urn:lsid:biosci.ohio-state.edu:osuc_occurrences:CASENT__2134733	en	PreservedSpecimen	CASENT 2134733	urn:lsid:biosci.ohio-state.edu:osuc_names:241271	Trichoteleia tahotra	male	adult	1	CASC	[12°30'52"S49°10'53"E MADAGASCAR: Prov. Antsiranana,Montagne d'Ambre PN, MT 960m 4-19.iii.2001 Harin'Hala MA01-01A-08]	Montagne d'Ambre National Park, 12°30'52"S 49°10'53"E, 960m, MA-01-01A-08, Antsiranana Auto. Prov., Madagascar	-12.5144	49.1814	label	Madagascar	Antsiranana				4 March 2001 - 19 March 2001	Harin'Hala	malaise trap	Talamas, E. (Elijah)	2009				http://hol.osu.edu/spmInfo.html?id=CASENT 2134733
urn:lsid:biosci.ohio-state.edu:osuc_occurrences:CASENT__2134750	en	PreservedSpecimen	CASENT 2134750	urn:lsid:biosci.ohio-state.edu:osuc_names:5507	Trichoteleia albidipes	female	adult	1	OSUC	[12°30'52"S49°10'E"E MADAGASCAR: Prov. Antsiranana, Montagne d'Ambre PN, MT 960m 4-19.iii.2001 Harin' Hala MA01-01A08]	Montagne d'Ambre National Park, 12°30'52"S 49°10'53"E, 960m, MA-01-01A-08, Antsiranana Auto. Prov., Madagascar	-12.5144	49.1814	label	Madagascar	Antsiranana				4 March 2001 - 19 March 2001	Harin'Hala, R. (Rin'ha)	malaise trap	Talamas, E. (Elijah)	2008				http://hol.osu.edu/spmInfo.html?id=CASENT 2134750
urn:lsid:biosci.ohio-state.edu:osuc_occurrences:CASENT__2134759	en	PreservedSpecimen	CASENT 2134759	urn:lsid:biosci.ohio-state.edu:osuc_names:241271	Trichoteleia tahotra	male	adult	1	CASC	[12°30'52"S49°10'E"E MADAGASCAR: Prov. Antsiranana, Montagne d'Ambre PN, MT 960m 4-19.iii.2001 Harin' Hala MA01-01A08] [Trichoteleia det. L. Musetti 2008]	Montagne d'Ambre National Park, 12°30'52"S 49°10'53"E, 960m, MA-01-01A-08, Antsiranana Auto. Prov., Madagascar	-12.5144	49.1814	label	Madagascar	Antsiranana				4 March 2001 - 19 March 2001	Harin'Hala, R. (Rin'ha)	malaise trap	Talamas, E. (Elijah)	2008	Paratype			http://hol.osu.edu/spmInfo.html?id=CASENT 2134759
urn:lsid:biosci.ohio-state.edu:osuc_occurrences:CASENT__2134767	en	PreservedSpecimen	CASENT 2134767	urn:lsid:biosci.ohio-state.edu:osuc_names:241274	Trichoteleia xantrox	female	adult	1	CASC	[12°31'13"S 49°10'45"E MADAGASCAR: Prov. d'Antsiranana, 1125m PN Montagne d'Ambre 4-19.iii.2001 Harin'Hala Malaise MA-01-01D-05]	Montagne d'Ambre National Park, 12°31'13"S 49°10'45"E, 1125m, MA-01-01D-05, Antsiranana Auto. Prov., Madagascar	-12.5203	49.1792	label	Madagascar	Antsiranana				4 March 2001 - 19 March 2001	Harin'Hala	malaise trap	Talamas, E. (Elijah)	2009	Paratype			http://hol.osu.edu/spmInfo.html?id=CASENT 2134767
urn:lsid:biosci.ohio-state.edu:osuc_occurrences:CASENT__2134777	en	PreservedSpecimen	CASENT 2134777	urn:lsid:biosci.ohio-state.edu:osuc_names:238242	Trichoteleia rugifrons	female	adult	1	CASC	[MADAGASCAR:21°17'24"S 47°26'00"E Fianarantsoa, Parc Nat. de Ranomafana, Vatoharanana River,4.1km 231°SW Ranomafana] [1100m, 27-31.iii.2003, MT montane rainfor., Fisher, Griswold et al. BLF8397]	Ranomafana National Park, 21°17'24"S 47°26'00"E, 1100m, BLF8397, montane rainforest, Vatoharanana River, 4.1km (231°) SW Ranomafana, Fianarantsoa Auto. Prov., Madagascar	-21.29	47.4333	label	Madagascar	Fianarantsoa				27 March 2003 - 31 March 2003	Fisher, Griswold et al.	malaise trap	Talamas, E. (Elijah)	2008	Paratype	montane rainforest		http://hol.osu.edu/spmInfo.html?id=CASENT 2134777
urn:lsid:biosci.ohio-state.edu:osuc_occurrences:CASENT__8106455	en	PreservedSpecimen	CASENT 8106455	urn:lsid:biosci.ohio-state.edu:osuc_names:238234	Trichoteleia irwini	male	adult	1	CASC	[21°15.05'S 47°24.43'E MADAGASCAR:Prov. Fianarantsoa 1130m PN Ranomafana radio tower for.edge 20.iii-3.iv.02 MT Harin'Hala MA0209B-56]	Ranomafana National Park, 21°15.05'S 47°24.43'E, 1130m, MA-02-09B-56, forest edge / mixed tropical forest, radio tower, Fianarantsoa Auto. Prov., Madagascar	-21.2508	47.4072	label	Madagascar	Fianarantsoa				20 March 2002 - 3 April 2002	Harin'Hala, R. (Rin'ha)	malaise trap	Talamas, E. (Elijah)	2008	Paratype	forest edge; mixed tropical forest		http://hol.osu.edu/spmInfo.html?id=CASENT 8106455
urn:lsid:biosci.ohio-state.edu:osuc_occurrences:CASENT__8106458	en	PreservedSpecimen	CASENT 8106458	urn:lsid:biosci.ohio-state.edu:osuc_names:241272	Trichoteleia nify	male	adult	1	CASC	[21°15.05'S 47°24.43'E MADAGASCAR:Prov. Fianarantsoa 1130m PN Ranomafana radio tower for.edge 20.iii-3.iv.02 MT Harin'Hala MA0209B-56]	Ranomafana National Park, 21°15.05'S 47°24.43'E, 1130m, MA-02-09B-56, forest edge / mixed tropical forest, radio tower, Fianarantsoa Auto. Prov., Madagascar	-21.2508	47.4072	label	Madagascar	Fianarantsoa				20 March 2002 - 3 April 2002	Harin'Hala, R. (Rin'ha)	malaise trap	Talamas, E. (Elijah)	2008	Paratype	forest edge; mixed tropical forest		http://hol.osu.edu/spmInfo.html?id=CASENT 8106458
urn:lsid:biosci.ohio-state.edu:osuc_occurrences:CASENT__8106462	en	PreservedSpecimen	CASENT 8106462	urn:lsid:biosci.ohio-state.edu:osuc_names:241272	Trichoteleia nify	male	adult	1	CASC	[21°15.05'S 47°24.43'E MADAGASCAR:Prov. Fianarantsoa 1130m PN Ranomafana radio tower for.edge 20.iii-3.iv.02 MT Harin'Hala MA0209B-56]	Ranomafana National Park, 21°15.05'S 47°24.43'E, 1130m, MA-02-09B-56, forest edge / mixed tropical forest, radio tower, Fianarantsoa Auto. Prov., Madagascar	-21.2508	47.4072	label	Madagascar	Fianarantsoa				20 March 2002 - 3 April 2002	Harin'Hala, R. (Rin'ha)	malaise trap	Talamas, E. (Elijah)	2008	Paratype	forest edge; mixed tropical forest		http://hol.osu.edu/spmInfo.html?id=CASENT 8106462
urn:lsid:biosci.ohio-state.edu:osuc_occurrences:CASENT__8106464	en	PreservedSpecimen	CASENT 8106464	urn:lsid:biosci.ohio-state.edu:osuc_names:243406	Trichoteleia subtilis	male	adult	1	CASC	[21°15.05'S 47°24.43'E MADAGASCAR:Prov. Fianarantsoa 1130m PN Ranomafana radio tower for.edge 20.iii-3.iv.02 MT Harin'Hala MA0209B-56]	Ranomafana National Park, 21°15.05'S 47°24.43'E, 1130m, MA-02-09B-56, forest edge / mixed tropical forest, radio tower, Fianarantsoa Auto. Prov., Madagascar	-21.2508	47.4072	label	Madagascar	Fianarantsoa				20 March 2002 - 3 April 2002	Harin'Hala, R. (Rin'ha)	malaise trap	Talamas, E. (Elijah)	2008	Paratype	forest edge; mixed tropical forest		http://hol.osu.edu/spmInfo.html?id=CASENT 8106464
urn:lsid:biosci.ohio-state.edu:osuc_occurrences:OSUC__237786	en	PreservedSpecimen	OSUC 237786	urn:lsid:biosci.ohio-state.edu:osuc_names:243406	Trichoteleia subtilis	female	adult	1	CASC	[MADAGASCAR:Fianarantsoa Prov., Parc Nac. Ranomafana Bell Vue Trail, 1000m,MT in tropical forest, 12-21.xii.1999 ME Irwin, El Schlinger] [Trichoteleia Det.L.Masner, 2007]	Ranomafana National Park, 1000m, tropical forest, Bell Vue Trail, Fianarantsoa Auto. Prov., Madagascar	-21.2664	47.4203	WWW	Madagascar	Fianarantsoa			http://www.antweb.org/specimen.do?name=casent0079552	12 December 1999 - 21 December 1999	Irwin, M. E. (Michael E.) & Schlinger, E. I.	malaise trap	Talamas, E. (Elijah)	2008	Holotype	tropical forest		http://hol.osu.edu/spmInfo.html?id=OSUC 237786
urn:lsid:biosci.ohio-state.edu:osuc_occurrences:OSUC__143325	en	PreservedSpecimen	OSUC 143325	urn:lsid:biosci.ohio-state.edu:osuc_names:241291	Trichoteleia afo	male	adult	1	OSUC	Nyleta (?no skaphion) det. NF Johnson, 2003; in white dunes; [12o17.17'S 49o22.00'E, MADAGASCAR: Diego Suarez Prov., 3km W Sakalava Beach, 40m] [27-30.i.2001]	3km W Sakalava Beach, 12°17.17'S 49°22.00'E, 40m, MA-01-03-03, white dunes, Antsiranana Auto. Prov., Madagascar	-12.2862	49.3667	label	Madagascar	Antsiranana				27 January 2001 - 30 January 2001	Irwin, M. E. (Michael E.), Schlinger, E. I. & Harin'Hula, R.	malaise trap	Talamas, E. (Elijah)	2008	Paratype			http://hol.osu.edu/spmInfo.html?id=OSUC 143325
urn:lsid:biosci.ohio-state.edu:osuc_occurrences:OSUC__143326	en	PreservedSpecimen	OSUC 143326	urn:lsid:biosci.ohio-state.edu:osuc_names:241291	Trichoteleia afo	female	adult	1	OSUC	Nyleta (?no skaphion) det. NF Johnson, 2003; in white dunes; [12o17.17'S 49o22.00'E, MADAGASCAR: Diego Suarez Prov., 3km W Sakalava Beach, 40m] [27-30.i.2001]	3km W Sakalava Beach, 12°17.17'S 49°22.00'E, 40m, MA-01-03-03, white dunes, Antsiranana Auto. Prov., Madagascar	-12.2862	49.3667	label	Madagascar	Antsiranana				27 January 2001 - 30 January 2001	Irwin, M. E. (Michael E.), Schlinger, E. I. & Harin'Hula, R.	malaise trap	Talamas, E. (Elijah)	2008	Paratype			http://hol.osu.edu/spmInfo.html?id=OSUC 143326
urn:lsid:biosci.ohio-state.edu:osuc_occurrences:OSUC__143327	en	PreservedSpecimen	OSUC 143327	urn:lsid:biosci.ohio-state.edu:osuc_names:241291	Trichoteleia afo	male	adult	1	CASC	Nyleta (?no skaphion) det. NF Johnson, 2003; in white dunes; [12o17.17'S 49o22.00'E, MADAGASCAR: Diego Suarez Prov., 3km W Sakalava Beach, 40m] [27-30.i.2001]	3km W Sakalava Beach, 12°17.17'S 49°22.00'E, 40m, MA-01-03-03, white dunes, Antsiranana Auto. Prov., Madagascar	-12.2862	49.3667	label	Madagascar	Antsiranana				27 January 2001 - 30 January 2001	Irwin, M. E. (Michael E.), Schlinger, E. I. & Harin'Hula, R.	malaise trap	Talamas, E. (Elijah)	2008	Paratype			http://hol.osu.edu/spmInfo.html?id=OSUC 143327
urn:lsid:biosci.ohio-state.edu:osuc_occurrences:OSUC__143328	en	PreservedSpecimen	OSUC 143328	urn:lsid:biosci.ohio-state.edu:osuc_names:241291	Trichoteleia afo	male	adult	1	OSUC	Nyleta (?no skaphion) det. NF Johnson, 2003; in white dunes; [12o17.17'S 49o22.00'E, MADAGASCAR: Diego Suarez Prov., 3km W Sakalava Beach, 40m] [27-30.i.2001]	3km W Sakalava Beach, 12°17.17'S 49°22.00'E, 40m, MA-01-03-03, white dunes, Antsiranana Auto. Prov., Madagascar	-12.2862	49.3667	label	Madagascar	Antsiranana				27 January 2001 - 30 January 2001	Irwin, M. E. (Michael E.), Schlinger, E. I. & Harin'Hula, R.	malaise trap	Talamas, E. (Elijah)	2008	Paratype			http://hol.osu.edu/spmInfo.html?id=OSUC 143328
urn:lsid:biosci.ohio-state.edu:osuc_occurrences:OSUC__143329	en	PreservedSpecimen	OSUC 143329	urn:lsid:biosci.ohio-state.edu:osuc_names:241279	Trichoteleia jiro	male	adult	1	CNCI	Nyleta (?no skaphion) det. NF Johnson, 2003; in white dunes; [12o17.17'S 49o22.00'E, MADAGASCAR: Diego Suarez Prov., 3km W Sakalava Beach, 40m] [27-30.i.2001]	3km W Sakalava Beach, 12°17.17'S 49°22.00'E, 40m, MA-01-03-03, white dunes, Antsiranana Auto. Prov., Madagascar	-12.2862	49.3667	label	Madagascar	Antsiranana				27 January 2001 - 30 January 2001	Irwin, M. E. (Michael E.), Schlinger, E. I. & Harin'Hula, R.	malaise trap	Talamas, E. (Elijah)	2008	Paratype			http://hol.osu.edu/spmInfo.html?id=OSUC 143329
urn:lsid:biosci.ohio-state.edu:osuc_occurrences:OSUC__143330	en	PreservedSpecimen	OSUC 143330	urn:lsid:biosci.ohio-state.edu:osuc_names:241291	Trichoteleia afo	male	adult	1	OSUC	Nyleta (?no skaphion) det. NF Johnson, 2003; in white dunes; [12o17.17'S 49o22.00'E, MADAGASCAR: Diego Suarez Prov., 3km W Sakalava Beach, 40m] [27-30.i.2001]	3km W Sakalava Beach, 12°17.17'S 49°22.00'E, 40m, MA-01-03-03, white dunes, Antsiranana Auto. Prov., Madagascar	-12.2862	49.3667	label	Madagascar	Antsiranana				27 January 2001 - 30 January 2001	Irwin, M. E. (Michael E.), Schlinger, E. I. & Harin'Hula, R.	malaise trap	Talamas, E. (Elijah)	2008	Paratype			http://hol.osu.edu/spmInfo.html?id=OSUC 143330
urn:lsid:biosci.ohio-state.edu:osuc_occurrences:OSUC__143331	en	PreservedSpecimen	OSUC 143331	urn:lsid:biosci.ohio-state.edu:osuc_names:241291	Trichoteleia afo	male	adult	1	OSUC	Nyleta (?no skaphion) det. NF Johnson, 2003; in white dunes; [12o17.17'S 49o22.00'E, MADAGASCAR: Diego Suarez Prov., 3km W Sakalava Beach, 40m] [27-30.i.2001]	3km W Sakalava Beach, 12°17.17'S 49°22.00'E, 40m, MA-01-03-03, white dunes, Antsiranana Auto. Prov., Madagascar	-12.2862	49.3667	label	Madagascar	Antsiranana				27 January 2001 - 30 January 2001	Irwin, M. E. (Michael E.), Schlinger, E. I. & Harin'Hula, R.	malaise trap	Talamas, E. (Elijah)	2008	Paratype			http://hol.osu.edu/spmInfo.html?id=OSUC 143331
urn:lsid:biosci.ohio-state.edu:osuc_occurrences:OSUC__143332	en	PreservedSpecimen	OSUC 143332	urn:lsid:biosci.ohio-state.edu:osuc_names:241291	Trichoteleia afo	male	adult	1	OSUC	Nyleta (?no skaphion) det. NF Johnson, 2003; in white dunes; [12o17.17'S 49o22.00'E, MADAGASCAR: Diego Suarez Prov., 3km W Sakalava Beach, 40m] [27-30.i.2001]	3km W Sakalava Beach, 12°17.17'S 49°22.00'E, 40m, MA-01-03-03, white dunes, Antsiranana Auto. Prov., Madagascar	-12.2862	49.3667	label	Madagascar	Antsiranana				27 January 2001 - 30 January 2001	Irwin, M. E. (Michael E.), Schlinger, E. I. & Harin'Hula, R.	malaise trap	Talamas, E. (Elijah)	2008	Paratype			http://hol.osu.edu/spmInfo.html?id=OSUC 143332
urn:lsid:biosci.ohio-state.edu:osuc_occurrences:OSUC__143342	en	PreservedSpecimen	OSUC 143342	urn:lsid:biosci.ohio-state.edu:osuc_names:241291	Trichoteleia afo	male	adult	1	OSUC	Nyleta (?no skaphion) det. NF Johnson, 2003; sandy, brushy area; [12o15'59"S 49o23'42"E, MADAGASCAR: Diego Suarez Prov., 1km W Sakalava Beach, 30m] [23-27.i.2001]	1km W Sakalava Beach, 12°15'59"S 49°23'42"E, 30m, MA-01-04A-02, brushy area, Antsiranana Auto. Prov., Madagascar	-12.2664	49.395	label	Madagascar	Antsiranana				23 January 2001 - 27 January 2001	Irwin, M. E. (Michael E.), Schlinger, E. I. & Harin'Hala, R. (Rin'ha)	malaise trap	Talamas, E. (Elijah)	2008	Paratype			http://hol.osu.edu/spmInfo.html?id=OSUC 143342
urn:lsid:biosci.ohio-state.edu:osuc_occurrences:OSUC__143343	en	PreservedSpecimen	OSUC 143343	urn:lsid:biosci.ohio-state.edu:osuc_names:241291	Trichoteleia afo	female	adult	1	OSUC	Nyleta (?no skaphion) det. NF Johnson, 2003; sandy, brushy area; [12o15'59"S 49o23'42"E, MADAGASCAR: Diego Suarez Prov., 1km W Sakalava Beach, 30m] [23-27.i.2001]	1km W Sakalava Beach, 12°15'59"S 49°23'42"E, 30m, MA-01-04A-02, brushy area, Antsiranana Auto. Prov., Madagascar	-12.2664	49.395	label	Madagascar	Antsiranana				23 January 2001 - 27 January 2001	Irwin, M. E. (Michael E.), Schlinger, E. I. & Harin'Hala, R. (Rin'ha)	malaise trap	Talamas, E. (Elijah)	2008	Paratype			http://hol.osu.edu/spmInfo.html?id=OSUC 143343
urn:lsid:biosci.ohio-state.edu:osuc_occurrences:OSUC__143344	en	PreservedSpecimen	OSUC 143344	urn:lsid:biosci.ohio-state.edu:osuc_names:241291	Trichoteleia afo	female	adult	1	CNCI	Nyleta (?no skaphion) det. NF Johnson, 2003; sandy, brushy area; [12o15'59"S 49o23'42"E, MADAGASCAR: Diego Suarez Prov., 1km W Sakalava Beach, 30m] [23-27.i.2001]	1km W Sakalava Beach, 12°15'59"S 49°23'42"E, 30m, MA-01-04A-02, brushy area, Antsiranana Auto. Prov., Madagascar	-12.2664	49.395	label	Madagascar	Antsiranana				23 January 2001 - 27 January 2001	Irwin, M. E. (Michael E.), Schlinger, E. I. & Harin'Hala, R. (Rin'ha)	malaise trap	Talamas, E. (Elijah)	2008	Paratype			http://hol.osu.edu/spmInfo.html?id=OSUC 143344
urn:lsid:biosci.ohio-state.edu:osuc_occurrences:OSUC__143345	en	PreservedSpecimen	OSUC 143345	urn:lsid:biosci.ohio-state.edu:osuc_names:241291	Trichoteleia afo	female	adult	1	OSUC	Nyleta (?no skaphion) det. NF Johnson, 2003; sandy, brushy area; [12o15'59"S 49o23'42"E, MADAGASCAR: Diego Suarez Prov., 1km W Sakalava Beach, 30m] [23-27.i.2001]	1km W Sakalava Beach, 12°15'59"S 49°23'42"E, 30m, MA-01-04A-02, brushy area, Antsiranana Auto. Prov., Madagascar	-12.2664	49.395	label	Madagascar	Antsiranana				23 January 2001 - 27 January 2001	Irwin, M. E. (Michael E.), Schlinger, E. I. & Harin'Hala, R. (Rin'ha)	malaise trap	Talamas, E. (Elijah)	2008	Paratype			http://hol.osu.edu/spmInfo.html?id=OSUC 143345
urn:lsid:biosci.ohio-state.edu:osuc_occurrences:OSUC__143346	en	PreservedSpecimen	OSUC 143346	urn:lsid:biosci.ohio-state.edu:osuc_names:241291	Trichoteleia afo	female	adult	1	CASC	Nyleta (?no skaphion) det. NF Johnson, 2003; sandy, brushy area; [12o15'59"S 49o23'42"E, MADAGASCAR: Diego Suarez Prov., 1km W Sakalava Beach, 30m] [23-27.i.2001]	1km W Sakalava Beach, 12°15'59"S 49°23'42"E, 30m, MA-01-04A-02, brushy area, Antsiranana Auto. Prov., Madagascar	-12.2664	49.395	label	Madagascar	Antsiranana				23 January 2001 - 27 January 2001	Irwin, M. E. (Michael E.), Schlinger, E. I. & Harin'Hala, R. (Rin'ha)	malaise trap	Talamas, E. (Elijah)	2008	Holotype			http://hol.osu.edu/spmInfo.html?id=OSUC 143346
urn:lsid:biosci.ohio-state.edu:osuc_occurrences:OSUC__181000	en	PreservedSpecimen	OSUC 181000	urn:lsid:biosci.ohio-state.edu:osuc_names:241271	Trichoteleia tahotra	female	adult	1	CASC	[MADAGASCAR: 9.2km WSW. Befingotra Res., Anjanaharibe-Sud, 14°45'S, 49°28'E, 1280m; 13-21.XI.1994; B.L. Fisher; #1155]	Anjanaharibe-Sud Special Reserve, 14°45'S 49°28'E, 1280m, #1155, 9.2km WSW Befingotra, Antsiranana Auto. Prov., Madagascar	-14.75	49.4667	label	Madagascar	Antsiranana				13 November 1994 - 21 November 1994	Fisher, B. L. (Brian L.)	none specified	Talamas, E. (Elijah)	2009	Paratype			http://hol.osu.edu/spmInfo.html?id=OSUC 181000
urn:lsid:biosci.ohio-state.edu:osuc_occurrences:OSUC__181001	en	PreservedSpecimen	OSUC 181001	urn:lsid:biosci.ohio-state.edu:osuc_names:241271	Trichoteleia tahotra	female	adult	1	CNCI	[MADAGASCAR: 9.2km WSW. Befingotra Res., Anjanaharibe-Sud, 14°45'S, 49°28'E, 1280m; 13-21.XI.1994; B.L. Fisher; #1155]	Anjanaharibe-Sud Special Reserve, 14°45'S 49°28'E, 1280m, #1155, 9.2km WSW Befingotra, Antsiranana Auto. Prov., Madagascar	-14.75	49.4667	label	Madagascar	Antsiranana				13 November 1994 - 21 November 1994	Fisher, B. L. (Brian L.)	none specified	Talamas, E. (Elijah)	2009	Paratype			http://hol.osu.edu/spmInfo.html?id=OSUC 181001
urn:lsid:biosci.ohio-state.edu:osuc_occurrences:OSUC__181002	en	PreservedSpecimen	OSUC 181002	urn:lsid:biosci.ohio-state.edu:osuc_names:241271	Trichoteleia tahotra	female	adult	1	CNCI	[MADAGASCAR: 750m, RNI de Marojejy, 14°06'S; 49°46.7'E; 22.X-19.XI.1996; E.Quinter; MT]	Marojejy National Park, 14°06'S 49°46.7'E, 750m, Antsiranana Auto. Prov., Madagascar	-14.1	49.7783	label	Madagascar	Antsiranana				22 October 1996 - 19 November 1996	Quinter, E.	malaise trap	Talamas, E. (Elijah)	2009	Holotype			http://hol.osu.edu/spmInfo.html?id=OSUC 181002
urn:lsid:biosci.ohio-state.edu:osuc_occurrences:OSUC__181003	en	PreservedSpecimen	OSUC 181003	urn:lsid:biosci.ohio-state.edu:osuc_names:241278	Trichoteleia orona	female	adult	1	CASC	Trichoteleia ? albidipes; [MADAGASCAR: Fianarantsoa, Ranomafana Nat. Park, 1190m, 21°15'05"S 45°24'43"E; 21-31.I.2002; R. Haran-Hala & M. Irwin; MT]	Ranomafana National Park, 21°15'05"S 47°24'43"E, 1190m, Fianarantsoa Auto. Prov., Madagascar	-21.2514	47.4119	label	Madagascar	Fianarantsoa			longitude degrees are incorrect (47, not 45)	21 January 2002 - 31 January 2002	Harin'Hala, R. (Rin'ha) & Irwin, M.	malaise trap	Talamas, E. (Elijah)	2008	Paratype			http://hol.osu.edu/spmInfo.html?id=OSUC 181003
urn:lsid:biosci.ohio-state.edu:osuc_occurrences:OSUC__181004	en	PreservedSpecimen	OSUC 181004	urn:lsid:biosci.ohio-state.edu:osuc_names:241278	Trichoteleia orona	male	adult	1	USNM	Trichoteleia ? albidipes; [MADAG.: Fianarantsoa, 7km W. Ranomafana; 900m ; 14-19.III.90; W. Steiner; MT; stream]	7km W Ranomafana, 900m, stream, Fianarantsoa Auto. Prov., Madagascar	-21.2528	47.4228	Google Earth	Madagascar	Fianarantsoa			derived from GEOnet	14 March 1990 - 19 March 1990	Steiner, W.	malaise trap	Talamas, E. (Elijah)	2008	Paratype	stream		http://hol.osu.edu/spmInfo.html?id=OSUC 181004
urn:lsid:biosci.ohio-state.edu:osuc_occurrences:OSUC__181005	en	PreservedSpecimen	OSUC 181005	urn:lsid:biosci.ohio-state.edu:osuc_names:241278	Trichoteleia orona	male	adult	1	CNCI	Trichoteleia ? albidipes; [MADAGASCAR: Ranomatana, 21°15'S; 47°27'E; 15.III.1994; M.Wasbauer; MT]	Ranomafana, 21°15'S 47°27'E, Fianarantsoa Auto. Prov., Madagascar	-21.25	47.45	label	Madagascar	Fianarantsoa		Ranomafana		15 March 1994	Wasbauer, M.	malaise trap	Talamas, E. (Elijah)	2008	Paratype			http://hol.osu.edu/spmInfo.html?id=OSUC 181005
urn:lsid:biosci.ohio-state.edu:osuc_occurrences:OSUC__181006	en	PreservedSpecimen	OSUC 181006	urn:lsid:biosci.ohio-state.edu:osuc_names:238230	Trichoteleia cincta	female	adult	1	AMNH	[MADAGASCAR: 1625m, RNI de Marojejy, 14°26'S; 49°44'E; 6-12.XI.1996; E.Quinter; MT]	Marojejy National Park, 14°26'S 49°44'E, 1625m, Antsiranana Auto. Prov., Madagascar	-14.4333	49.7333	label	Madagascar	Antsiranana				6 November 1996 - 12 November 1996	Quinter, E.	malaise trap	Talamas, E. (Elijah)	2008	Paratype			http://hol.osu.edu/spmInfo.html?id=OSUC 181006
urn:lsid:biosci.ohio-state.edu:osuc_occurrences:OSUC__181007	en	PreservedSpecimen	OSUC 181007	urn:lsid:biosci.ohio-state.edu:osuc_names:238230	Trichoteleia cincta	female	adult	1	AMNH	[MADAGASCAR: 1250m, RNI de Marojejy, 14°26.2'S; 49°44.5'E; 25.X-3.XI.1996; E.Quinter; MT]	Marojejy National Park, 14°26.2'S 49°44.5'E, 1250m, Antsiranana Auto. Prov., Madagascar	-14.4367	49.7417	label	Madagascar	Antsiranana				25 October 1996 - 3 November 1996	Quinter, E.	malaise trap	Talamas, E. (Elijah)	2008	Holotype			http://hol.osu.edu/spmInfo.html?id=OSUC 181007
urn:lsid:biosci.ohio-state.edu:osuc_occurrences:OSUC__181008	en	PreservedSpecimen	OSUC 181008	urn:lsid:biosci.ohio-state.edu:osuc_names:238231	Trichoteleia fisheri	female	adult	1	CASC	[MADAG.: Antsiranana Prov., R.S. Manongarivo, 1175m, 13°59.9S 48°25.7E; 20.x.1998; B.L. Fisher; #1938, CAS lot 014098]	Manongarivo Special Reserve, 13°59.9'S 48°25.7'E, 1175m, #1938, Antsiranana Auto. Prov., Madagascar	-13.9983	48.4283	label	Madagascar	Antsiranana				20 October 1998	Fisher, B. L. (Brian L.)	none specified	Talamas, E. (Elijah)	2008	Holotype			http://hol.osu.edu/spmInfo.html?id=OSUC 181008
urn:lsid:biosci.ohio-state.edu:osuc_occurrences:OSUC__181009	en	PreservedSpecimen	OSUC 181009	urn:lsid:biosci.ohio-state.edu:osuc_names:241271	Trichoteleia tahotra	female	adult	1	CASC	[MADAGASCAR: 36km S Ampalayo, 22°12'S; 58°00'E; 23.X.93; S.L. Fisher (sic!!!); berlese; rainf.]	36km S Ambalavao, 22°12'S 46°58'E, rainforest, Fianarantsoa Auto. Prov., Madagascar	-22.2	46.9667	label	Madagascar	Fianarantsoa			longitude coords. are incorrect on label; Ampalayo is a misspelling of Ambalavao	23 October 1993	Fisher, B. L. (Brian L.)	Berlese funnel	Talamas, E. (Elijah)	2008	Paratype	rainforest		http://hol.osu.edu/spmInfo.html?id=OSUC 181009
urn:lsid:biosci.ohio-state.edu:osuc_occurrences:OSUC__181010	en	PreservedSpecimen	OSUC 181010	urn:lsid:biosci.ohio-state.edu:osuc_names:241271	Trichoteleia tahotra	female	adult	1	CASC	[MADAGASCAR: 36km S Ampalayo, 22°12'S; 58°00'E; 23.X.93; S.L. Fisher (sic!!!); berlese; rainf.]	36km S Ambalavao, 22°12'S 46°58'E, rainforest, Fianarantsoa Auto. Prov., Madagascar	-22.2	46.9667	label	Madagascar	Fianarantsoa			longitude coords. are incorrect on label; Ampalayo is a misspelling of Ambalavao	23 October 1993	Fisher, B. L. (Brian L.)	Berlese funnel	Talamas, E. (Elijah)	2008	Paratype	rainforest		http://hol.osu.edu/spmInfo.html?id=OSUC 181010
urn:lsid:biosci.ohio-state.edu:osuc_occurrences:OSUC__181012	en	PreservedSpecimen	OSUC 181012	urn:lsid:biosci.ohio-state.edu:osuc_names:238233	Trichoteleia halterata	female	adult	1	CASC	[MADAGASCAR: 36km S Ampalayo, 22°12'S; 58°00'E; 23.X.93; S.L. Fisher (sic!!!); berlese; rainf.]	36km S Ambalavao, 22°12'S 46°58'E, rainforest, Fianarantsoa Auto. Prov., Madagascar	-22.2	46.9667	label	Madagascar	Fianarantsoa			longitude coords. are incorrect on label; Ampalayo is a misspelling of Ambalavao	23 October 1993	Fisher, B. L. (Brian L.)	Berlese funnel	Talamas, E. (Elijah)	2008	Holotype	rainforest		http://hol.osu.edu/spmInfo.html?id=OSUC 181012
urn:lsid:biosci.ohio-state.edu:osuc_occurrences:OSUC__181013	en	PreservedSpecimen	OSUC 181013	urn:lsid:biosci.ohio-state.edu:osuc_names:238234	Trichoteleia irwini	female	adult	1	CASC	[MADAGASCAR: Fianarantsoa, Ranomafana Nat. Park, Belle Vue trail, 1150m, 21°15.99'S 47°25.21'E; 8-20.xii.1999; ME Irwin]	Ranomafana National Park, 21°15.99'S 47°25.21'E, 1150m, Belle Vue trail, Fianarantsoa Auto. Prov., Madagascar	-21.2665	47.4202	label	Madagascar	Fianarantsoa				8 December 1999 - 20 December 1999	Irwin, M. E. (Michael E.)	none specified	Talamas, E. (Elijah)	2008	Holotype			http://hol.osu.edu/spmInfo.html?id=OSUC 181013
urn:lsid:biosci.ohio-state.edu:osuc_occurrences:OSUC__181014	en	PreservedSpecimen	OSUC 181014	urn:lsid:biosci.ohio-state.edu:osuc_names:238235	Trichoteleia longiventris	female	adult	1	UCDC	[MADAGASCAR: 12.2km WSW. Befingotra Res., Anjanaharibe-Sud, 14°45'S, 49°26'E, 1960m; 24-29.XI.1994; B.L. Fisher; #1271; UCD Det. L. Masner, 2005]	Anjanaharibe-Sud Special Reserve, 14°45'S 49°26'E, 1960m, #1271, 12.2km WSW Befingotra, Antsiranana Auto. Prov., Madagascar	-14.75	49.4333	label	Madagascar	Antsiranana				24 November 1994 - 29 November 1994	Fisher, B. L. (Brian L.)	none specified	Talamas, E. (Elijah)	2008	Holotype			http://hol.osu.edu/spmInfo.html?id=OSUC 181014
urn:lsid:biosci.ohio-state.edu:osuc_occurrences:OSUC__181015	en	PreservedSpecimen	OSUC 181015	urn:lsid:biosci.ohio-state.edu:osuc_names:249011	Trichoteleia carinata	male	adult	1	CASC	[MADAGASCAR: Fianarantsoa, Ranomafana Nat. Park, 1190m, 21°15'05"S 45°24'43"E; 21-31.I.2002; R. Haran-Hala & M. Irwin; MT]	Ranomafana National Park, 21°15'05"S 47°24'43"E, 1190m, Fianarantsoa Auto. Prov., Madagascar	-21.2514	47.4119	label	Madagascar	Fianarantsoa			longitude degrees are incorrect (47, not 45)	21 January 2002 - 31 January 2002	Harin'Hala, R. (Rin'ha) & Irwin, M.	malaise trap	Talamas, E. (Elijah)	2009	Holotype			http://hol.osu.edu/spmInfo.html?id=OSUC 181015
urn:lsid:biosci.ohio-state.edu:osuc_occurrences:OSUC__181016	en	PreservedSpecimen	OSUC 181016	urn:lsid:biosci.ohio-state.edu:osuc_names:5508	Trichoteleia pauliani	female	adult	1	CASC	[MADAGASCAR: Fianarantsoa, Ranomafana Nat. Park, 1070m, 21°15'99(sic!)"S 45°25'21"E; 10-25.xii.1999; ME Irwin, EL Schlinger, R Harin'Hala; MT; trop. for.]	Ranomafana National Park, 21°15.99'S 47°25.21'E, 1070m, tropical forest, Belle Vue trail, Fianarantsoa Auto. Prov., Madagascar	-21.2665	47.4202	label	Madagascar	Fianarantsoa				10 December 1999 - 25 December 1999	Irwin, M. E. (Michael E.) & Harin'Hala, R. (Rin'ha)	malaise trap	Talamas, E. (Elijah)	2010		tropical forest		http://hol.osu.edu/spmInfo.html?id=OSUC 181016
urn:lsid:biosci.ohio-state.edu:osuc_occurrences:OSUC__181017	en	PreservedSpecimen	OSUC 181017	urn:lsid:biosci.ohio-state.edu:osuc_names:5508	Trichoteleia pauliani	female	adult	1	CNCI	[MADAGASCAR: Tomatave(sic!), 7km NE Ambanizana, 750m, 15°34'S; 50°00'E; 2-9.XII.93; S.L. Fisher (sic!!!); MT; berl.]	7km NE Ambanizana (Ambanisana), 15°34'S 50°00'E, 750m, Toamasina Auto Prov., Madagascar	-15.5667	50	label	Madagascar	Toamasina			Ambanisana is an alternate spelling of Ambanizana; Tamatave is a former name of Toamasina Auto. Prov.	2 December 1993 - 9 December 1993	Fisher, B. L. (Brian L.)	malaise trap	Talamas, E. (Elijah)	2010				http://hol.osu.edu/spmInfo.html?id=OSUC 181017
urn:lsid:biosci.ohio-state.edu:osuc_occurrences:OSUC__181018	en	PreservedSpecimen	OSUC 181018	urn:lsid:biosci.ohio-state.edu:osuc_names:5507	Trichoteleia albidipes	female	adult	1	SCAU	[MADAGASCAR: Tamatave Prov., Andasibe (Périnet); 2-4 November 1984; R.W. Brooks; sweeping vegetation]	Andasibe (Perinet), vegetation, Toamasina (Tamatave) Auto. Prov., Madagascar	-18.9333	48.4167	GEOnet	Madagascar	Toamasina		Andasibe	Perinet is a variant name for Andasibe; Tamatave is a former name for Toamasina Prov.	2 November 1984 - 4 November 1984	Brooks, R. W. (Robert W.)	sweeping	Talamas, E. (Elijah)	2008		vegetation		http://hol.osu.edu/spmInfo.html?id=OSUC 181018
urn:lsid:biosci.ohio-state.edu:osuc_occurrences:OSUC__181019	en	PreservedSpecimen	OSUC 181019	urn:lsid:biosci.ohio-state.edu:osuc_names:5507	Trichoteleia albidipes	male	adult	1	SCAU	[MADAGASCAR: Tamatave Prov., Andasibe (Périnet); 2-4 November 1984; R.W. Brooks; sweeping vegetation]	Andasibe (Perinet), vegetation, Toamasina (Tamatave) Auto. Prov., Madagascar	-18.9333	48.4167	GEOnet	Madagascar	Toamasina		Andasibe	Perinet is a variant name for Andasibe; Tamatave is a former name for Toamasina Prov.	2 November 1984 - 4 November 1984	Brooks, R. W. (Robert W.)	sweeping	Talamas, E. (Elijah)	2008		vegetation		http://hol.osu.edu/spmInfo.html?id=OSUC 181019
urn:lsid:biosci.ohio-state.edu:osuc_occurrences:OSUC__186062	en	PreservedSpecimen	OSUC 186062	urn:lsid:biosci.ohio-state.edu:osuc_names:241291	Trichoteleia afo	male	adult	1	CNCI	[12°15.59'S 49°23.42'E, MADAGASCAR: Diego Suarez, 1km W Sakalava Beach, 30m,21-23.i.2001, ME Irwin, El Schlinger, R Harin'Hula,MT sandy, brushy area]	1km W Sakalava Beach, 12°15.59'S 49°23.42'E, 30m, sandy / brushy area, Antsiranana Auto. Prov., Madagascar	-12.2598	49.3903	label	Madagascar	Antsiranana			Diégo-Suarez is the former name of Antsiranana	21 January 2001 - 23 January 2001	Irwin, M. E. (Michael E.), Schlinger, E. I. & Harin'Hula, R.	malaise trap	Talamas, E. (Elijah)	2008	Paratype	sandy, brushy area		http://hol.osu.edu/spmInfo.html?id=OSUC 186062
urn:lsid:biosci.ohio-state.edu:osuc_occurrences:OSUC__186063	en	PreservedSpecimen	OSUC 186063	urn:lsid:biosci.ohio-state.edu:osuc_names:241291	Trichoteleia afo	male	adult	1	OSUC	[12°15.59'S 49°23.42'E, MADAGASCAR: Diego Suarez, 1km W Sakalava Beach, 30m,21-23.i.2001, ME Irwin, El Schlinger, R Harin'Hula,MT sandy, brushy area]	1km W Sakalava Beach, 12°15.59'S 49°23.42'E, 30m, sandy / brushy area, Antsiranana Auto. Prov., Madagascar	-12.2598	49.3903	label	Madagascar	Antsiranana			Diégo-Suarez is the former name of Antsiranana	21 January 2001 - 23 January 2001	Irwin, M. E. (Michael E.), Schlinger, E. I. & Harin'Hula, R.	malaise trap	Talamas, E. (Elijah)	2008	Paratype	sandy, brushy area		http://hol.osu.edu/spmInfo.html?id=OSUC 186063
urn:lsid:biosci.ohio-state.edu:osuc_occurrences:OSUC__186064	en	PreservedSpecimen	OSUC 186064	urn:lsid:biosci.ohio-state.edu:osuc_names:241291	Trichoteleia afo	female	adult	1	OSUC	[12°15.59'S 49°23.42'E, MADAGASCAR: Diego Suarez, 1km W Sakalava Beach, 30m,21-23.i.2001, ME Irwin, El Schlinger, R Harin'Hula,MT sandy, brushy area]	1km W Sakalava Beach, 12°15.59'S 49°23.42'E, 30m, sandy / brushy area, Antsiranana Auto. Prov., Madagascar	-12.2598	49.3903	label	Madagascar	Antsiranana			Diégo-Suarez is the former name of Antsiranana	21 January 2001 - 23 January 2001	Irwin, M. E. (Michael E.), Schlinger, E. I. & Harin'Hula, R.	malaise trap	Talamas, E. (Elijah)	2008	Paratype	sandy, brushy area		http://hol.osu.edu/spmInfo.html?id=OSUC 186064
urn:lsid:biosci.ohio-state.edu:osuc_occurrences:OSUC__186065	en	PreservedSpecimen	OSUC 186065	urn:lsid:biosci.ohio-state.edu:osuc_names:241291	Trichoteleia afo	female	adult	1	OSUC	[12°15.59'S 49°23.42'E, MADAGASCAR: Diego Suarez, 1km W Sakalava Beach, 30m,21-23.i.2001, ME Irwin, El Schlinger, R Harin'Hula,MT sandy, brushy area] [New genus? Det. L.Masner 2005]	1km W Sakalava Beach, 12°15.59'S 49°23.42'E, 30m, sandy / brushy area, Antsiranana Auto. Prov., Madagascar	-12.2598	49.3903	label	Madagascar	Antsiranana			Diégo-Suarez is the former name of Antsiranana	21 January 2001 - 23 January 2001	Irwin, M. E. (Michael E.), Schlinger, E. I. & Harin'Hula, R.	malaise trap	Talamas, E. (Elijah)	2008	Paratype	sandy, brushy area		http://hol.osu.edu/spmInfo.html?id=OSUC 186065
urn:lsid:biosci.ohio-state.edu:osuc_occurrences:OSUC__223959	en	PreservedSpecimen	OSUC 223959	urn:lsid:biosci.ohio-state.edu:osuc_names:238242	Trichoteleia rugifrons	female	adult	1	USNM	[MADAGASCAR: Prov. Fianarantsoa, 7km W Ranomafana, 1100m 1-7.xi.1988, WESteiner FIT/YPT/MT in small clearing, mont, rainfor.]	7km W Ranomafana, 1100m, small clearing / montane rainforest, Fianarantsoa Auto. Prov., Madagascar	-21.2528	47.4228	Google Earth	Madagascar	Fianarantsoa			derived from GEOnet	1 November 1988 - 7 November 1988	Steiner, W. E.	flight intercept trap/yellow pan trap/malaise trap	Talamas, E. (Elijah)	2009	Paratype	small clearing; montane rainforest		http://hol.osu.edu/spmInfo.html?id=OSUC 223959
urn:lsid:biosci.ohio-state.edu:osuc_occurrences:OSUC__223960	en	PreservedSpecimen	OSUC 223960	urn:lsid:biosci.ohio-state.edu:osuc_names:238242	Trichoteleia rugifrons	female	adult	1	USNM	[MADAGASCAR: Prov. Fianarantsoa, 7km W Ranomafana, 1100m 1-7.xi.1988, WESteiner FIT/YPT/MT in small clearing, mont, rainfor.]	7km W Ranomafana, 1100m, small clearing / montane rainforest, Fianarantsoa Auto. Prov., Madagascar	-21.2528	47.4228	Google Earth	Madagascar	Fianarantsoa			derived from GEOnet	1 November 1988 - 7 November 1988	Steiner, W. E.	flight intercept trap/yellow pan trap/malaise trap	Talamas, E. (Elijah)	2009	Paratype	small clearing; montane rainforest		http://hol.osu.edu/spmInfo.html?id=OSUC 223960
urn:lsid:biosci.ohio-state.edu:osuc_occurrences:CASENT__2135840	en	PreservedSpecimen	CASENT 2135840	urn:lsid:biosci.ohio-state.edu:osuc_names:241272	Trichoteleia nify	male	adult	1	CASC	[21°15.05'S 47°24.43'E MADAGASCAR:Prov. Fianarantsoa, 1130m PN Ranomafana, radio tower for. edge 18-29.vi.03 MT Harin'Hala MA02-09B-64]	Ranomafana National Park, 21°15.05'S 47°24.43'E, 1130m, MA-02-09B-64, forest edge / mixed tropical forest, radio tower, Fianarantsoa Auto. Prov., Madagascar	-21.2508	47.4072	label	Madagascar	Fianarantsoa				18 June 2003 - 29 June 2003	Harin'Hala, R. (Rin'ha)	malaise trap	Talamas, E. (Elijah)	2008	Paratype	forest edge; mixed tropical forest		http://hol.osu.edu/spmInfo.html?id=CASENT 2135840
urn:lsid:biosci.ohio-state.edu:osuc_occurrences:CASENT__2135841	en	PreservedSpecimen	CASENT 2135841	urn:lsid:biosci.ohio-state.edu:osuc_names:241293	Trichoteleia hemlyae	male	adult	1	CASC	[21°15.05'S 47°24.43'E MADAGASCAR:Prov. Fianarantsoa, 1130m PN Ranomafana, radio tower for. edge 18-29.vi.03 MT Harin'Hala MA02-09B-64]	Ranomafana National Park, 21°15.05'S 47°24.43'E, 1130m, MA-02-09B-64, forest edge / mixed tropical forest, radio tower, Fianarantsoa Auto. Prov., Madagascar	-21.2508	47.4072	label	Madagascar	Fianarantsoa				18 June 2003 - 29 June 2003	Harin'Hala, R. (Rin'ha)	malaise trap	Talamas, E. (Elijah)	2008	Paratype	forest edge; mixed tropical forest		http://hol.osu.edu/spmInfo.html?id=CASENT 2135841
urn:lsid:biosci.ohio-state.edu:osuc_occurrences:CASENT__2135842	en	PreservedSpecimen	CASENT 2135842	urn:lsid:biosci.ohio-state.edu:osuc_names:241271	Trichoteleia tahotra	male	adult	1	CASC	[15°10'42"S 49°38'06"E MADAGASCAR:Prov. Toamasina Montagne d'Anjanaharibe, 19.5km 27° NNE Ambinanitelo] [1100m 12-16.iii.2003 sifted litter in montane rainforest, Fisher Griswold et al. BLF8150]	Mount Anjanaharibe, 15°10'42"S 49°38'06"E, 1100m, BLF8150, montane rainforest, 19.5km (27°) NNE Ambinanitelo, Toamasina Auto. Prov., Madagascar	-15.1783	49.635	label	Madagascar	Toamasina				12 March 2003 - 16 March 2003	Fisher, B. L. (Brian L.), Griswold et al.	sifted litter	Talamas, E. (Elijah)	2008	Paratype	montane rainforest		http://hol.osu.edu/spmInfo.html?id=CASENT 2135842
urn:lsid:biosci.ohio-state.edu:osuc_occurrences:CASENT__2135843	en	PreservedSpecimen	CASENT 2135843	urn:lsid:biosci.ohio-state.edu:osuc_names:241271	Trichoteleia tahotra	male	adult	1	OSUC	[15°10'42"S 49°38'06"E MADAGASCAR:Prov. Toamasina Montagne d'Anjanaharibe, 19.5km 27° NNE Ambinanitelo] [1100m 12-16.iii.2003 sifted litter in montane rainforest, Fisher Griswold et al. BLF8150]	Mount Anjanaharibe, 15°10'42"S 49°38'06"E, 1100m, BLF8150, montane rainforest, 19.5km (27°) NNE Ambinanitelo, Toamasina Auto. Prov., Madagascar	-15.1783	49.635	label	Madagascar	Toamasina				12 March 2003 - 16 March 2003	Fisher, B. L. (Brian L.), Griswold et al.	sifted litter	Talamas, E. (Elijah)	2008	Paratype	montane rainforest		http://hol.osu.edu/spmInfo.html?id=CASENT 2135843
urn:lsid:biosci.ohio-state.edu:osuc_occurrences:CASENT__2135846	en	PreservedSpecimen	CASENT 2135846	urn:lsid:biosci.ohio-state.edu:osuc_names:241293	Trichoteleia hemlyae	female	adult	1	OSUC	[21°15.05'S 47°24.43'E MADAGASCAR:Prov. Fianarantsoa, 1130m PN Ranomafana, radio tower for. edge 15-27.iv.03 MT Harin'Hala MA02-09B-58]	Ranomafana National Park, 21°15.05'S 47°24.43'E, 1130m, MA-02-09B-58, forest edge / mixed tropical forest, radio tower, Fianarantsoa Auto. Prov., Madagascar	-21.2508	47.4072	label	Madagascar	Fianarantsoa				15 April 2003 - 27 April 2003	Harin'Hala, R. (Rin'ha)	malaise trap	Talamas, E. (Elijah)	2008	Paratype	forest edge; mixed tropical forest		http://hol.osu.edu/spmInfo.html?id=CASENT 2135846
urn:lsid:biosci.ohio-state.edu:osuc_occurrences:CASENT__2135847	en	PreservedSpecimen	CASENT 2135847	urn:lsid:biosci.ohio-state.edu:osuc_names:241272	Trichoteleia nify	male	adult	1	CASC	[21°15.05'S 47°24.43'E MADAGASCAR:Prov. Fianarantsoa, 1130m PN Ranomafana, radio tower for. edge 15-27.iv.03 MT Harin'Hala MA02-09B-58]	Ranomafana National Park, 21°15.05'S 47°24.43'E, 1130m, MA-02-09B-58, forest edge / mixed tropical forest, radio tower, Fianarantsoa Auto. Prov., Madagascar	-21.2508	47.4072	label	Madagascar	Fianarantsoa				15 April 2003 - 27 April 2003	Harin'Hala, R. (Rin'ha)	malaise trap	Talamas, E. (Elijah)	2008	Paratype	forest edge; mixed tropical forest		http://hol.osu.edu/spmInfo.html?id=CASENT 2135847
urn:lsid:biosci.ohio-state.edu:osuc_occurrences:CASENT__2135848	en	PreservedSpecimen	CASENT 2135848	urn:lsid:biosci.ohio-state.edu:osuc_names:241272	Trichoteleia nify	male	adult	1	CASC	[21°15.05'S 47°24.43'E MADAGASCAR:Prov. Fianarantsoa, 1130m PN Ranomafana, radio tower for. edge 15-27.iv.03 MT Harin'Hala MA02-09B-58]	Ranomafana National Park, 21°15.05'S 47°24.43'E, 1130m, MA-02-09B-58, forest edge / mixed tropical forest, radio tower, Fianarantsoa Auto. Prov., Madagascar	-21.2508	47.4072	label	Madagascar	Fianarantsoa				15 April 2003 - 27 April 2003	Harin'Hala, R. (Rin'ha)	malaise trap	Talamas, E. (Elijah)	2008	Paratype	forest edge; mixed tropical forest		http://hol.osu.edu/spmInfo.html?id=CASENT 2135848
urn:lsid:biosci.ohio-state.edu:osuc_occurrences:CASENT__2135849	en	PreservedSpecimen	CASENT 2135849	urn:lsid:biosci.ohio-state.edu:osuc_names:241272	Trichoteleia nify	male	adult	1	CASC	[21°15.05'S 47°24.43'E MADAGASCAR:Prov. Fianarantsoa, 1130m PN Ranomafana, radio tower for. edge 15-27.iv.03 MT Harin'Hala MA02-09B-58]	Ranomafana National Park, 21°15.05'S 47°24.43'E, 1130m, MA-02-09B-58, forest edge / mixed tropical forest, radio tower, Fianarantsoa Auto. Prov., Madagascar	-21.2508	47.4072	label	Madagascar	Fianarantsoa				15 April 2003 - 27 April 2003	Harin'Hala, R. (Rin'ha)	malaise trap	Talamas, E. (Elijah)	2008	Paratype	forest edge; mixed tropical forest		http://hol.osu.edu/spmInfo.html?id=CASENT 2135849
urn:lsid:biosci.ohio-state.edu:osuc_occurrences:CASENT__2135854	en	PreservedSpecimen	CASENT 2135854	urn:lsid:biosci.ohio-state.edu:osuc_names:241286	Trichoteleia tigris	male	adult	1	CASC	[21°15.99'S 47°25.21'E MADAGASCAR: Prov. Fianarantsoa, Parc National Ranomafana, Belle Vue at Talatakely] [MT, secondary trop. forest 24.vii-4.viii.2002 1020m R. Harin'Hala coll. MA-02-09C-36]	Ranomafana National Park, 21°15.99'S 47°25.21'E, 1020m, MA-02-09C-36, secondary tropical forest, Bellevue, Talatakely, Fianarantsoa Auto. Prov., Madagascar	-21.2665	47.4202	label	Madagascar	Fianarantsoa				24 July 2002 - 4 August 2002	Harin'Hala, R. (Rin'ha)	malaise trap	Talamas, E. (Elijah)	2008	Paratype	secondary tropical forest		http://hol.osu.edu/spmInfo.html?id=CASENT 2135854
urn:lsid:biosci.ohio-state.edu:osuc_occurrences:CASENT__2135857	en	PreservedSpecimen	CASENT 2135857	urn:lsid:biosci.ohio-state.edu:osuc_names:241293	Trichoteleia hemlyae	male	adult	1	OSUC	[21°15.05'S 47°24.43'E MADAGASCAR:Prov. Fianarantsoa, 1130m PN Ranomafana, radio tower for. edge 12-19.ii.02 MT Harin'Hala MA02-09B-16]	Ranomafana National Park, 21°15.05'S 47°24.43'E, 1130m, MA-02-09B-16, forest edge / mixed tropical forest, radio tower, Fianarantsoa Auto. Prov., Madagascar	-21.2508	47.4072	label	Madagascar	Fianarantsoa				12 February 2002 - 19 February 2002	Harin'Hala, R. (Rin'ha)	malaise trap	Talamas, E. (Elijah)	2008	Paratype	forest edge; mixed tropical forest		http://hol.osu.edu/spmInfo.html?id=CASENT 2135857
urn:lsid:biosci.ohio-state.edu:osuc_occurrences:CASENT__2135867	en	PreservedSpecimen	CASENT 2135867	urn:lsid:biosci.ohio-state.edu:osuc_names:241293	Trichoteleia hemlyae	male	adult	1	CASC	[21°15.05'S 47°24.43'E MADAGASCAR:Prov. Fianarantsoa, 1130m PN Ranomafana, radio tower for. edge 15-27.iv.03 MT Harin'Hala MA02-09B-58]	Ranomafana National Park, 21°15.05'S 47°24.43'E, 1130m, MA-02-09B-58, forest edge / mixed tropical forest, radio tower, Fianarantsoa Auto. Prov., Madagascar	-21.2508	47.4072	label	Madagascar	Fianarantsoa				15 April 2003 - 27 April 2003	Harin'Hala, R. (Rin'ha)	malaise trap	Talamas, E. (Elijah)	2008	Paratype	forest edge; mixed tropical forest		http://hol.osu.edu/spmInfo.html?id=CASENT 2135867
urn:lsid:biosci.ohio-state.edu:osuc_occurrences:CASENT__2135868	en	PreservedSpecimen	CASENT 2135868	urn:lsid:biosci.ohio-state.edu:osuc_names:241293	Trichoteleia hemlyae	male	adult	1	CASC	[21°15.05'S 47°24.43'E MADAGASCAR:Prov. Fianarantsoa, 1130m PN Ranomafana, radio tower for. edge 15-27.iv.03 MT Harin'Hala MA02-09B-58]	Ranomafana National Park, 21°15.05'S 47°24.43'E, 1130m, MA-02-09B-58, forest edge / mixed tropical forest, radio tower, Fianarantsoa Auto. Prov., Madagascar	-21.2508	47.4072	label	Madagascar	Fianarantsoa				15 April 2003 - 27 April 2003	Harin'Hala, R. (Rin'ha)	malaise trap	Talamas, E. (Elijah)	2008	Paratype	forest edge; mixed tropical forest		http://hol.osu.edu/spmInfo.html?id=CASENT 2135868
urn:lsid:biosci.ohio-state.edu:osuc_occurrences:CASENT__2135870	en	PreservedSpecimen	CASENT 2135870	urn:lsid:biosci.ohio-state.edu:osuc_names:243406	Trichoteleia subtilis	male	adult	1	CASC	[21°15.99'S 47°25.21'E MADAGASCAR: Prov. Fianarantsoa 1020m PN Ranomafana Bellevue at Talatakely 19-26.ii.02 MT Harin'Hala MA02-09C-17]	Ranomafana National Park, 21°15.99'S 47°25.21'E, 1020m, MA-02-09C-17, secondary tropical forest, Bellevue, Talatakely, Fianarantsoa Auto. Prov., Madagascar	-21.2665	47.4202	label	Madagascar	Fianarantsoa				19 February 2002 - 26 February 2002	Harin'Hala, R. (Rin'ha)	malaise trap	Talamas, E. (Elijah)	2008	Paratype	secondary tropical forest		http://hol.osu.edu/spmInfo.html?id=CASENT 2135870
urn:lsid:biosci.ohio-state.edu:osuc_occurrences:CASENT__2135871	en	PreservedSpecimen	CASENT 2135871	urn:lsid:biosci.ohio-state.edu:osuc_names:243406	Trichoteleia subtilis	male	adult	1	OSUC	[21°15.99'S 47°25.21'E MADAGASCAR: Prov. Fianarantsoa 1020m PN Ranomafana Bellevue at Talatakely 19-26.ii.02 MT Harin'Hala MA02-09C-17]	Ranomafana National Park, 21°15.99'S 47°25.21'E, 1020m, MA-02-09C-17, secondary tropical forest, Bellevue, Talatakely, Fianarantsoa Auto. Prov., Madagascar	-21.2665	47.4202	label	Madagascar	Fianarantsoa				19 February 2002 - 26 February 2002	Harin'Hala, R. (Rin'ha)	malaise trap	Talamas, E. (Elijah)	2008	Paratype	secondary tropical forest		http://hol.osu.edu/spmInfo.html?id=CASENT 2135871
urn:lsid:biosci.ohio-state.edu:osuc_occurrences:CASENT__2135872	en	PreservedSpecimen	CASENT 2135872	urn:lsid:biosci.ohio-state.edu:osuc_names:241272	Trichoteleia nify	male	adult	1	OSUC	[21°15.99'S 47°25.21'E MADAGASCAR: Prov. Fianarantsoa 1020m PN Ranomafana Bellevue at Talatakely 19-26.ii.02 MT Harin'Hala MA02-09C-17]	Ranomafana National Park, 21°15.99'S 47°25.21'E, 1020m, MA-02-09C-17, secondary tropical forest, Bellevue, Talatakely, Fianarantsoa Auto. Prov., Madagascar	-21.2665	47.4202	label	Madagascar	Fianarantsoa				19 February 2002 - 26 February 2002	Harin'Hala, R. (Rin'ha)	malaise trap	Talamas, E. (Elijah)	2008	Paratype	secondary tropical forest		http://hol.osu.edu/spmInfo.html?id=CASENT 2135872
urn:lsid:biosci.ohio-state.edu:osuc_occurrences:CASENT__2135873	en	PreservedSpecimen	CASENT 2135873	urn:lsid:biosci.ohio-state.edu:osuc_names:241272	Trichoteleia nify	male	adult	1	CASC	[21°15.99'S 47°25.21'E MADAGASCAR: Prov. Fianarantsoa 1020m PN Ranomafana Bellevue at Talatakely 19-26.ii.02 MT Harin'Hala MA02-09C-17]	Ranomafana National Park, 21°15.99'S 47°25.21'E, 1020m, MA-02-09C-17, secondary tropical forest, Bellevue, Talatakely, Fianarantsoa Auto. Prov., Madagascar	-21.2665	47.4202	label	Madagascar	Fianarantsoa				19 February 2002 - 26 February 2002	Harin'Hala, R. (Rin'ha)	malaise trap	Talamas, E. (Elijah)	2008	Paratype	secondary tropical forest		http://hol.osu.edu/spmInfo.html?id=CASENT 2135873
urn:lsid:biosci.ohio-state.edu:osuc_occurrences:CASENT__2135874	en	PreservedSpecimen	CASENT 2135874	urn:lsid:biosci.ohio-state.edu:osuc_names:243406	Trichoteleia subtilis	male	adult	1	CASC	[21°15.99'S 47°25.21'E MADAGASCAR: Prov. Fianarantsoa 1020m PN Ranomafana Bellevue at Talatakely 19-26.ii.02 MT Harin'Hala MA02-09C-17]	Ranomafana National Park, 21°15.99'S 47°25.21'E, 1020m, MA-02-09C-17, secondary tropical forest, Bellevue, Talatakely, Fianarantsoa Auto. Prov., Madagascar	-21.2665	47.4202	label	Madagascar	Fianarantsoa				19 February 2002 - 26 February 2002	Harin'Hala, R. (Rin'ha)	malaise trap	Talamas, E. (Elijah)	2008	Paratype	secondary tropical forest		http://hol.osu.edu/spmInfo.html?id=CASENT 2135874
urn:lsid:biosci.ohio-state.edu:osuc_occurrences:CASENT__2135875	en	PreservedSpecimen	CASENT 2135875	urn:lsid:biosci.ohio-state.edu:osuc_names:241293	Trichoteleia hemlyae	male	adult	1	OSUC	[21°15.99'S 47°25.21'E MADAGASCAR: Prov. Fianarantsoa 1020m PN Ranomafana Bellevue at Talatakely 19-26.ii.02 MT Harin'Hala MA02-09C-17]	Ranomafana National Park, 21°15.99'S 47°25.21'E, 1020m, MA-02-09C-17, secondary tropical forest, Bellevue, Talatakely, Fianarantsoa Auto. Prov., Madagascar	-21.2665	47.4202	label	Madagascar	Fianarantsoa				19 February 2002 - 26 February 2002	Harin'Hala, R. (Rin'ha)	malaise trap	Talamas, E. (Elijah)	2008	Paratype	secondary tropical forest		http://hol.osu.edu/spmInfo.html?id=CASENT 2135875
urn:lsid:biosci.ohio-state.edu:osuc_occurrences:CASENT__2135878	en	PreservedSpecimen	CASENT 2135878	urn:lsid:biosci.ohio-state.edu:osuc_names:243406	Trichoteleia subtilis	male	adult	1	CASC	[21°15.99'S 47°25.21'E MADAGASCAR: Prov. Fianarantsoa 1020m PN Ranomafana Bellevue at Talatakely 26-31.iii.02 MT Harin'Hala MA02-09C-22]	Ranomafana National Park, 21°15.99'S 47°25.21'E, 1020m, MA-02-09C-22, secondary tropical forest, Bellevue, Talatakely, Fianarantsoa Auto. Prov., Madagascar	-21.2665	47.4202	label	Madagascar	Fianarantsoa				26 March 2002 - 31 March 2002	Harin'Hala, R. (Rin'ha)	malaise trap	Talamas, E. (Elijah)	2008	Paratype	secondary tropical forest		http://hol.osu.edu/spmInfo.html?id=CASENT 2135878
urn:lsid:biosci.ohio-state.edu:osuc_occurrences:CASENT__2135881	en	PreservedSpecimen	CASENT 2135881	urn:lsid:biosci.ohio-state.edu:osuc_names:241293	Trichoteleia hemlyae	male	adult	1	CASC	[21°15.99'S 47°25.21'E MADAGASCAR: Prov. Fianarantsoa 1020m PN Ranomafana Bellevue at Talatakely 26-31.iii.02 MT Harin'Hala MA02-09C-22]	Ranomafana National Park, 21°15.99'S 47°25.21'E, 1020m, MA-02-09C-22, secondary tropical forest, Bellevue, Talatakely, Fianarantsoa Auto. Prov., Madagascar	-21.2665	47.4202	label	Madagascar	Fianarantsoa				26 March 2002 - 31 March 2002	Harin'Hala, R. (Rin'ha)	malaise trap	Talamas, E. (Elijah)	2008	Paratype	secondary tropical forest		http://hol.osu.edu/spmInfo.html?id=CASENT 2135881
urn:lsid:biosci.ohio-state.edu:osuc_occurrences:CASENT__2135882	en	PreservedSpecimen	CASENT 2135882	urn:lsid:biosci.ohio-state.edu:osuc_names:241272	Trichoteleia nify	male	adult	1	CASC	[21°15.99'S 47°25.21'E MADAGASCAR: Prov. Fianarantsoa 1020m PN Ranomafana Bellevue at Talatakely 26-31.iii.02 MT Harin'Hala MA02-09C-22]	Ranomafana National Park, 21°15.99'S 47°25.21'E, 1020m, MA-02-09C-22, secondary tropical forest, Bellevue, Talatakely, Fianarantsoa Auto. Prov., Madagascar	-21.2665	47.4202	label	Madagascar	Fianarantsoa				26 March 2002 - 31 March 2002	Harin'Hala, R. (Rin'ha)	malaise trap	Talamas, E. (Elijah)	2008	Paratype	secondary tropical forest		http://hol.osu.edu/spmInfo.html?id=CASENT 2135882
urn:lsid:biosci.ohio-state.edu:osuc_occurrences:CASENT__2135883	en	PreservedSpecimen	CASENT 2135883	urn:lsid:biosci.ohio-state.edu:osuc_names:241272	Trichoteleia nify	male	adult	1	CASC	[21°15.99'S 47°25.21'E MADAGASCAR: Prov. Fianarantsoa 1020m PN Ranomafana Bellevue at Talatakely 26-31.iii.02 MT Harin'Hala MA02-09C-22]	Ranomafana National Park, 21°15.99'S 47°25.21'E, 1020m, MA-02-09C-22, secondary tropical forest, Bellevue, Talatakely, Fianarantsoa Auto. Prov., Madagascar	-21.2665	47.4202	label	Madagascar	Fianarantsoa				26 March 2002 - 31 March 2002	Harin'Hala, R. (Rin'ha)	malaise trap	Talamas, E. (Elijah)	2008	Paratype	secondary tropical forest		http://hol.osu.edu/spmInfo.html?id=CASENT 2135883
urn:lsid:biosci.ohio-state.edu:osuc_occurrences:CASENT__2135884	en	PreservedSpecimen	CASENT 2135884	urn:lsid:biosci.ohio-state.edu:osuc_names:241272	Trichoteleia nify	male	adult	1	CASC	[21°15.99'S 47°25.21'E MADAGASCAR: Prov. Fianarantsoa 1020m PN Ranomafana Bellevue at Talatakely 26-31.iii.02 MT Harin'Hala MA02-09C-22]	Ranomafana National Park, 21°15.99'S 47°25.21'E, 1020m, MA-02-09C-22, secondary tropical forest, Bellevue, Talatakely, Fianarantsoa Auto. Prov., Madagascar	-21.2665	47.4202	label	Madagascar	Fianarantsoa				26 March 2002 - 31 March 2002	Harin'Hala, R. (Rin'ha)	malaise trap	Talamas, E. (Elijah)	2008	Paratype	secondary tropical forest		http://hol.osu.edu/spmInfo.html?id=CASENT 2135884
urn:lsid:biosci.ohio-state.edu:osuc_occurrences:CASENT__2135885	en	PreservedSpecimen	CASENT 2135885	urn:lsid:biosci.ohio-state.edu:osuc_names:241272	Trichoteleia nify	male	adult	1	CASC	[21°15.99'S 47°25.21'E MADAGASCAR: Prov. Fianarantsoa 1020m PN Ranomafana Bellevue at Talatakely 26-31.iii.02 MT Harin'Hala MA02-09C-22]	Ranomafana National Park, 21°15.99'S 47°25.21'E, 1020m, MA-02-09C-22, secondary tropical forest, Bellevue, Talatakely, Fianarantsoa Auto. Prov., Madagascar	-21.2665	47.4202	label	Madagascar	Fianarantsoa				26 March 2002 - 31 March 2002	Harin'Hala, R. (Rin'ha)	malaise trap	Talamas, E. (Elijah)	2008	Paratype	secondary tropical forest		http://hol.osu.edu/spmInfo.html?id=CASENT 2135885
urn:lsid:biosci.ohio-state.edu:osuc_occurrences:CASENT__2135886	en	PreservedSpecimen	CASENT 2135886	urn:lsid:biosci.ohio-state.edu:osuc_names:241272	Trichoteleia nify	male	adult	1	CASC	[21°15.99'S 47°25.21'E MADAGASCAR: Prov. Fianarantsoa 1020m PN Ranomafana Bellevue at Talatakely 26-31.iii.02 MT Harin'Hala MA02-09C-22]	Ranomafana National Park, 21°15.99'S 47°25.21'E, 1020m, MA-02-09C-22, secondary tropical forest, Bellevue, Talatakely, Fianarantsoa Auto. Prov., Madagascar	-21.2665	47.4202	label	Madagascar	Fianarantsoa				26 March 2002 - 31 March 2002	Harin'Hala, R. (Rin'ha)	malaise trap	Talamas, E. (Elijah)	2008	Paratype	secondary tropical forest		http://hol.osu.edu/spmInfo.html?id=CASENT 2135886
urn:lsid:biosci.ohio-state.edu:osuc_occurrences:CASENT__2135887	en	PreservedSpecimen	CASENT 2135887	urn:lsid:biosci.ohio-state.edu:osuc_names:241272	Trichoteleia nify	male	adult	1	CASC	[21°15.99'S 47°25.21'E MADAGASCAR: Prov. Fianarantsoa 1020m PN Ranomafana Bellevue at Talatakely 26-31.iii.02 MT Harin'Hala MA02-09C-22]	Ranomafana National Park, 21°15.99'S 47°25.21'E, 1020m, MA-02-09C-22, secondary tropical forest, Bellevue, Talatakely, Fianarantsoa Auto. Prov., Madagascar	-21.2665	47.4202	label	Madagascar	Fianarantsoa				26 March 2002 - 31 March 2002	Harin'Hala, R. (Rin'ha)	malaise trap	Talamas, E. (Elijah)	2008	Paratype	secondary tropical forest		http://hol.osu.edu/spmInfo.html?id=CASENT 2135887
urn:lsid:biosci.ohio-state.edu:osuc_occurrences:CASENT__2135888	en	PreservedSpecimen	CASENT 2135888	urn:lsid:biosci.ohio-state.edu:osuc_names:241293	Trichoteleia hemlyae	male	adult	1	CASC	[21°14.91'S 47°27.13'E MADAGASCAR:Prov. Fianarant., Ranomafana JIRAMA waterworks 690m 28.xi-6.xii.01 MT nr river Harin'Hala MA-02-09D-05]	Ranomafana, 21°14.91'S 47°27.13'E, 690m, MA-02-09D-05, nr. river, Jiro Sy Rano Malagasy (JIRAMA) waterworks, Fianarantsoa Auto. Prov., Madagascar	-21.2485	47.4522	label	Madagascar	Fianarantsoa		Ranomafana		28 November 2001 - 6 December 2001	Harin'Hala, R. (Rin'ha)	malaise trap	Talamas, E. (Elijah)	2008	Paratype	nr. river		http://hol.osu.edu/spmInfo.html?id=CASENT 2135888
urn:lsid:biosci.ohio-state.edu:osuc_occurrences:CASENT__2135889	en	PreservedSpecimen	CASENT 2135889	urn:lsid:biosci.ohio-state.edu:osuc_names:243408	Trichoteleia bicolor	female	adult	1	CASC	[22°37.60'S 45°21.49'E MADAGASCAR: Prov. Fianarantsoa, nr Isalo Nat. Park, 750m] [stream E. Interpretive Center 24-30.iii.2002 Harin'Hala, MT, open area MA-02-11A-21]	nr. Isalo National Park, 22°37.60'S 45°21.49'E, 750m, MA-02-11A-21, stream / open area, E of Interpretive Center, Fianarantsoa Auto. Prov., Madagascar	-22.6267	45.3582	label	Madagascar	Fianarantsoa				24 March 2002 - 30 March 2002	Harin'Hala, R. (Rin'ha)	malaise trap	Talamas, E. (Elijah)	2008	Holotype	stream; open area		http://hol.osu.edu/spmInfo.html?id=CASENT 2135889
urn:lsid:biosci.ohio-state.edu:osuc_occurrences:CASENT__2135891	en	PreservedSpecimen	CASENT 2135891	urn:lsid:biosci.ohio-state.edu:osuc_names:241293	Trichoteleia hemlyae	male	adult	1	CASC	[21°13.57'S 47°22.19'E MADAGASCAR:Prov. Fianarantsoa, Parc National Ranomafana, 1110m, 14-21.i.2002] [Vohiparara at broken bridge, MT, high alt. rainforest, Harin'Hala coll. MA-02-09A-12]	Ranomafana National Park, 21°13.57'S 47°22.19'E, 1100m, MA-02-09A-12, high altitude rainforest, broken bridge, Vohiparara, Fianarantsoa Auto. Prov., Madagascar	-21.2262	47.3698	label	Madagascar	Fianarantsoa				14 January 2002 - 21 January 2002	Harin'Hala, R. (Rin'ha)	malaise trap	Talamas, E. (Elijah)	2008	Paratype	high altitude rainforest		http://hol.osu.edu/spmInfo.html?id=CASENT 2135891
urn:lsid:biosci.ohio-state.edu:osuc_occurrences:CASENT__2135892	en	PreservedSpecimen	CASENT 2135892	urn:lsid:biosci.ohio-state.edu:osuc_names:241293	Trichoteleia hemlyae	male	adult	1	CASC	[21°13.57'S 47°22.19'E MADAGASCAR:Prov. Fianarantsoa, Parc National Ranomafana, 1110m, 14-21.i.2002] [Vohiparara at broken bridge, MT, high alt. rainforest, Harin'Hala coll. MA-02-09A-12]	Ranomafana National Park, 21°13.57'S 47°22.19'E, 1100m, MA-02-09A-12, high altitude rainforest, broken bridge, Vohiparara, Fianarantsoa Auto. Prov., Madagascar	-21.2262	47.3698	label	Madagascar	Fianarantsoa				14 January 2002 - 21 January 2002	Harin'Hala, R. (Rin'ha)	malaise trap	Talamas, E. (Elijah)	2008	Paratype	high altitude rainforest		http://hol.osu.edu/spmInfo.html?id=CASENT 2135892
urn:lsid:biosci.ohio-state.edu:osuc_occurrences:CASENT__2135893	en	PreservedSpecimen	CASENT 2135893	urn:lsid:biosci.ohio-state.edu:osuc_names:241293	Trichoteleia hemlyae	male	adult	1	OSUC	[21°13.57'S 47°22.19'E MADAGASCAR:Prov. Fianarantsoa, Parc National Ranomafana, 1110m, 14-21.i.2002] [Vohiparara at broken bridge, MT, high alt. rainforest, Harin'Hala coll. MA-02-09A-12]	Ranomafana National Park, 21°13.57'S 47°22.19'E, 1100m, MA-02-09A-12, high altitude rainforest, broken bridge, Vohiparara, Fianarantsoa Auto. Prov., Madagascar	-21.2262	47.3698	label	Madagascar	Fianarantsoa				14 January 2002 - 21 January 2002	Harin'Hala, R. (Rin'ha)	malaise trap	Talamas, E. (Elijah)	2008	Paratype	high altitude rainforest		http://hol.osu.edu/spmInfo.html?id=CASENT 2135893
urn:lsid:biosci.ohio-state.edu:osuc_occurrences:CASENT__2135894	en	PreservedSpecimen	CASENT 2135894	urn:lsid:biosci.ohio-state.edu:osuc_names:241293	Trichoteleia hemlyae	male	adult	1	CASC	[21°13.57'S 47°22.19'E MADAGASCAR:Prov. Fianarantsoa, Parc National Ranomafana, 1110m, 14-21.i.2002] [Vohiparara at broken bridge, MT, high alt. rainforest, Harin'Hala coll. MA-02-09A-12]	Ranomafana National Park, 21°13.57'S 47°22.19'E, 1100m, MA-02-09A-12, high altitude rainforest, broken bridge, Vohiparara, Fianarantsoa Auto. Prov., Madagascar	-21.2262	47.3698	label	Madagascar	Fianarantsoa				14 January 2002 - 21 January 2002	Harin'Hala, R. (Rin'ha)	malaise trap	Talamas, E. (Elijah)	2008	Paratype	high altitude rainforest		http://hol.osu.edu/spmInfo.html?id=CASENT 2135894
urn:lsid:biosci.ohio-state.edu:osuc_occurrences:CASENT__2135895	en	PreservedSpecimen	CASENT 2135895	urn:lsid:biosci.ohio-state.edu:osuc_names:241293	Trichoteleia hemlyae	male	adult	1	CASC	[21°13.57'S 47°22.19'E MADAGASCAR:Prov. Fianarantsoa, Parc National Ranomafana, 1110m, 14-21.i.2002] [Vohiparara at broken bridge, MT, high alt. rainforest, Harin'Hala coll. MA-02-09A-12]	Ranomafana National Park, 21°13.57'S 47°22.19'E, 1100m, MA-02-09A-12, high altitude rainforest, broken bridge, Vohiparara, Fianarantsoa Auto. Prov., Madagascar	-21.2262	47.3698	label	Madagascar	Fianarantsoa				14 January 2002 - 21 January 2002	Harin'Hala, R. (Rin'ha)	malaise trap	Talamas, E. (Elijah)	2008	Paratype	high altitude rainforest		http://hol.osu.edu/spmInfo.html?id=CASENT 2135895
urn:lsid:biosci.ohio-state.edu:osuc_occurrences:CASENT__2135896	en	PreservedSpecimen	CASENT 2135896	urn:lsid:biosci.ohio-state.edu:osuc_names:241293	Trichoteleia hemlyae	male	adult	1	CASC	[21°13.57'S 47°22.19'E MADAGASCAR:Prov. Fianarantsoa, Parc National Ranomafana, 1110m, 14-21.i.2002] [Vohiparara at broken bridge, MT, high alt. rainforest, Harin'Hala coll. MA-02-09A-12]	Ranomafana National Park, 21°13.57'S 47°22.19'E, 1100m, MA-02-09A-12, high altitude rainforest, broken bridge, Vohiparara, Fianarantsoa Auto. Prov., Madagascar	-21.2262	47.3698	label	Madagascar	Fianarantsoa				14 January 2002 - 21 January 2002	Harin'Hala, R. (Rin'ha)	malaise trap	Talamas, E. (Elijah)	2008	Paratype	high altitude rainforest		http://hol.osu.edu/spmInfo.html?id=CASENT 2135896
urn:lsid:biosci.ohio-state.edu:osuc_occurrences:CASENT__2135899	en	PreservedSpecimen	CASENT 2135899	urn:lsid:biosci.ohio-state.edu:osuc_names:241293	Trichoteleia hemlyae	male	adult	1	CASC	[21°13.57'S 47°22.19'E MADAGASCAR:Prov. Fianarantsoa, Parc National Ranomafana, 1110m, 14-21.i.2002] [Vohiparara at broken bridge, MT, high alt. rainforest, Harin'Hala coll. MA-02-09A-12]	Ranomafana National Park, 21°13.57'S 47°22.19'E, 1100m, MA-02-09A-12, high altitude rainforest, broken bridge, Vohiparara, Fianarantsoa Auto. Prov., Madagascar	-21.2262	47.3698	label	Madagascar	Fianarantsoa				14 January 2002 - 21 January 2002	Harin'Hala, R. (Rin'ha)	malaise trap	Talamas, E. (Elijah)	2008	Paratype	high altitude rainforest		http://hol.osu.edu/spmInfo.html?id=CASENT 2135899
urn:lsid:biosci.ohio-state.edu:osuc_occurrences:CASENT__2135900	en	PreservedSpecimen	CASENT 2135900	urn:lsid:biosci.ohio-state.edu:osuc_names:241293	Trichoteleia hemlyae	male	adult	1	CASC	[21°13.57'S 47°22.19'E MADAGASCAR:Prov. Fianarantsoa, Parc National Ranomafana, 1110m, 14-21.i.2002] [Vohiparara at broken bridge, MT, high alt. rainforest, Harin'Hala coll. MA-02-09A-12]	Ranomafana National Park, 21°13.57'S 47°22.19'E, 1100m, MA-02-09A-12, high altitude rainforest, broken bridge, Vohiparara, Fianarantsoa Auto. Prov., Madagascar	-21.2262	47.3698	label	Madagascar	Fianarantsoa				14 January 2002 - 21 January 2002	Harin'Hala, R. (Rin'ha)	malaise trap	Talamas, E. (Elijah)	2008	Paratype	high altitude rainforest		http://hol.osu.edu/spmInfo.html?id=CASENT 2135900
urn:lsid:biosci.ohio-state.edu:osuc_occurrences:CASENT__2135901	en	PreservedSpecimen	CASENT 2135901	urn:lsid:biosci.ohio-state.edu:osuc_names:241272	Trichoteleia nify	male	adult	1	CASC	[21°13.57'S 47°22.19'E MADAGASCAR:Prov. Fianarantsoa, Parc National Ranomafana, 1110m, 14-21.i.2002] [Vohiparara at broken bridge, MT, high alt. rainforest, Harin'Hala coll. MA-02-09A-12]	Ranomafana National Park, 21°13.57'S 47°22.19'E, 1100m, MA-02-09A-12, high altitude rainforest, broken bridge, Vohiparara, Fianarantsoa Auto. Prov., Madagascar	-21.2262	47.3698	label	Madagascar	Fianarantsoa				14 January 2002 - 21 January 2002	Harin'Hala, R. (Rin'ha)	malaise trap	Talamas, E. (Elijah)	2008	Paratype	high altitude rainforest		http://hol.osu.edu/spmInfo.html?id=CASENT 2135901
urn:lsid:biosci.ohio-state.edu:osuc_occurrences:CASENT__2135902	en	PreservedSpecimen	CASENT 2135902	urn:lsid:biosci.ohio-state.edu:osuc_names:5508	Trichoteleia pauliani	male	adult	1	CASC	[21°13.57'S 47°22.19'E MADAGASCAR:Prov. Fianarantsoa, Parc National Ranomafana, 1110m, 14-21.i.2002] [Vohiparara at broken bridge, MT, high alt. rainforest, Harin'Hala coll. MA-02-09A-12]	Ranomafana National Park, 21°13.57'S 47°22.19'E, 1100m, MA-02-09A-12, high altitude rainforest, broken bridge, Vohiparara, Fianarantsoa Auto. Prov., Madagascar	-21.2262	47.3698	label	Madagascar	Fianarantsoa				14 January 2002 - 21 January 2002	Harin'Hala, R. (Rin'ha)	malaise trap	Talamas, E. (Elijah)	2010		high altitude rainforest		http://hol.osu.edu/spmInfo.html?id=CASENT 2135902
urn:lsid:biosci.ohio-state.edu:osuc_occurrences:CASENT__2135903	en	PreservedSpecimen	CASENT 2135903	urn:lsid:biosci.ohio-state.edu:osuc_names:243850	Trichoteleia parvipennis	female	adult	1	CASC	[20°46.6 S 47°09.9'E MADAGASCAR: Prov. Antsiranana, 1700m 29kmSSW Ambositra Ankazomivady] [7.i.1998, disturbed montane rainforest edge, sifted litter, leaf mold, rotten wood B.L.Fisher#1590(3)]	Ankazomivady, 20°46.6'S 47°09.9'E, 1700m, #1590(3), disturbed montane rainforest edge / leaf mold / rotten wood, 29km SSW Ambositra, Fianarantsoa Auto. Prov., Madagascar	-20.7767	47.165	label	Madagascar	Fianarantsoa				7 January 1998	Fisher, B. L. (Brian L.)	sifted litter	Talamas, E. (Elijah)	2008	Paratype	disturbed montane rainforest edge; leaf mold; rotten wood		http://hol.osu.edu/spmInfo.html?id=CASENT 2135903
urn:lsid:biosci.ohio-state.edu:osuc_occurrences:CASENT__2135904	en	PreservedSpecimen	CASENT 2135904	urn:lsid:biosci.ohio-state.edu:osuc_names:243412	Trichoteleia picturata	female	adult	1	CASC	[14°02.8'S 48°24.1'E MADAGASCAR:Prov. Antsiranana, R.S. Manogarivo, 20.4 km 219° SW Antanamao] [3.xi.1998, 1860m sifted letter, leaf mold, rotten wood, rainfor. B.L.Fisher #1990]	Manongarivo Special Reserve, 14°02.8'S 48°24.1'E, 1860m, #1990, leaf mold / rotten wood / rainforest, 20.4km (219°) SW Antanambao, Antsiranana Auto. Prov., Madagascar	-14.0467	48.4017	label	Madagascar	Antsiranana				3 November 1998	Fisher, B. L. (Brian L.)	sifted litter	Talamas, E. (Elijah)	2008	Holotype	leaf mold; rotten wood; rainforest		http://hol.osu.edu/spmInfo.html?id=CASENT 2135904
urn:lsid:biosci.ohio-state.edu:osuc_occurrences:CASENT__2135905	en	PreservedSpecimen	CASENT 2135905	urn:lsid:biosci.ohio-state.edu:osuc_names:243413	Trichoteleia delilah	female	adult	1	CASC	[14°02.8'S 48°24.1'E MADAGASCAR:Prov. Antsiranana, R.S. Manogarivo, 20.4 km 219° SW Antanamao] [3.xi.1998, 1860m sifted letter, leaf mold, rotten wood, rainfor. B.L.Fisher #1990]	Manongarivo Special Reserve, 14°02.8'S 48°24.1'E, 1860m, #1990, leaf mold / rotten wood / rainforest, 20.4km (219°) SW Antanambao, Antsiranana Auto. Prov., Madagascar	-14.0467	48.4017	label	Madagascar	Antsiranana				3 November 1998	Fisher, B. L. (Brian L.), Griswold et al.	sifted litter	Talamas, E. (Elijah)	2008	Holotype	leaf mold; rotten wood; rainforest		http://hol.osu.edu/spmInfo.html?id=CASENT 2135905
urn:lsid:biosci.ohio-state.edu:osuc_occurrences:CASENT__2135906	en	PreservedSpecimen	CASENT 2135906	urn:lsid:biosci.ohio-state.edu:osuc_names:243415	Trichoteleia oculea	female	adult	1	CASC	[13°57.7'S 48°26.0'E MADAGASCAR:Prov. Antsiranana, R.S. Manogarivo, 10.8km 229° SW Antanamao] [400m, 8.xi.1998 sifted litter, leaf mold, rotten wood, rainforest B.L.Fisher #1996]	Manongarivo Special Reserve, 13°57.7'S 48°26.0'E, 400m, #1996, leaf mold / rotten wood / rainforest, 10.8km (229°) SW Antanambao, Antsiranana Auto. Prov., Madagascar	-13.9617	48.4333	label	Madagascar	Antsiranana				8 November 1998	Fisher, B. L. (Brian L.)	sifted litter	Talamas, E. (Elijah)	2008	Holotype	leaf mold; rotten wood; rainforest		http://hol.osu.edu/spmInfo.html?id=CASENT 2135906
urn:lsid:biosci.ohio-state.edu:osuc_occurrences:CASENT__2135907	en	PreservedSpecimen	CASENT 2135907	urn:lsid:biosci.ohio-state.edu:osuc_names:243415	Trichoteleia oculea	female	adult	1	CASC	[13°57.7'S 48°26.0'E MADAGASCAR:Prov. Antsiranana, R.S. Manogarivo, 10.8km 229° SW Antanamao] [400m, 8.xi.1998 sifted litter, leaf mold, rotten wood, rainforest B.L.Fisher #1996]	Manongarivo Special Reserve, 13°57.7'S 48°26.0'E, 400m, #1996, leaf mold / rotten wood / rainforest, 10.8km (229°) SW Antanambao, Antsiranana Auto. Prov., Madagascar	-13.9617	48.4333	label	Madagascar	Antsiranana				8 November 1998	Fisher, B. L. (Brian L.)	sifted litter	Talamas, E. (Elijah)	2008	Paratype	leaf mold; rotten wood; rainforest		http://hol.osu.edu/spmInfo.html?id=CASENT 2135907
urn:lsid:biosci.ohio-state.edu:osuc_occurrences:CASENT__2135908	en	PreservedSpecimen	CASENT 2135908	urn:lsid:biosci.ohio-state.edu:osuc_names:243415	Trichoteleia oculea	female	adult	1	CASC	[13°57.7'S 48°26.0'E MADAGASCAR:Prov. Antsiranana, R.S. Manogarivo, 10.8km 229° SW Antanamao] [400m, 8.xi.1998 sifted litter, leaf mold, rotten wood, rainforest B.L.Fisher #1996]	Manongarivo Special Reserve, 13°57.7'S 48°26.0'E, 400m, #1996, leaf mold / rotten wood / rainforest, 10.8km (229°) SW Antanambao, Antsiranana Auto. Prov., Madagascar	-13.9617	48.4333	label	Madagascar	Antsiranana				8 November 1998	Fisher, B. L. (Brian L.)	sifted litter	Talamas, E. (Elijah)	2008	Paratype	leaf mold; rotten wood; rainforest		http://hol.osu.edu/spmInfo.html?id=CASENT 2135908
urn:lsid:biosci.ohio-state.edu:osuc_occurrences:CASENT__2135909	en	PreservedSpecimen	CASENT 2135909	urn:lsid:biosci.ohio-state.edu:osuc_names:241272	Trichoteleia nify	female	adult	1	CASC	[22°28.2'S, 46°57.6'E MADAGASCAR:Prov. Fianarantsoa 900m R.S. Ivohibe 7.5km ENE Ivohibe 7-12.x.1997 B.L.Fisher #1745]	Pic d'Ivohibe Special Reserve, 22°28.2'S 46°57.6'E, 900m, #1745, 7.5km ENE Ivohibe, Fianarantsoa Auto. Prov., Madagascar	-22.47	46.96	label	Madagascar	Fianarantsoa			Ivohibe is a short name of Pic d'Ivohibe Res.	7 October 1997 - 12 October 1997	Fisher, B. L. (Brian L.)	none specified	Talamas, E. (Elijah)	2008	Holotype			http://hol.osu.edu/spmInfo.html?id=CASENT 2135909
urn:lsid:biosci.ohio-state.edu:osuc_occurrences:CASENT__2135910	en	PreservedSpecimen	CASENT 2135910	urn:lsid:biosci.ohio-state.edu:osuc_names:241272	Trichoteleia nify	female	adult	1	OSUC	[22°28.2'S, 46°57.6'E MADAGASCAR:Prov. Fianarantsoa 900m R.S. Ivohibe 7.5km ENE Ivohibe 7-12.x.1997 B.L.Fisher #1745]	Pic d'Ivohibe Special Reserve, 22°28.2'S 46°57.6'E, 900m, #1745, 7.5km ENE Ivohibe, Fianarantsoa Auto. Prov., Madagascar	-22.47	46.96	label	Madagascar	Fianarantsoa			Ivohibe is a short name of Pic d'Ivohibe Res.	7 October 1997 - 12 October 1997	Fisher, B. L. (Brian L.)	none specified	Talamas, E. (Elijah)	2008	Paratype			http://hol.osu.edu/spmInfo.html?id=CASENT 2135910
urn:lsid:biosci.ohio-state.edu:osuc_occurrences:CASENT__2135929	en	PreservedSpecimen	CASENT 2135929	urn:lsid:biosci.ohio-state.edu:osuc_names:241273	Trichoteleia tezitra	female	adult	1	OSUC	[23°41.19'S 44°35.46'E MADAGASCAR: Tulear Beza Mahafaly Res. Parcelle I near res. sta.] [22.xi-2.xii.2002 165m MT, dry deciduous forest, R. Harin'Hala coll. MA-02-14A-41]	Bezaha Mahafaly Special Reserve, 23°41.19'S 44°35.46'E, 165m, MA-02-14A-41, dry deciduous forest, parcel I, nr. research station, Toliara Auto. Prov., Madagascar	-23.6865	44.591	label	Madagascar	Toliara			Tuléar is the former name of Toliara	22 November 2002 - 2 December 2002	Harin'Hala, R. (Rin'ha)	malaise trap	Talamas, E. (Elijah)	2008	Paratype	dry deciduous forest		http://hol.osu.edu/spmInfo.html?id=CASENT 2135929
urn:lsid:biosci.ohio-state.edu:osuc_occurrences:CASENT__2135938	en	PreservedSpecimen	CASENT 2135938	urn:lsid:biosci.ohio-state.edu:osuc_names:238242	Trichoteleia rugifrons	male	adult	1	CASC	[15°11'18"S 49°36'54"E MADAGASCAR: Prov. Toamasina Montagne d'Anjanaharibe, 470m] [8-12.iii.2003, 18.0km 21° NNE Ambinanitelo, YPT, rainforest Fisher, Griswold et al. BLF8004]	Mount Anjanaharibe, 15°11'18"S 49°36'54"E, 450m, BLF8004, rainforest, 18km (21°) NNE Ambinanitelo, Toamasina Auto. Prov., Madagascar	-15.1883	49.615	label	Madagascar	Toamasina				8 March 2003 - 12 March 2003	Fisher, Griswold et al.	yellow pan trap	Talamas, E. (Elijah)	2008	Paratype	rainforest		http://hol.osu.edu/spmInfo.html?id=CASENT 2135938
urn:lsid:biosci.ohio-state.edu:osuc_occurrences:CASENT__2135939	en	PreservedSpecimen	CASENT 2135939	urn:lsid:biosci.ohio-state.edu:osuc_names:238242	Trichoteleia rugifrons	male	adult	1	CASC	[15°11'18"S 49°36'54"E MADAGASCAR: Prov. Toamasina Montagne d'Anjanaharibe, 470m] [8-12.iii.2003, 18.0km 21° NNE Ambinanitelo, YPT, rainforest Fisher, Griswold et al. BLF8004]	Mount Anjanaharibe, 15°11'18"S 49°36'54"E, 450m, BLF8004, rainforest, 18km (21°) NNE Ambinanitelo, Toamasina Auto. Prov., Madagascar	-15.1883	49.615	label	Madagascar	Toamasina				8 March 2003 - 12 March 2003	Fisher, Griswold et al.	yellow pan trap	Talamas, E. (Elijah)	2008	Paratype	rainforest		http://hol.osu.edu/spmInfo.html?id=CASENT 2135939
urn:lsid:biosci.ohio-state.edu:osuc_occurrences:CASENT__2135940	en	PreservedSpecimen	CASENT 2135940	urn:lsid:biosci.ohio-state.edu:osuc_names:238242	Trichoteleia rugifrons	male	adult	1	OSUC	[15°11'18"S 49°36'54"E MADAGASCAR: Prov. Toamasina Montagne d'Anjanaharibe, 470m] [8-12.iii.2003, 18.0km 21° NNE Ambinanitelo, YPT, rainforest Fisher, Griswold et al. BLF8004]	Mount Anjanaharibe, 15°11'18"S 49°36'54"E, 450m, BLF8004, rainforest, 18km (21°) NNE Ambinanitelo, Toamasina Auto. Prov., Madagascar	-15.1883	49.615	label	Madagascar	Toamasina				8 March 2003 - 12 March 2003	Fisher, Griswold et al.	yellow pan trap	Talamas, E. (Elijah)	2008	Paratype	rainforest		http://hol.osu.edu/spmInfo.html?id=CASENT 2135940
urn:lsid:biosci.ohio-state.edu:osuc_occurrences:CASENT__2135941	en	PreservedSpecimen	CASENT 2135941	urn:lsid:biosci.ohio-state.edu:osuc_names:241292	Trichoteleia tonsa	female	adult	1	OSUC	[15°11'18"S 49°36'54"E MADAGASCAR: Prov. Toamasina Montagne d'Anjanaharibe, 470m] [8-12.iii.2003, 18.0km 21° NNE Ambinanitelo, YPT, rainforest Fisher, Griswold et al. BLF8004]	Mount Anjanaharibe, 15°11'18"S 49°36'54"E, 450m, BLF8004, rainforest, 18km (21°) NNE Ambinanitelo, Toamasina Auto. Prov., Madagascar	-15.1883	49.615	label	Madagascar	Toamasina				8 March 2003 - 12 March 2003	Fisher, Griswold et al.	yellow pan trap	Talamas, E. (Elijah)	2008	Paratype	rainforest		http://hol.osu.edu/spmInfo.html?id=CASENT 2135941
urn:lsid:biosci.ohio-state.edu:osuc_occurrences:CASENT__2135942	en	PreservedSpecimen	CASENT 2135942	urn:lsid:biosci.ohio-state.edu:osuc_names:241292	Trichoteleia tonsa	female	adult	1	CASC	[15°11'18"S 49°36'54"E MADAGASCAR: Prov. Toamasina Montagne d'Anjanaharibe, 470m] [8-12.iii.2003, 18.0km 21° NNE Ambinanitelo, YPT, rainforest Fisher, Griswold et al. BLF8004]	Mount Anjanaharibe, 15°11'18"S 49°36'54"E, 450m, BLF8004, rainforest, 18km (21°) NNE Ambinanitelo, Toamasina Auto. Prov., Madagascar	-15.1883	49.615	label	Madagascar	Toamasina				8 March 2003 - 12 March 2003	Fisher, Griswold et al.	yellow pan trap	Talamas, E. (Elijah)	2008	Paratype	rainforest		http://hol.osu.edu/spmInfo.html?id=CASENT 2135942
urn:lsid:biosci.ohio-state.edu:osuc_occurrences:CASENT__2135943	en	PreservedSpecimen	CASENT 2135943	urn:lsid:biosci.ohio-state.edu:osuc_names:241292	Trichoteleia tonsa	female	adult	1	OSUC	[15°11'18"S 49°36'54"E MADAGASCAR: Prov. Toamasina Montagne d'Anjanaharibe, 470m] [8-12.iii.2003, 18.0km 21° NNE Ambinanitelo, YPT, rainforest Fisher, Griswold et al. BLF8004]	Mount Anjanaharibe, 15°11'18"S 49°36'54"E, 450m, BLF8004, rainforest, 18km (21°) NNE Ambinanitelo, Toamasina Auto. Prov., Madagascar	-15.1883	49.615	label	Madagascar	Toamasina				8 March 2003 - 12 March 2003	Fisher, Griswold et al.	yellow pan trap	Talamas, E. (Elijah)	2008	Paratype	rainforest		http://hol.osu.edu/spmInfo.html?id=CASENT 2135943
urn:lsid:biosci.ohio-state.edu:osuc_occurrences:CASENT__2135944	en	PreservedSpecimen	CASENT 2135944	urn:lsid:biosci.ohio-state.edu:osuc_names:5507	Trichoteleia albidipes	female	adult	1	CASC	[15°11'18"S 49°36'54"E MADAGASCAR: Prov. Toamasina Montagne d'Anjanaharibe, 470m] [8-12.iii.2003, 18.0km 21° NNE Ambinanitelo, YPT, rainforest Fisher, Griswold et al. BLF8004]	Mount Anjanaharibe, 15°11'18"S 49°36'54"E, 450m, BLF8004, rainforest, 18km (21°) NNE Ambinanitelo, Toamasina Auto. Prov., Madagascar	-15.1883	49.615	label	Madagascar	Toamasina				8 March 2003 - 12 March 2003	Fisher, Griswold et al.	yellow pan trap	Talamas, E. (Elijah)	2008		rainforest		http://hol.osu.edu/spmInfo.html?id=CASENT 2135944
urn:lsid:biosci.ohio-state.edu:osuc_occurrences:CASENT__2135945	en	PreservedSpecimen	CASENT 2135945	urn:lsid:biosci.ohio-state.edu:osuc_names:238242	Trichoteleia rugifrons	male	adult	1	CASC	[15°11'18"S 49°36'54"E MADAGASCAR: Prov. Toamasina Montagne d'Anjanaharibe, 470m] [8-12.iii.2003, 18.0km 21° NNE Ambinanitelo, YPT, rainforest Fisher, Griswold et al. BLF8004]	Mount Anjanaharibe, 15°11'18"S 49°36'54"E, 450m, BLF8004, rainforest, 18km (21°) NNE Ambinanitelo, Toamasina Auto. Prov., Madagascar	-15.1883	49.615	label	Madagascar	Toamasina				8 March 2003 - 12 March 2003	Fisher, Griswold et al.	yellow pan trap	Talamas, E. (Elijah)	2008	Paratype	rainforest		http://hol.osu.edu/spmInfo.html?id=CASENT 2135945
urn:lsid:biosci.ohio-state.edu:osuc_occurrences:CASENT__2135946	en	PreservedSpecimen	CASENT 2135946	urn:lsid:biosci.ohio-state.edu:osuc_names:238242	Trichoteleia rugifrons	male	adult	1	CASC	[15°11'18"S 49°36'54"E MADAGASCAR: Prov. Toamasina Montagne d'Anjanaharibe, 470m] [8-12.iii.2003, 18.0km 21° NNE Ambinanitelo, YPT, rainforest Fisher, Griswold et al. BLF8004]	Mount Anjanaharibe, 15°11'18"S 49°36'54"E, 450m, BLF8004, rainforest, 18km (21°) NNE Ambinanitelo, Toamasina Auto. Prov., Madagascar	-15.1883	49.615	label	Madagascar	Toamasina				8 March 2003 - 12 March 2003	Fisher, Griswold et al.	yellow pan trap	Talamas, E. (Elijah)	2008	Paratype	rainforest		http://hol.osu.edu/spmInfo.html?id=CASENT 2135946
urn:lsid:biosci.ohio-state.edu:osuc_occurrences:CASENT__2135947	en	PreservedSpecimen	CASENT 2135947	urn:lsid:biosci.ohio-state.edu:osuc_names:241292	Trichoteleia tonsa	female	adult	1	CASC	[15°11'18"S 49°36'54"E MADAGASCAR: Prov. Toamasina Montagne d'Anjanaharibe, 470m] [8-12.iii.2003, 18.0km 21° NNE Ambinanitelo, YPT, rainforest Fisher, Griswold et al. BLF8004]	Mount Anjanaharibe, 15°11'18"S 49°36'54"E, 450m, BLF8004, rainforest, 18km (21°) NNE Ambinanitelo, Toamasina Auto. Prov., Madagascar	-15.1883	49.615	label	Madagascar	Toamasina				8 March 2003 - 12 March 2003	Fisher, Griswold et al.	yellow pan trap	Talamas, E. (Elijah)	2008	Paratype	rainforest		http://hol.osu.edu/spmInfo.html?id=CASENT 2135947
urn:lsid:biosci.ohio-state.edu:osuc_occurrences:CASENT__2135948	en	PreservedSpecimen	CASENT 2135948	urn:lsid:biosci.ohio-state.edu:osuc_names:241292	Trichoteleia tonsa	female	adult	1	OSUC	[15°11'18"S 49°36'54"E MADAGASCAR: Prov. Toamasina Montagne d'Anjanaharibe, 470m] [8-12.iii.2003, 18.0km 21° NNE Ambinanitelo, YPT, rainforest Fisher, Griswold et al. BLF8004]	Mount Anjanaharibe, 15°11'18"S 49°36'54"E, 450m, BLF8004, rainforest, 18km (21°) NNE Ambinanitelo, Toamasina Auto. Prov., Madagascar	-15.1883	49.615	label	Madagascar	Toamasina				8 March 2003 - 12 March 2003	Fisher, Griswold et al.	yellow pan trap	Talamas, E. (Elijah)	2008	Paratype	rainforest		http://hol.osu.edu/spmInfo.html?id=CASENT 2135948
urn:lsid:biosci.ohio-state.edu:osuc_occurrences:CASENT__2135949	en	PreservedSpecimen	CASENT 2135949	urn:lsid:biosci.ohio-state.edu:osuc_names:248829	Trichoteleia solocis	female	adult	1	CASC	[15°11'18"S 49°36'54"E MADAGASCAR: Prov. Toamasina Montagne d'Anjanaharibe, 470m] [8-12.iii.2003, 18.0km 21° NNE Ambinanitelo, YPT, rainforest Fisher, Griswold et al. BLF8004]	Mount Anjanaharibe, 15°11'18"S 49°36'54"E, 450m, BLF8004, rainforest, 18km (21°) NNE Ambinanitelo, Toamasina Auto. Prov., Madagascar	-15.1883	49.615	label	Madagascar	Toamasina				8 March 2003 - 12 March 2003	Fisher, Griswold et al.	yellow pan trap	Talamas, E. (Elijah)	2008	Paratype	rainforest		http://hol.osu.edu/spmInfo.html?id=CASENT 2135949
urn:lsid:biosci.ohio-state.edu:osuc_occurrences:CASENT__2135950	en	PreservedSpecimen	CASENT 2135950	urn:lsid:biosci.ohio-state.edu:osuc_names:241292	Trichoteleia tonsa	female	adult	1	CASC	[15°11'18"S 49°36'54"E MADAGASCAR: Prov. Toamasina Montagne d'Anjanaharibe, 470m] [8-12.iii.2003, 18.0km 21° NNE Ambinanitelo, YPT, rainforest Fisher, Griswold et al. BLF8004]	Mount Anjanaharibe, 15°11'18"S 49°36'54"E, 450m, BLF8004, rainforest, 18km (21°) NNE Ambinanitelo, Toamasina Auto. Prov., Madagascar	-15.1883	49.615	label	Madagascar	Toamasina				8 March 2003 - 12 March 2003	Fisher, Griswold et al.	yellow pan trap	Talamas, E. (Elijah)	2008	Paratype	rainforest		http://hol.osu.edu/spmInfo.html?id=CASENT 2135950
urn:lsid:biosci.ohio-state.edu:osuc_occurrences:CASENT__2135951	en	PreservedSpecimen	CASENT 2135951	urn:lsid:biosci.ohio-state.edu:osuc_names:241292	Trichoteleia tonsa	female	adult	1	CNCI	[15°11'18"S 49°36'54"E MADAGASCAR: Prov. Toamasina Montagne d'Anjanaharibe, 470m] [8-12.iii.2003, 18.0km 21° NNE Ambinanitelo, YPT, rainforest Fisher, Griswold et al. BLF8004]	Mount Anjanaharibe, 15°11'18"S 49°36'54"E, 450m, BLF8004, rainforest, 18km (21°) NNE Ambinanitelo, Toamasina Auto. Prov., Madagascar	-15.1883	49.615	label	Madagascar	Toamasina				8 March 2003 - 12 March 2003	Fisher, Griswold et al.	yellow pan trap	Talamas, E. (Elijah)	2008	Paratype	rainforest		http://hol.osu.edu/spmInfo.html?id=CASENT 2135951
urn:lsid:biosci.ohio-state.edu:osuc_occurrences:CASENT__2135952	en	PreservedSpecimen	CASENT 2135952	urn:lsid:biosci.ohio-state.edu:osuc_names:238242	Trichoteleia rugifrons	male	adult	1	CASC	[15°11'18"S 49°36'54"E MADAGASCAR: Prov. Toamasina Montagne d'Anjanaharibe, 470m] [8-12.iii.2003, 18.0km 21° NNE Ambinanitelo, YPT, rainforest Fisher, Griswold et al. BLF8004]	Mount Anjanaharibe, 15°11'18"S 49°36'54"E, 450m, BLF8004, rainforest, 18km (21°) NNE Ambinanitelo, Toamasina Auto. Prov., Madagascar	-15.1883	49.615	label	Madagascar	Toamasina				8 March 2003 - 12 March 2003	Fisher, Griswold et al.	yellow pan trap	Talamas, E. (Elijah)	2008	Paratype	rainforest		http://hol.osu.edu/spmInfo.html?id=CASENT 2135952
urn:lsid:biosci.ohio-state.edu:osuc_occurrences:CASENT__2135953	en	PreservedSpecimen	CASENT 2135953	urn:lsid:biosci.ohio-state.edu:osuc_names:238242	Trichoteleia rugifrons	male	adult	1	CASC	[15°11'18"S 49°36'54"E MADAGASCAR: Prov. Toamasina Montagne d'Anjanaharibe, 470m] [8-12.iii.2003, 18.0km 21° NNE Ambinanitelo, YPT, rainforest Fisher, Griswold et al. BLF8004]	Mount Anjanaharibe, 15°11'18"S 49°36'54"E, 450m, BLF8004, rainforest, 18km (21°) NNE Ambinanitelo, Toamasina Auto. Prov., Madagascar	-15.1883	49.615	label	Madagascar	Toamasina				8 March 2003 - 12 March 2003	Fisher, Griswold et al.	yellow pan trap	Talamas, E. (Elijah)	2008	Paratype	rainforest		http://hol.osu.edu/spmInfo.html?id=CASENT 2135953
urn:lsid:biosci.ohio-state.edu:osuc_occurrences:CASENT__2135954	en	PreservedSpecimen	CASENT 2135954	urn:lsid:biosci.ohio-state.edu:osuc_names:241292	Trichoteleia tonsa	female	adult	1	CASC	[15°11'18"S 49°36'54"E MADAGASCAR: Prov. Toamasina Montagne d'Anjanaharibe, 470m] [8-12.iii.2003, 18.0km 21° NNE Ambinanitelo, YPT, rainforest Fisher, Griswold et al. BLF8004]	Mount Anjanaharibe, 15°11'18"S 49°36'54"E, 450m, BLF8004, rainforest, 18km (21°) NNE Ambinanitelo, Toamasina Auto. Prov., Madagascar	-15.1883	49.615	label	Madagascar	Toamasina				8 March 2003 - 12 March 2003	Fisher, Griswold et al.	yellow pan trap	Talamas, E. (Elijah)	2008	Paratype	rainforest		http://hol.osu.edu/spmInfo.html?id=CASENT 2135954
urn:lsid:biosci.ohio-state.edu:osuc_occurrences:CASENT__2135955	en	PreservedSpecimen	CASENT 2135955	urn:lsid:biosci.ohio-state.edu:osuc_names:238242	Trichoteleia rugifrons	male	adult	1	CASC	[15°11'18"S 49°36'54"E MADAGASCAR: Prov. Toamasina Montagne d'Anjanaharibe, 470m] [8-12.iii.2003, 18.0km 21° NNE Ambinanitelo, YPT, rainforest Fisher, Griswold et al. BLF8004]	Mount Anjanaharibe, 15°11'18"S 49°36'54"E, 450m, BLF8004, rainforest, 18km (21°) NNE Ambinanitelo, Toamasina Auto. Prov., Madagascar	-15.1883	49.615	label	Madagascar	Toamasina				8 March 2003 - 12 March 2003	Fisher, Griswold et al.	yellow pan trap	Talamas, E. (Elijah)	2008	Paratype	rainforest		http://hol.osu.edu/spmInfo.html?id=CASENT 2135955
urn:lsid:biosci.ohio-state.edu:osuc_occurrences:CASENT__2135956	en	PreservedSpecimen	CASENT 2135956	urn:lsid:biosci.ohio-state.edu:osuc_names:241292	Trichoteleia tonsa	female	adult	1	CASC	[15°11'18"S 49°36'54"E MADAGASCAR: Prov. Toamasina Montagne d'Anjanaharibe, 470m] [8-12.iii.2003, 18.0km 21° NNE Ambinanitelo, YPT, rainforest Fisher, Griswold et al. BLF8004]	Mount Anjanaharibe, 15°11'18"S 49°36'54"E, 450m, BLF8004, rainforest, 18km (21°) NNE Ambinanitelo, Toamasina Auto. Prov., Madagascar	-15.1883	49.615	label	Madagascar	Toamasina				8 March 2003 - 12 March 2003	Fisher, Griswold et al.	yellow pan trap	Talamas, E. (Elijah)	2008	Paratype	rainforest		http://hol.osu.edu/spmInfo.html?id=CASENT 2135956
urn:lsid:biosci.ohio-state.edu:osuc_occurrences:CASENT__2135957	en	PreservedSpecimen	CASENT 2135957	urn:lsid:biosci.ohio-state.edu:osuc_names:238242	Trichoteleia rugifrons	male	adult	1	CASC	[15°11'18"S 49°36'54"E MADAGASCAR: Prov. Toamasina Montagne d'Anjanaharibe, 470m] [8-12.iii.2003, 18.0km 21° NNE Ambinanitelo, YPT, rainforest Fisher, Griswold et al. BLF8004]	Mount Anjanaharibe, 15°11'18"S 49°36'54"E, 450m, BLF8004, rainforest, 18km (21°) NNE Ambinanitelo, Toamasina Auto. Prov., Madagascar	-15.1883	49.615	label	Madagascar	Toamasina				8 March 2003 - 12 March 2003	Fisher, Griswold et al.	yellow pan trap	Talamas, E. (Elijah)	2008	Paratype	rainforest		http://hol.osu.edu/spmInfo.html?id=CASENT 2135957
urn:lsid:biosci.ohio-state.edu:osuc_occurrences:CASENT__2135958	en	PreservedSpecimen	CASENT 2135958	urn:lsid:biosci.ohio-state.edu:osuc_names:238242	Trichoteleia rugifrons	male	adult	1	OSUC	[15°11'18"S 49°36'54"E MADAGASCAR: Prov. Toamasina Montagne d'Anjanaharibe, 470m] [8-12.iii.2003, 18.0km 21° NNE Ambinanitelo, YPT, rainforest Fisher, Griswold et al. BLF8004]	Mount Anjanaharibe, 15°11'18"S 49°36'54"E, 450m, BLF8004, rainforest, 18km (21°) NNE Ambinanitelo, Toamasina Auto. Prov., Madagascar	-15.1883	49.615	label	Madagascar	Toamasina				8 March 2003 - 12 March 2003	Fisher, Griswold et al.	yellow pan trap	Talamas, E. (Elijah)	2008	Paratype	rainforest		http://hol.osu.edu/spmInfo.html?id=CASENT 2135958
urn:lsid:biosci.ohio-state.edu:osuc_occurrences:CASENT__2135959	en	PreservedSpecimen	CASENT 2135959	urn:lsid:biosci.ohio-state.edu:osuc_names:241293	Trichoteleia hemlyae	male	adult	1	CASC	[21°17'24"S 47°26'00"E MADAGASCAR:Prov. Fianarantsoa Parc Nat. de Ranomafana, 4.1km 231° SW Ranomafana] [Vatoharanana River 1100m 27-31.iii.2003 Fisher, Griswold et al. malaise trap, montane rainforest BLF8397]	Mount Anjanaharibe, 15°11'18"S 49°36'54"E, 450m, BLF8004, rainforest, 18km (21°) NNE Ambinanitelo, Toamasina Auto. Prov., Madagascar	-15.1883	49.615	label	Madagascar	Toamasina				27 March 2003 - 31 March 2003	Fisher, Griswold et al.	malaise trap	Talamas, E. (Elijah)	2008	Paratype	rainforest		http://hol.osu.edu/spmInfo.html?id=CASENT 2135959
urn:lsid:biosci.ohio-state.edu:osuc_occurrences:CASENT__2135960	en	PreservedSpecimen	CASENT 2135960	urn:lsid:biosci.ohio-state.edu:osuc_names:241286	Trichoteleia tigris	male	adult	1	CASC	[21°17'24"S 47°26'00"E MADAGASCAR:Prov. Fianarantsoa Parc Nat. de Ranomafana, 4.1km 231° SW Ranomafana] [Vatoharanana River 1100m 27-31.iii.2003 Fisher, Griswold et al. malaise trap, montane rainforest BLF8397]	Ranomafana National Park, 21°17'24"S 47°26'00"E, 1100m, BLF8397, montane rainforest, Vatoharanana River, 4.1km (231°) SW Ranomafana, Fianarantsoa Auto. Prov., Madagascar	-21.29	47.4333	label	Madagascar	Fianarantsoa				27 March 2003 - 31 March 2003	Fisher, Griswold et al.	malaise trap	Talamas, E. (Elijah)	2008	Paratype	montane rainforest		http://hol.osu.edu/spmInfo.html?id=CASENT 2135960
urn:lsid:biosci.ohio-state.edu:osuc_occurrences:CASENT__2135961	en	PreservedSpecimen	CASENT 2135961	urn:lsid:biosci.ohio-state.edu:osuc_names:241293	Trichoteleia hemlyae	male	adult	1	CASC	[21°17'24"S 47°26'00"E MADAGASCAR:Prov. Fianarantsoa Parc Nat. de Ranomafana, 4.1km 231° SW Ranomafana] [Vatoharanana River 1100m 27-31.iii.2003 Fisher, Griswold et al. malaise trap, montane rainforest BLF8397]	Ranomafana National Park, 21°17'24"S 47°26'00"E, 1100m, BLF8397, montane rainforest, Vatoharanana River, 4.1km (231°) SW Ranomafana, Fianarantsoa Auto. Prov., Madagascar	-21.29	47.4333	label	Madagascar	Fianarantsoa				27 March 2003 - 31 March 2003	Fisher, Griswold et al.	malaise trap	Talamas, E. (Elijah)	2008	Paratype	montane rainforest		http://hol.osu.edu/spmInfo.html?id=CASENT 2135961
urn:lsid:biosci.ohio-state.edu:osuc_occurrences:CASENT__2135962	en	PreservedSpecimen	CASENT 2135962	urn:lsid:biosci.ohio-state.edu:osuc_names:241293	Trichoteleia hemlyae	male	adult	1	CASC	[21°17'24"S 47°26'00"E MADAGASCAR:Prov. Fianarantsoa Parc Nat. de Ranomafana, 4.1km 231° SW Ranomafana] [Vatoharanana River 1100m 27-31.iii.2003 Fisher, Griswold et al. malaise trap, montane rainforest BLF8397]	Ranomafana National Park, 21°17'24"S 47°26'00"E, 1100m, BLF8397, montane rainforest, Vatoharanana River, 4.1km (231°) SW Ranomafana, Fianarantsoa Auto. Prov., Madagascar	-21.29	47.4333	label	Madagascar	Fianarantsoa				27 March 2003 - 31 March 2003	Fisher, Griswold et al.	malaise trap	Talamas, E. (Elijah)	2008	Paratype	montane rainforest		http://hol.osu.edu/spmInfo.html?id=CASENT 2135962
urn:lsid:biosci.ohio-state.edu:osuc_occurrences:CASENT__2135963	en	PreservedSpecimen	CASENT 2135963	urn:lsid:biosci.ohio-state.edu:osuc_names:241286	Trichoteleia tigris	male	adult	1	CASC	[21°17'24"S 47°26'00"E MADAGASCAR:Prov. Fianarantsoa Parc Nat. de Ranomafana, 4.1km 231° SW Ranomafana] [Vatoharanana River 1100m 27-31.iii.2003 Fisher, Griswold et al. malaise trap, montane rainforest BLF8397]	Ranomafana National Park, 21°17'24"S 47°26'00"E, 1100m, BLF8397, montane rainforest, Vatoharanana River, 4.1km (231°) SW Ranomafana, Fianarantsoa Auto. Prov., Madagascar	-21.29	47.4333	label	Madagascar	Fianarantsoa				27 March 2003 - 31 March 2003	Fisher, Griswold et al.	malaise trap	Talamas, E. (Elijah)	2008	Paratype	montane rainforest		http://hol.osu.edu/spmInfo.html?id=CASENT 2135963
urn:lsid:biosci.ohio-state.edu:osuc_occurrences:CASENT__2135965	en	PreservedSpecimen	CASENT 2135965	urn:lsid:biosci.ohio-state.edu:osuc_names:241286	Trichoteleia tigris	male	adult	1	CASC	[21°17'24"S 47°26'00"E MADAGASCAR:Prov. Fianarantsoa Parc Nat. de Ranomafana, 4.1km 231° SW Ranomafana] [Vatoharanana River 1100m 27-31.iii.2003 Fisher, Griswold et al. malaise trap, montane rainforest BLF8397]	Ranomafana National Park, 21°17'24"S 47°26'00"E, 1100m, BLF8397, montane rainforest, Vatoharanana River, 4.1km (231°) SW Ranomafana, Fianarantsoa Auto. Prov., Madagascar	-21.29	47.4333	label	Madagascar	Fianarantsoa				27 March 2003 - 31 March 2003	Fisher, Griswold et al.	malaise trap	Talamas, E. (Elijah)	2008	Paratype	montane rainforest		http://hol.osu.edu/spmInfo.html?id=CASENT 2135965
urn:lsid:biosci.ohio-state.edu:osuc_occurrences:CASENT__2135966	en	PreservedSpecimen	CASENT 2135966	urn:lsid:biosci.ohio-state.edu:osuc_names:241286	Trichoteleia tigris	male	adult	1	OSUC	[21°17'24"S 47°26'00"E MADAGASCAR:Prov. Fianarantsoa Parc Nat. de Ranomafana, 4.1km 231° SW Ranomafana] [Vatoharanana River 1100m 27-31.iii.2003 Fisher, Griswold et al. malaise trap, montane rainforest BLF8397]	Ranomafana National Park, 21°17'24"S 47°26'00"E, 1100m, BLF8397, montane rainforest, Vatoharanana River, 4.1km (231°) SW Ranomafana, Fianarantsoa Auto. Prov., Madagascar	-21.29	47.4333	label	Madagascar	Fianarantsoa				27 March 2003 - 31 March 2003	Fisher, Griswold et al.	malaise trap	Talamas, E. (Elijah)	2008	Paratype	montane rainforest		http://hol.osu.edu/spmInfo.html?id=CASENT 2135966
urn:lsid:biosci.ohio-state.edu:osuc_occurrences:CASENT__2135967	en	PreservedSpecimen	CASENT 2135967	urn:lsid:biosci.ohio-state.edu:osuc_names:241278	Trichoteleia orona	male	adult	1	CASC	[21°17'24"S 47°26'00"E MADAGASCAR:Prov. Fianarantsoa Parc Nat. de Ranomafana, 4.1km 231° SW Ranomafana] [Vatoharanana River 1100m 27-31.iii.2003 Fisher, Griswold et al. malaise trap, montane rainforest BLF8397]	Ranomafana National Park, 21°17'24"S 47°26'00"E, 1100m, BLF8397, montane rainforest, Vatoharanana River, 4.1km (231°) SW Ranomafana, Fianarantsoa Auto. Prov., Madagascar	-21.29	47.4333	label	Madagascar	Fianarantsoa				27 March 2003 - 31 March 2003	Fisher, Griswold et al.	malaise trap	Talamas, E. (Elijah)	2008	Paratype	montane rainforest		http://hol.osu.edu/spmInfo.html?id=CASENT 2135967
urn:lsid:biosci.ohio-state.edu:osuc_occurrences:CASENT__2135968	en	PreservedSpecimen	CASENT 2135968	urn:lsid:biosci.ohio-state.edu:osuc_names:241272	Trichoteleia nify	male	adult	1	OSUC	[21°17'24"S 47°26'00"E MADAGASCAR:Prov. Fianarantsoa Parc Nat. de Ranomafana, 4.1km 231° SW Ranomafana] [Vatoharanana River 1100m 27-31.iii.2003 Fisher, Griswold et al. malaise trap, montane rainforest BLF8397]	Ranomafana National Park, 21°17'24"S 47°26'00"E, 1100m, BLF8397, montane rainforest, Vatoharanana River, 4.1km (231°) SW Ranomafana, Fianarantsoa Auto. Prov., Madagascar	-21.29	47.4333	label	Madagascar	Fianarantsoa				27 March 2003 - 31 March 2003	Fisher, Griswold et al.	malaise trap	Talamas, E. (Elijah)	2008	Paratype	montane rainforest		http://hol.osu.edu/spmInfo.html?id=CASENT 2135968
urn:lsid:biosci.ohio-state.edu:osuc_occurrences:CASENT__2135969	en	PreservedSpecimen	CASENT 2135969	urn:lsid:biosci.ohio-state.edu:osuc_names:241286	Trichoteleia tigris	male	adult	1	CASC	[21°17'24"S 47°26'00"E MADAGASCAR:Prov. Fianarantsoa Parc Nat. de Ranomafana, 4.1km 231° SW Ranomafana] [Vatoharanana River 1100m 27-31.iii.2003 Fisher, Griswold et al. malaise trap, montane rainforest BLF8397]	Ranomafana National Park, 21°17'24"S 47°26'00"E, 1100m, BLF8397, montane rainforest, Vatoharanana River, 4.1km (231°) SW Ranomafana, Fianarantsoa Auto. Prov., Madagascar	-21.29	47.4333	label	Madagascar	Fianarantsoa				27 March 2003 - 31 March 2003	Fisher, Griswold et al.	malaise trap	Talamas, E. (Elijah)	2008	Paratype	montane rainforest		http://hol.osu.edu/spmInfo.html?id=CASENT 2135969
urn:lsid:biosci.ohio-state.edu:osuc_occurrences:CASENT__2135970	en	PreservedSpecimen	CASENT 2135970	urn:lsid:biosci.ohio-state.edu:osuc_names:241286	Trichoteleia tigris	male	adult	1	CASC	[21°17'24"S 47°26'00"E MADAGASCAR:Prov. Fianarantsoa Parc Nat. de Ranomafana, 4.1km 231° SW Ranomafana] [Vatoharanana River 1100m 27-31.iii.2003 Fisher, Griswold et al. malaise trap, montane rainforest BLF8397]	Ranomafana National Park, 21°17'24"S 47°26'00"E, 1100m, BLF8397, montane rainforest, Vatoharanana River, 4.1km (231°) SW Ranomafana, Fianarantsoa Auto. Prov., Madagascar	-21.29	47.4333	label	Madagascar	Fianarantsoa				27 March 2003 - 31 March 2003	Fisher, Griswold et al.	malaise trap	Talamas, E. (Elijah)	2008	Paratype	montane rainforest		http://hol.osu.edu/spmInfo.html?id=CASENT 2135970
urn:lsid:biosci.ohio-state.edu:osuc_occurrences:CASENT__2135971	en	PreservedSpecimen	CASENT 2135971	urn:lsid:biosci.ohio-state.edu:osuc_names:241293	Trichoteleia hemlyae	male	adult	1	CASC	[21°17'24"S 47°26'00"E MADAGASCAR:Prov. Fianarantsoa Parc Nat. de Ranomafana, 4.1km 231° SW Ranomafana] [Vatoharanana River 1100m 27-31.iii.2003 Fisher, Griswold et al. malaise trap, montane rainforest BLF8397]	Ranomafana National Park, 21°17'24"S 47°26'00"E, 1100m, BLF8397, montane rainforest, Vatoharanana River, 4.1km (231°) SW Ranomafana, Fianarantsoa Auto. Prov., Madagascar	-21.29	47.4333	label	Madagascar	Fianarantsoa				27 March 2003 - 31 March 2003	Fisher, Griswold et al.	malaise trap	Talamas, E. (Elijah)	2008	Paratype	montane rainforest		http://hol.osu.edu/spmInfo.html?id=CASENT 2135971
urn:lsid:biosci.ohio-state.edu:osuc_occurrences:CASENT__2135972	en	PreservedSpecimen	CASENT 2135972	urn:lsid:biosci.ohio-state.edu:osuc_names:241286	Trichoteleia tigris	male	adult	1	CNCI	[21°17'24"S 47°26'00"E MADAGASCAR:Prov. Fianarantsoa Parc Nat. de Ranomafana, 4.1km 231° SW Ranomafana] [Vatoharanana River 1100m 27-31.iii.2003 Fisher, Griswold et al. malaise trap, montane rainforest BLF8397]	Ranomafana National Park, 21°17'24"S 47°26'00"E, 1100m, BLF8397, montane rainforest, Vatoharanana River, 4.1km (231°) SW Ranomafana, Fianarantsoa Auto. Prov., Madagascar	-21.29	47.4333	label	Madagascar	Fianarantsoa				27 March 2003 - 31 March 2003	Fisher, Griswold et al.	malaise trap	Talamas, E. (Elijah)	2008	Paratype	montane rainforest		http://hol.osu.edu/spmInfo.html?id=CASENT 2135972
urn:lsid:biosci.ohio-state.edu:osuc_occurrences:CASENT__2135979	en	PreservedSpecimen	CASENT 2135979	urn:lsid:biosci.ohio-state.edu:osuc_names:241287	Trichoteleia janus	female	adult	1	CASC	[12°30'52''S 49°10'53''E MADAGASCAR: Prov. d'Antsiranana, PN Mont. d'Ambre 960m, Malaise 12.ii-04.iii.2001, Hain'Hala, MA-01-01A-07]	Montagne d'Ambre National Park, 12°30'52"S 49°10'53"E, 960m, MA-01-01A-07, Antsiranana Auto. Prov., Madagascar	-12.5144	49.1814	label	Madagascar	Antsiranana				12 February 2001 - 4 March 2001	Harin'Hala, R. (Rin'ha)	malaise trap	Talamas, E. (Elijah)	2008	Holotype			http://hol.osu.edu/spmInfo.html?id=CASENT 2135979
urn:lsid:biosci.ohio-state.edu:osuc_occurrences:OSUC__215779	en	PreservedSpecimen	OSUC 215779	urn:lsid:biosci.ohio-state.edu:osuc_names:5508	Trichoteleia pauliani	female	adult	1	CASC	[MADAGASCAR: Prov. d'Antsiranana PN Mont. d'Ambre 4-19.iii.2001 12°31'S 49°11'E, 975m Irwin, Schlinger, Harin'Hala, MT MA01-01B-06]	Montagne d'Ambre National Park, 12°31'S 49°11'E, 975m, MA-01-01B-06, Antsiranana Auto. Prov., Madagascar	-12.5167	49.1833	label	Madagascar	Antsiranana				4 March 2001 - 19 March 2001	Irwin, M. E. (Michael E.), Schlinger, E. I. & Harin'Hala, R. (Rin'ha)	malaise trap	Talamas, E. (Elijah)	2010				http://hol.osu.edu/spmInfo.html?id=OSUC 215779
urn:lsid:biosci.ohio-state.edu:osuc_occurrences:OSUC__254606	en	PreservedSpecimen	OSUC 254606	urn:lsid:biosci.ohio-state.edu:osuc_names:248829	Trichoteleia solocis	female	adult	1	CASC	E187; [COMOROS: Grand Comore, Karthala elev 1000 m, 14-15 March 2008, 11° 49' 37" S 043° 25' 46" E] [Calif. Acad. of Sciences, coll. B.L.Fisher et al., montane rainforest, sifted litter BLF19734]	Karthala Volcano, 11°49'37"S 43°25'46"E, 1000m, BLF19734, montane rainforest, Grande Comore Auto. Isl., Comoros	-11.8269	43.4294	label	Comoros	Grande Comore				14 March 2008 - 15 March 2008	Fisher, B. L. (Brian L.) et al.	sifted litter	Talamas, E. (Elijah)	2009	Paratype	montane rainforest		http://hol.osu.edu/spmInfo.html?id=OSUC 254606
urn:lsid:biosci.ohio-state.edu:osuc_occurrences:OSUC__254607	en	PreservedSpecimen	OSUC 254607	urn:lsid:biosci.ohio-state.edu:osuc_names:238244	Trichoteleia warreni	female	adult	1	CASC	E186; [MADAGASCAR: Toamasina, Station forestière Analamazaotra, Analamazaotra 1.3km S Andasibe, elev 980 m 11-13 Dec 2007, 18° 23' 05" S 048° 24' 46" E] [California Academy of Sciences, coll. B.L.Fisher et al., sifted litter montane rainforest, collection code: BLF19282]	Analamazaotra Special Reserve, 18°23'05"S 48°24'46"E, 980m, BLF19282, montane rainforest, Analamazaotra Forest Station, 1.3km S Andasibe, Toamasina Auto. Prov., Madagascar	-18.3847	48.4128	label	Madagascar	Toamasina				11 December 2007 - 13 December 2007	Fisher, B. L. (Brian L.) et al.	sifted litter	Talamas, E. (Elijah)	2009	Paratype	montane rainforest		http://hol.osu.edu/spmInfo.html?id=OSUC 254607
urn:lsid:biosci.ohio-state.edu:osuc_occurrences:OSUC__254608	en	PreservedSpecimen	OSUC 254608	urn:lsid:biosci.ohio-state.edu:osuc_names:253565	Trichoteleia funesta	undetermined	adult	1	CASC	E185; [MADAGASCAR: Province Fianarantsoa, Italaviana, 35 km SSE of Antsirabe, 20° 10.40' S, 47° 05.16' E, 16 - 26 October 2003] [California Acad of Sciences, collector: R. Harin'Hala, malaise trap - in Uapacca forest, elev 1360 m, MA-24-32]	Italaviana, 20°10.40'S 47°05.16'E, 1360m, MA-24-32, Uapaca forest, 35km SSE Antsirabe, Fianarantsoa Auto. Prov., Madagascar	-20.1733	47.086	label	Madagascar	Fianarantsoa				16 October 2003 - 26 October 2003	Harin'Hala, R. (Rin'ha)	malaise trap	Talamas, E. (Elijah)	2009	Holotype	Uapacca forest		http://hol.osu.edu/spmInfo.html?id=OSUC 254608
urn:lsid:biosci.ohio-state.edu:osuc_occurrences:OSUC__254609	en	PreservedSpecimen	OSUC 254609	urn:lsid:biosci.ohio-state.edu:osuc_names:253566	Trichoteleia prolixa	female	adult	1	CASC	E184; [MADAGASCAR: Majunga, Ambovomamy Belambo, 20 km NW of Port Berger, 4 - 14 January 2007, 15° 27.07' S, 47° 36.80' E] [California Acad of Sciences, coll: R. Harin'Hala, M. Irwin, F. Parker, malaise, secondary growth on white sand, elev 33 m MG-33-01]	Ambovomamy, 15°27.07'S 47°36.80'E, 33m, MG-33-01, secondary growth / white sand, 20km NW Boriziny (Port-Bergé), Belambo Commune, Mahajanga Auto. Prov., Madagascar	-15.4512	47.6133	label	Madagascar	Mahajanga			Port Berger is a misspelling of Port-Bergé; Port-Bergé is a variant name of Boriziny; Majunga is an alternate name of Mahajanga Prov.	4 January 2007 - 14 January 2007	Harin'Hala, R. (Rin'ha), Irwin, M. & Parker, F. (Fred)	malaise trap	Talamas, E. (Elijah)	2009	Holotype	secondary growth; white sand		http://hol.osu.edu/spmInfo.html?id=OSUC 254609
urn:lsid:biosci.ohio-state.edu:osuc_occurrences:OSUC__254610	en	PreservedSpecimen	OSUC 254610	urn:lsid:biosci.ohio-state.edu:osuc_names:241286	Trichoteleia tigris	male	adult	1	OSUC	E183; [MADAGASCAR: Province Fianarantsoa, Ranomafana, JIRAMA water works, 16 Oct - 8 Nov 2001, 21° 14.91' S, 47° 27.13' E, collector: R. Harin'Hala] [California Acad of Sciences, malaise trap near river, elev 690 m, MA-02-09D-01]	Ranomafana, 21°14.91'S 47°27.13'E, 690m, MA-02-09D-01, nr. river, Jiro Sy Rano Malagasy (JIRAMA) waterworks, Fianarantsoa Auto. Prov., Madagascar	-21.2485	47.4522	label	Madagascar	Fianarantsoa		Ranomafana		16 October 2001 - 8 November 2001	Harin'Hala, R. (Rin'ha)	malaise trap	Talamas, E. (Elijah)	2009	Paratype	nr. river		http://hol.osu.edu/spmInfo.html?id=OSUC 254610
urn:lsid:biosci.ohio-state.edu:osuc_occurrences:OSUC__254611	en	PreservedSpecimen	OSUC 254611	urn:lsid:biosci.ohio-state.edu:osuc_names:241278	Trichoteleia orona	female	adult	1	OSUC	E182; [MADAGASCAR: Province Fianarantsoa, Parc National Ranomafana, radio tower at forest edge, elev 1130 m, 1 - 12 July 2006, 21° 15.05' S, 47° 24.43' E, coll: M. Irwin, R. Harin'Hala] [California Acad of Sciences, malaise, mixed tropical forest MA-02-09B-154]	Ranomafana National Park, 21°15.05'S 47°24.43'E, 1130m, MA-02-09B-154, forest edge / mixed tropical forest, radio tower, Fianarantsoa Auto. Prov., Madagascar	-21.2508	47.4072	label	Madagascar	Fianarantsoa				1 July 2006 - 12 July 2006	Irwin, M. & Harin'Hala, R. (Rin'ha)	malaise trap	Talamas, E. (Elijah)	2009	Paratype	forest edge; mixed tropical forest		http://hol.osu.edu/spmInfo.html?id=OSUC 254611
urn:lsid:biosci.ohio-state.edu:osuc_occurrences:CASENT__2136000	en	PreservedSpecimen	CASENT 2136000	urn:lsid:biosci.ohio-state.edu:osuc_names:241272	Trichoteleia nify	male	adult	1	CASC	[21°15.99'S 47°25.21'E MADAGASCAR: Prov. Fianarantsoa 1020m PN Ranomafana Bellevue at Talatakely 13-23.vi.02 MT Harin'Hala MA02-09C32]	Ranomafana National Park, 21°15.99'S 47°25.21'E, 1020m, MA-02-09C-32, secondary tropical forest, Bellevue, Talatakely, Fianarantsoa Auto. Prov., Madagascar	-21.2665	47.4202	label	Madagascar	Fianarantsoa				13 June 2002 - 23 June 2002	Harin'Hala, R. (Rin'ha)	malaise trap	Talamas, E. (Elijah)	2008	Paratype	secondary tropical forest		http://hol.osu.edu/spmInfo.html?id=CASENT 2136000
urn:lsid:biosci.ohio-state.edu:osuc_occurrences:CASENT__2136001	en	PreservedSpecimen	CASENT 2136001	urn:lsid:biosci.ohio-state.edu:osuc_names:241293	Trichoteleia hemlyae	male	adult	1	CASC	[21°15.99'S 47°25.21'E MADAGASCAR: Prov. Fianarantsoa 1020m PN Ranomafana Bellevue at Talatakely 13-23.vi.02 MT Harin'Hala MA02-09C32]	Ranomafana National Park, 21°15.99'S 47°25.21'E, 1020m, MA-02-09C-32, secondary tropical forest, Bellevue, Talatakely, Fianarantsoa Auto. Prov., Madagascar	-21.2665	47.4202	label	Madagascar	Fianarantsoa				13 June 2002 - 23 June 2002	Harin'Hala, R. (Rin'ha)	malaise trap	Talamas, E. (Elijah)	2008	Paratype	secondary tropical forest		http://hol.osu.edu/spmInfo.html?id=CASENT 2136001
urn:lsid:biosci.ohio-state.edu:osuc_occurrences:CASENT__2136002	en	PreservedSpecimen	CASENT 2136002	urn:lsid:biosci.ohio-state.edu:osuc_names:241272	Trichoteleia nify	male	adult	1	CASC	[21°15.99'S 47°25.21'E MADAGASCAR: Prov. Fianarant.,Ranomafana BelleVue at Talatakely 1020m 16-26.ii.03 MT Harin'Hala MA02-09C54]	Ranomafana National Park, 21°15.99'S 47°25.21'E, 1020m, MA-02-09C-54, secondary tropical forest, Bellevue, Talatakely, Fianarantsoa Auto. Prov., Madagascar	-21.2665	47.4202	label	Madagascar	Fianarantsoa				16 February 2003 - 26 February 2003	Harin'Hala, R. (Rin'ha)	malaise trap	Talamas, E. (Elijah)	2008	Paratype	secondary tropical forest		http://hol.osu.edu/spmInfo.html?id=CASENT 2136002
urn:lsid:biosci.ohio-state.edu:osuc_occurrences:CASENT__2136004	en	PreservedSpecimen	CASENT 2136004	urn:lsid:biosci.ohio-state.edu:osuc_names:241272	Trichoteleia nify	male	adult	1	CASC	[21°15.99'S 47°25.21'E MADAGASCAR: Prov. Fianarant.,Ranomafana BelleVue at Talatakely 1020m 16-26.ii.03 MT Harin'Hala MA02-09C54]	Ranomafana National Park, 21°15.99'S 47°25.21'E, 1020m, MA-02-09C-54, secondary tropical forest, Bellevue, Talatakely, Fianarantsoa Auto. Prov., Madagascar	-21.2665	47.4202	label	Madagascar	Fianarantsoa				16 February 2003 - 26 February 2003	Harin'Hala, R. (Rin'ha)	malaise trap	Talamas, E. (Elijah)	2008	Paratype	secondary tropical forest		http://hol.osu.edu/spmInfo.html?id=CASENT 2136004
urn:lsid:biosci.ohio-state.edu:osuc_occurrences:CASENT__2136005	en	PreservedSpecimen	CASENT 2136005	urn:lsid:biosci.ohio-state.edu:osuc_names:5508	Trichoteleia pauliani	male	adult	1	OSUC	[21°15.99'S 47°25.21'E MADAGASCAR: Prov. Fianarant.,Ranomafana BelleVue at Talatakely 1020m 16-26.ii.03 MT Harin'Hala MA02-09C54]	Ranomafana National Park, 21°15.99'S 47°25.21'E, 1020m, MA-02-09C-54, secondary tropical forest, Bellevue, Talatakely, Fianarantsoa Auto. Prov., Madagascar	-21.2665	47.4202	label	Madagascar	Fianarantsoa				16 February 2003 - 26 February 2003	Harin'Hala, R. (Rin'ha)	malaise trap	Talamas, E. (Elijah)	2010		secondary tropical forest		http://hol.osu.edu/spmInfo.html?id=CASENT 2136005
urn:lsid:biosci.ohio-state.edu:osuc_occurrences:CASENT__2136006	en	PreservedSpecimen	CASENT 2136006	urn:lsid:biosci.ohio-state.edu:osuc_names:241272	Trichoteleia nify	male	adult	1	CASC	[21°15.99'S 47°25.21'E MADAGASCAR: Prov. Fianarant.,Ranomafana BelleVue at Talatakely 1020m 16-26.ii.03 MT Harin'Hala MA02-09C54]	Ranomafana National Park, 21°15.99'S 47°25.21'E, 1020m, MA-02-09C-54, secondary tropical forest, Bellevue, Talatakely, Fianarantsoa Auto. Prov., Madagascar	-21.2665	47.4202	label	Madagascar	Fianarantsoa				16 February 2003 - 26 February 2003	Harin'Hala, R. (Rin'ha)	malaise trap	Talamas, E. (Elijah)	2008	Paratype	secondary tropical forest		http://hol.osu.edu/spmInfo.html?id=CASENT 2136006
urn:lsid:biosci.ohio-state.edu:osuc_occurrences:CASENT__2136007	en	PreservedSpecimen	CASENT 2136007	urn:lsid:biosci.ohio-state.edu:osuc_names:241272	Trichoteleia nify	male	adult	1	CASC	[21°15.05'S 47°24.43'E MADAGASCAR: Province Fianarantsoa 1130m PN Ranomafana radio tower for.edge 16.x-8.xi.01 MT Harin'Hala MA0209B-01]	Ranomafana National Park, 21°15.05'S 47°24.43'E, 1130m, MA-02-09B-01, forest edge / mixed tropical forest, radio tower, Fianarantsoa Auto. Prov., Madagascar	-21.2508	47.4072	label	Madagascar	Fianarantsoa				16 October 2001 - 8 November 2001	Harin'Hala, R. (Rin'ha)	malaise trap	Talamas, E. (Elijah)	2008	Paratype	forest edge; mixed tropical forest		http://hol.osu.edu/spmInfo.html?id=CASENT 2136007
urn:lsid:biosci.ohio-state.edu:osuc_occurrences:CASENT__2136008	en	PreservedSpecimen	CASENT 2136008	urn:lsid:biosci.ohio-state.edu:osuc_names:241272	Trichoteleia nify	male	adult	1	CASC	[21°15.05'S 47°24.43'E MADAGASCAR: Province Fianarantsoa 1130m PN Ranomafana radio tower for.edge 16.x-8.xi.01 MT Harin'Hala MA0209B-01]	Ranomafana National Park, 21°15.05'S 47°24.43'E, 1130m, MA-02-09B-01, forest edge / mixed tropical forest, radio tower, Fianarantsoa Auto. Prov., Madagascar	-21.2508	47.4072	label	Madagascar	Fianarantsoa				16 October 2001 - 8 November 2001	Harin'Hala, R. (Rin'ha)	malaise trap	Talamas, E. (Elijah)	2008	Paratype	forest edge; mixed tropical forest		http://hol.osu.edu/spmInfo.html?id=CASENT 2136008
urn:lsid:biosci.ohio-state.edu:osuc_occurrences:CASENT__2136010	en	PreservedSpecimen	CASENT 2136010	urn:lsid:biosci.ohio-state.edu:osuc_names:241272	Trichoteleia nify	male	adult	1	OSUC	[21°15.05'S 47°24.43'E MADAGASCAR: Province Fianarantsoa 1130m PN Ranomafana radio tower for.edge 16.x-8.xi.01 MT Harin'Hala MA0209B-01]	Ranomafana National Park, 21°15.05'S 47°24.43'E, 1130m, MA-02-09B-01, forest edge / mixed tropical forest, radio tower, Fianarantsoa Auto. Prov., Madagascar	-21.2508	47.4072	label	Madagascar	Fianarantsoa				16 October 2001 - 8 November 2001	Harin'Hala, R. (Rin'ha)	malaise trap	Talamas, E. (Elijah)	2008	Paratype	forest edge; mixed tropical forest		http://hol.osu.edu/spmInfo.html?id=CASENT 2136010
urn:lsid:biosci.ohio-state.edu:osuc_occurrences:CASENT__2136011	en	PreservedSpecimen	CASENT 2136011	urn:lsid:biosci.ohio-state.edu:osuc_names:241272	Trichoteleia nify	male	adult	1	CASC	[21°15.05'S 47°24.43'E MADAGASCAR: Province Fianarantsoa 1130m PN Ranomafana radio tower for.edge 16.x-8.xi.01 MT Harin'Hala MA0209B-01]	Ranomafana National Park, 21°15.05'S 47°24.43'E, 1130m, MA-02-09B-01, forest edge / mixed tropical forest, radio tower, Fianarantsoa Auto. Prov., Madagascar	-21.2508	47.4072	label	Madagascar	Fianarantsoa				16 October 2001 - 8 November 2001	Harin'Hala, R. (Rin'ha)	malaise trap	Talamas, E. (Elijah)	2008	Paratype	forest edge; mixed tropical forest		http://hol.osu.edu/spmInfo.html?id=CASENT 2136011
urn:lsid:biosci.ohio-state.edu:osuc_occurrences:CASENT__2136013	en	PreservedSpecimen	CASENT 2136013	urn:lsid:biosci.ohio-state.edu:osuc_names:241286	Trichoteleia tigris	male	adult	1	CASC	[21°15.05'S 47°24.43'E MADAGASCAR: Province Fianarantsoa 1130m PN Ranomafana radio tower for.edge 7-18.vi.2003 MT Harin'Hala MA02-09B-63]	Ranomafana National Park, 21°15.05'S 47°24.43'E, 1130m, MA-02-09B-63, forest edge / mixed tropical forest, radio tower, Fianarantsoa Auto. Prov., Madagascar	-21.2508	47.4072	label	Madagascar	Fianarantsoa				7 June 2003 - 18 June 2003	Harin'Hala, R. (Rin'ha)	malaise trap	Talamas, E. (Elijah)	2008	Paratype	forest edge; mixed tropical forest		http://hol.osu.edu/spmInfo.html?id=CASENT 2136013
urn:lsid:biosci.ohio-state.edu:osuc_occurrences:CASENT__2136014	en	PreservedSpecimen	CASENT 2136014	urn:lsid:biosci.ohio-state.edu:osuc_names:241272	Trichoteleia nify	male	adult	1	OSUC	[21°15.05'S 47°24.43'E MADAGASCAR: Province Fianarantsoa 1130m PN Ranomafana radio tower for.edge 7-18.vi.2003 MT Harin'Hala MA02-09B-63]	Ranomafana National Park, 21°15.05'S 47°24.43'E, 1130m, MA-02-09B-63, forest edge / mixed tropical forest, radio tower, Fianarantsoa Auto. Prov., Madagascar	-21.2508	47.4072	label	Madagascar	Fianarantsoa				7 June 2003 - 18 June 2003	Harin'Hala, R. (Rin'ha)	malaise trap	Talamas, E. (Elijah)	2008	Paratype	forest edge; mixed tropical forest		http://hol.osu.edu/spmInfo.html?id=CASENT 2136014
urn:lsid:biosci.ohio-state.edu:osuc_occurrences:CASENT__2136015	en	PreservedSpecimen	CASENT 2136015	urn:lsid:biosci.ohio-state.edu:osuc_names:238242	Trichoteleia rugifrons	male	adult	1	CASC	[21°15.05'S 47°24.43'E MADAGASCAR: Province Fianarantsoa 1130m PN Ranomafana radio tower for.edge 7-18.vi.2003 MT Harin'Hala MA02-09B-63]	Ranomafana National Park, 21°15.05'S 47°24.43'E, 1130m, MA-02-09B-63, forest edge / mixed tropical forest, radio tower, Fianarantsoa Auto. Prov., Madagascar	-21.2508	47.4072	label	Madagascar	Fianarantsoa				7 June 2003 - 18 June 2003	Harin'Hala, R. (Rin'ha)	malaise trap	Talamas, E. (Elijah)	2008	Paratype	forest edge; mixed tropical forest		http://hol.osu.edu/spmInfo.html?id=CASENT 2136015
urn:lsid:biosci.ohio-state.edu:osuc_occurrences:CASENT__2136016	en	PreservedSpecimen	CASENT 2136016	urn:lsid:biosci.ohio-state.edu:osuc_names:241272	Trichoteleia nify	male	adult	1	OSUC	[21°15.05'S 47°24.43'E MADAGASCAR: Province Fianarantsoa 1130m PN Ranomafana radio tower for.edge 7-18.vi.2003 MT Harin'Hala MA02-09B-63]	Ranomafana National Park, 21°15.05'S 47°24.43'E, 1130m, MA-02-09B-63, forest edge / mixed tropical forest, radio tower, Fianarantsoa Auto. Prov., Madagascar	-21.2508	47.4072	label	Madagascar	Fianarantsoa				7 June 2003 - 18 June 2003	Harin'Hala, R. (Rin'ha)	malaise trap	Talamas, E. (Elijah)	2008	Paratype	forest edge; mixed tropical forest		http://hol.osu.edu/spmInfo.html?id=CASENT 2136016
urn:lsid:biosci.ohio-state.edu:osuc_occurrences:CASENT__2136017	en	PreservedSpecimen	CASENT 2136017	urn:lsid:biosci.ohio-state.edu:osuc_names:241293	Trichoteleia hemlyae	male	adult	1	CASC	[21°15.05'S 47°24.43'E MADAGASCAR: Province Fianarantsoa 1130m PN Ranomafana radio tower for.edge 7-18.vi.2003 MT Harin'Hala MA02-09B-63]	Ranomafana National Park, 21°15.05'S 47°24.43'E, 1130m, MA-02-09B-63, forest edge / mixed tropical forest, radio tower, Fianarantsoa Auto. Prov., Madagascar	-21.2508	47.4072	label	Madagascar	Fianarantsoa				7 June 2003 - 18 June 2003	Harin'Hala, R. (Rin'ha)	malaise trap	Talamas, E. (Elijah)	2008	Paratype	forest edge; mixed tropical forest		http://hol.osu.edu/spmInfo.html?id=CASENT 2136017
urn:lsid:biosci.ohio-state.edu:osuc_occurrences:CASENT__2136018	en	PreservedSpecimen	CASENT 2136018	urn:lsid:biosci.ohio-state.edu:osuc_names:241272	Trichoteleia nify	male	adult	1	OSUC	[21°15.05'S 47°24.43'E MADAGASCAR: Province Fianarantsoa 1130m PN Ranomafana radio tower for.edge 7-18.vi.2003 MT Harin'Hala MA02-09B-63]	Ranomafana National Park, 21°15.05'S 47°24.43'E, 1130m, MA-02-09B-63, forest edge / mixed tropical forest, radio tower, Fianarantsoa Auto. Prov., Madagascar	-21.2508	47.4072	label	Madagascar	Fianarantsoa				7 June 2003 - 18 June 2003	Harin'Hala, R. (Rin'ha)	malaise trap	Talamas, E. (Elijah)	2008	Paratype	forest edge; mixed tropical forest		http://hol.osu.edu/spmInfo.html?id=CASENT 2136018
urn:lsid:biosci.ohio-state.edu:osuc_occurrences:CASENT__2136019	en	PreservedSpecimen	CASENT 2136019	urn:lsid:biosci.ohio-state.edu:osuc_names:241293	Trichoteleia hemlyae	male	adult	1	CASC	[21°15.05'S 47°24.43'E MADAGASCAR: Province Fianarantsoa 1130m PN Ranomafana radio tower for.edge 7-18.vi.2003 MT Harin'Hala MA02-09B-63]	Ranomafana National Park, 21°15.05'S 47°24.43'E, 1130m, MA-02-09B-63, forest edge / mixed tropical forest, radio tower, Fianarantsoa Auto. Prov., Madagascar	-21.2508	47.4072	label	Madagascar	Fianarantsoa				7 June 2003 - 18 June 2003	Harin'Hala, R. (Rin'ha)	malaise trap	Talamas, E. (Elijah)	2008	Paratype	forest edge; mixed tropical forest		http://hol.osu.edu/spmInfo.html?id=CASENT 2136019
urn:lsid:biosci.ohio-state.edu:osuc_occurrences:CASENT__2136020	en	PreservedSpecimen	CASENT 2136020	urn:lsid:biosci.ohio-state.edu:osuc_names:241293	Trichoteleia hemlyae	male	adult	1	OSUC	[21°15.05'S 47°24.43'E MADAGASCAR: Province Fianarantsoa 1130m PN Ranomafana radio tower for.edge 7-18.vi.2003 MT Harin'Hala MA02-09B-63]	Ranomafana National Park, 21°15.05'S 47°24.43'E, 1130m, MA-02-09B-63, forest edge / mixed tropical forest, radio tower, Fianarantsoa Auto. Prov., Madagascar	-21.2508	47.4072	label	Madagascar	Fianarantsoa				7 June 2003 - 18 June 2003	Harin'Hala, R. (Rin'ha)	malaise trap	Talamas, E. (Elijah)	2008	Paratype	forest edge; mixed tropical forest		http://hol.osu.edu/spmInfo.html?id=CASENT 2136020
urn:lsid:biosci.ohio-state.edu:osuc_occurrences:CASENT__2136021	en	PreservedSpecimen	CASENT 2136021	urn:lsid:biosci.ohio-state.edu:osuc_names:241272	Trichoteleia nify	male	adult	1	OSUC	[21°15.05'S 47°24.43'E MADAGASCAR: Province Fianarantsoa 1130m PN Ranomafana radio tower for.edge 7-18.vi.2003 MT Harin'Hala MA02-09B-63]	Ranomafana National Park, 21°15.05'S 47°24.43'E, 1130m, MA-02-09B-63, forest edge / mixed tropical forest, radio tower, Fianarantsoa Auto. Prov., Madagascar	-21.2508	47.4072	label	Madagascar	Fianarantsoa				7 June 2003 - 18 June 2003	Harin'Hala, R. (Rin'ha)	malaise trap	Talamas, E. (Elijah)	2008	Paratype	forest edge; mixed tropical forest		http://hol.osu.edu/spmInfo.html?id=CASENT 2136021
urn:lsid:biosci.ohio-state.edu:osuc_occurrences:CASENT__2136023	en	PreservedSpecimen	CASENT 2136023	urn:lsid:biosci.ohio-state.edu:osuc_names:238234	Trichoteleia irwini	male	adult	1	CASC	[21°15.05'S 47°24.43'E MADAGASCAR: Province Fianarantsoa 1130m PN Ranomafana radio tower for.edge 7-18.vi.2003 MT Harin'Hala MA02-09B-63]	Ranomafana National Park, 21°15.05'S 47°24.43'E, 1130m, MA-02-09B-63, forest edge / mixed tropical forest, radio tower, Fianarantsoa Auto. Prov., Madagascar	-21.2508	47.4072	label	Madagascar	Fianarantsoa				7 June 2003 - 18 June 2003	Harin'Hala, R. (Rin'ha)	malaise trap	Talamas, E. (Elijah)	2008	Paratype	forest edge; mixed tropical forest		http://hol.osu.edu/spmInfo.html?id=CASENT 2136023
urn:lsid:biosci.ohio-state.edu:osuc_occurrences:CASENT__2136024	en	PreservedSpecimen	CASENT 2136024	urn:lsid:biosci.ohio-state.edu:osuc_names:238234	Trichoteleia irwini	male	adult	1	CASC	[21°15.05'S 47°24.43'E MADAGASCAR: Province Fianarantsoa 1130m PN Ranomafana radio tower for.edge 7-18.vi.2003 MT Harin'Hala MA02-09B-63]	Ranomafana National Park, 21°15.05'S 47°24.43'E, 1130m, MA-02-09B-63, forest edge / mixed tropical forest, radio tower, Fianarantsoa Auto. Prov., Madagascar	-21.2508	47.4072	label	Madagascar	Fianarantsoa				7 June 2003 - 18 June 2003	Harin'Hala, R. (Rin'ha)	malaise trap	Talamas, E. (Elijah)	2008	Paratype	forest edge; mixed tropical forest		http://hol.osu.edu/spmInfo.html?id=CASENT 2136024
urn:lsid:biosci.ohio-state.edu:osuc_occurrences:CASENT__2136026	en	PreservedSpecimen	CASENT 2136026	urn:lsid:biosci.ohio-state.edu:osuc_names:241272	Trichoteleia nify	male	adult	1	CASC	[21°15.05'S 47°24.43'E MADAGASCAR: Province Fianarantsoa 1130m PN Ranomafana radio tower for.edge 7-18.vi.2003 MT Harin'Hala MA02-09B-63]	Ranomafana National Park, 21°15.05'S 47°24.43'E, 1130m, MA-02-09B-63, forest edge / mixed tropical forest, radio tower, Fianarantsoa Auto. Prov., Madagascar	-21.2508	47.4072	label	Madagascar	Fianarantsoa				7 June 2003 - 18 June 2003	Harin'Hala, R. (Rin'ha)	malaise trap	Talamas, E. (Elijah)	2008	Paratype	forest edge; mixed tropical forest		http://hol.osu.edu/spmInfo.html?id=CASENT 2136026
urn:lsid:biosci.ohio-state.edu:osuc_occurrences:CASENT__2136058	en	PreservedSpecimen	CASENT 2136058	urn:lsid:biosci.ohio-state.edu:osuc_names:241271	Trichoteleia tahotra	female	adult	1	CASC	[21°15.99'S 47°25.21'E MADAGASCAR: Prov. Fianarantsoa 1020m PN Ranomafana BelleVue at Talatakely 28.v-6.vi.03 MT Harin'Hala MA02-09C-62]	Ranomafana National Park, 21°15.99'S 47°25.21'E, 1020m, MA-02-09C-62, secondary tropical forest, Bellevue, Talatakely, Fianarantsoa Auto. Prov., Madagascar	-21.2665	47.4202	label	Madagascar	Fianarantsoa				28 May 2003 - 6 June 2003	Harin'Hala, R. (Rin'ha)	malaise trap	Talamas, E. (Elijah)	2009	Paratype	secondary tropical forest		http://hol.osu.edu/spmInfo.html?id=CASENT 2136058
urn:lsid:biosci.ohio-state.edu:osuc_occurrences:CASENT__2136061	en	PreservedSpecimen	CASENT 2136061	urn:lsid:biosci.ohio-state.edu:osuc_names:243406	Trichoteleia subtilis	male	adult	1	OSUC	[21°15.99'S 47°25.21'E MADAGASCAR: Prov. Fianarantsoa 1020m PN Ranomafana BelleVue at Talatakely 28.v-6.vi.03 MT Harin'Hala MA02-09C-62]	Ranomafana National Park, 21°15.99'S 47°25.21'E, 1020m, MA-02-09C-62, secondary tropical forest, Bellevue, Talatakely, Fianarantsoa Auto. Prov., Madagascar	-21.2665	47.4202	label	Madagascar	Fianarantsoa				28 May 2003 - 6 June 2003	Harin'Hala, R. (Rin'ha)	malaise trap	Talamas, E. (Elijah)	2008	Paratype	secondary tropical forest		http://hol.osu.edu/spmInfo.html?id=CASENT 2136061
urn:lsid:biosci.ohio-state.edu:osuc_occurrences:CASENT__2136069	en	PreservedSpecimen	CASENT 2136069	urn:lsid:biosci.ohio-state.edu:osuc_names:241272	Trichoteleia nify	male	adult	1	OSUC	[21°15.05'S 47°24.43'E MADAGASCAR: Prov. Fianarantsoa, 1130 PN Ranomafana, radio tower for. edge 18-29.vi.03 MT Harin'Hala MA02-09B-64]	Ranomafana National Park, 21°15.05'S 47°24.43'E, 1130m, MA-02-09B-64, forest edge / mixed tropical forest, radio tower, Fianarantsoa Auto. Prov., Madagascar	-21.2508	47.4072	label	Madagascar	Fianarantsoa				18 June 2003 - 29 June 2003	Harin'Hala, R. (Rin'ha)	malaise trap	Talamas, E. (Elijah)	2008	Paratype	forest edge; mixed tropical forest		http://hol.osu.edu/spmInfo.html?id=CASENT 2136069
urn:lsid:biosci.ohio-state.edu:osuc_occurrences:CASENT__2136121	en	PreservedSpecimen	CASENT 2136121	urn:lsid:biosci.ohio-state.edu:osuc_names:243406	Trichoteleia subtilis	male	adult	1	CASC	[21°13.57'S 47°22.19'E MADAGASCAR: Prov. Fianarantsoa, Parc National Ranomafana, Vohiparara, 1110m] [at broken bridge, 6-15.xii.2001 malaise trap in high altitude rainforest, Harin'Hala MA-02-09A-06]	Ranomafana National Park, 21°13.57'S 47°22.19'E, 1100m, MA-02-09A-06, high altitude rainforest, broken bridge, Vohiparara, Fianarantsoa Auto. Prov., Madagascar	-21.2262	47.3698	label	Madagascar	Fianarantsoa				6 December 2001 - 15 December 2001	Harin'Hala, R. (Rin'ha)	malaise trap	Talamas, E. (Elijah)	2008	Paratype	high altitude rainforest		http://hol.osu.edu/spmInfo.html?id=CASENT 2136121
urn:lsid:biosci.ohio-state.edu:osuc_occurrences:CASENT__2136122	en	PreservedSpecimen	CASENT 2136122	urn:lsid:biosci.ohio-state.edu:osuc_names:241272	Trichoteleia nify	male	adult	1	CASC	[21°13.57'S 47°22.19'E MADAGASCAR: Prov. Fianarantsoa, Parc National Ranomafana, Vohiparara, 1110m] [at broken bridge, 6-15.xii.2001 malaise trap in high altitude rainforest, Harin'Hala MA-02-09A-06]	Ranomafana National Park, 21°13.57'S 47°22.19'E, 1100m, MA-02-09A-06, high altitude rainforest, broken bridge, Vohiparara, Fianarantsoa Auto. Prov., Madagascar	-21.2262	47.3698	label	Madagascar	Fianarantsoa				6 December 2001 - 15 December 2001	Harin'Hala, R. (Rin'ha)	malaise trap	Talamas, E. (Elijah)	2008	Paratype	high altitude rainforest		http://hol.osu.edu/spmInfo.html?id=CASENT 2136122
urn:lsid:biosci.ohio-state.edu:osuc_occurrences:CASENT__2136124	en	PreservedSpecimen	CASENT 2136124	urn:lsid:biosci.ohio-state.edu:osuc_names:241272	Trichoteleia nify	male	adult	1	CASC	[21°13.57'S 47°22.19'E MADAGASCAR: Prov. Fianarantsoa, Parc National Ranomafana, Vohiparara, 1110m] [at broken bridge, 6-15.xii.2001 malaise trap in high altitude rainforest, Harin'Hala MA-02-09A-06]	Ranomafana National Park, 21°13.57'S 47°22.19'E, 1100m, MA-02-09A-06, high altitude rainforest, broken bridge, Vohiparara, Fianarantsoa Auto. Prov., Madagascar	-21.2262	47.3698	label	Madagascar	Fianarantsoa				6 December 2001 - 15 December 2001	Harin'Hala, R. (Rin'ha)	malaise trap	Talamas, E. (Elijah)	2008	Paratype	high altitude rainforest		http://hol.osu.edu/spmInfo.html?id=CASENT 2136124
urn:lsid:biosci.ohio-state.edu:osuc_occurrences:CASENT__2136125	en	PreservedSpecimen	CASENT 2136125	urn:lsid:biosci.ohio-state.edu:osuc_names:241272	Trichoteleia nify	male	adult	1	CASC	[21°13.57'S 47°22.19'E MADAGASCAR: Prov. Fianarantsoa, Parc National Ranomafana, Vohiparara, 1110m] [at broken bridge, 6-15.xii.2001 malaise trap in high altitude rainforest, Harin'Hala MA-02-09A-06]	Ranomafana National Park, 21°13.57'S 47°22.19'E, 1100m, MA-02-09A-06, high altitude rainforest, broken bridge, Vohiparara, Fianarantsoa Auto. Prov., Madagascar	-21.2262	47.3698	label	Madagascar	Fianarantsoa				6 December 2001 - 15 December 2001	Harin'Hala, R. (Rin'ha)	malaise trap	Talamas, E. (Elijah)	2008	Paratype	high altitude rainforest		http://hol.osu.edu/spmInfo.html?id=CASENT 2136125
urn:lsid:biosci.ohio-state.edu:osuc_occurrences:CASENT__2136126	en	PreservedSpecimen	CASENT 2136126	urn:lsid:biosci.ohio-state.edu:osuc_names:241272	Trichoteleia nify	male	adult	1	OSUC	[21°13.57'S 47°22.19'E MADAGASCAR: Prov. Fianarantsoa, Parc National Ranomafana, Vohiparara, 1110m] [at broken bridge, 6-15.xii.2001 malaise trap in high altitude rainforest, Harin'Hala MA-02-09A-06]	Ranomafana National Park, 21°13.57'S 47°22.19'E, 1100m, MA-02-09A-06, high altitude rainforest, broken bridge, Vohiparara, Fianarantsoa Auto. Prov., Madagascar	-21.2262	47.3698	label	Madagascar	Fianarantsoa				6 December 2001 - 15 December 2001	Harin'Hala, R. (Rin'ha)	malaise trap	Talamas, E. (Elijah)	2008	Paratype	high altitude rainforest		http://hol.osu.edu/spmInfo.html?id=CASENT 2136126
urn:lsid:biosci.ohio-state.edu:osuc_occurrences:CASENT__2136136	en	PreservedSpecimen	CASENT 2136136	urn:lsid:biosci.ohio-state.edu:osuc_names:241272	Trichoteleia nify	male	adult	1	CASC	[21°15.99'S 47°25.21'E MADAGASCAR: Prov. Fianarantsoa 1020m PN Ranomafana Belle Vue at Talatakely Harin'Hala MT 26.ii-10.iii.03 MA0209C55]	Ranomafana National Park, 21°15.99'S 47°25.21'E, 1020m, MA-02-09C-55, secondary tropical forest, Bellevue, Talatakely, Fianarantsoa Auto. Prov., Madagascar	-21.2665	47.4202	label	Madagascar	Fianarantsoa				26 February 2003 - 10 March 2003	Harin'Hala, R. (Rin'ha)	malaise trap	Talamas, E. (Elijah)	2008	Paratype	secondary tropical forest		http://hol.osu.edu/spmInfo.html?id=CASENT 2136136
urn:lsid:biosci.ohio-state.edu:osuc_occurrences:CASENT__2136137	en	PreservedSpecimen	CASENT 2136137	urn:lsid:biosci.ohio-state.edu:osuc_names:241272	Trichoteleia nify	male	adult	1	OSUC	[21°15.99'S 47°25.21'E MADAGASCAR: Prov. Fianarantsoa 1020m PN Ranomafana Belle Vue at Talatakely Harin'Hala MT 26.ii-10.iii.03 MA0209C55]	Ranomafana National Park, 21°15.99'S 47°25.21'E, 1020m, MA-02-09C-55, secondary tropical forest, Bellevue, Talatakely, Fianarantsoa Auto. Prov., Madagascar	-21.2665	47.4202	label	Madagascar	Fianarantsoa				26 February 2003 - 10 March 2003	Harin'Hala, R. (Rin'ha)	malaise trap	Talamas, E. (Elijah)	2008	Paratype	secondary tropical forest		http://hol.osu.edu/spmInfo.html?id=CASENT 2136137
urn:lsid:biosci.ohio-state.edu:osuc_occurrences:CASENT__2136138	en	PreservedSpecimen	CASENT 2136138	urn:lsid:biosci.ohio-state.edu:osuc_names:241272	Trichoteleia nify	male	adult	1	OSUC	[21°15.99'S 47°25.21'E MADAGASCAR: Prov. Fianarantsoa 1020m PN Ranomafana Belle Vue at Talatakely Harin'Hala MT 26.ii-10.iii.03 MA0209C55]	Ranomafana National Park, 21°15.99'S 47°25.21'E, 1020m, MA-02-09C-55, secondary tropical forest, Bellevue, Talatakely, Fianarantsoa Auto. Prov., Madagascar	-21.2665	47.4202	label	Madagascar	Fianarantsoa				26 February 2003 - 10 March 2003	Harin'Hala, R. (Rin'ha)	malaise trap	Talamas, E. (Elijah)	2008	Paratype	secondary tropical forest		http://hol.osu.edu/spmInfo.html?id=CASENT 2136138
urn:lsid:biosci.ohio-state.edu:osuc_occurrences:CASENT__2136139	en	PreservedSpecimen	CASENT 2136139	urn:lsid:biosci.ohio-state.edu:osuc_names:5508	Trichoteleia pauliani	male	adult	1	CASC	[21°15.99'S 47°25.21'E MADAGASCAR: Prov. Fianarantsoa 1020m PN Ranomafana Belle Vue at Talatakely Harin'Hala MT 26.ii-10.iii.03 MA0209C55]	Ranomafana National Park, 21°15.99'S 47°25.21'E, 1020m, MA-02-09C-55, secondary tropical forest, Bellevue, Talatakely, Fianarantsoa Auto. Prov., Madagascar	-21.2665	47.4202	label	Madagascar	Fianarantsoa				26 February 2003 - 10 March 2003	Harin'Hala, R. (Rin'ha)	malaise trap	Talamas, E. (Elijah)	2010		secondary tropical forest		http://hol.osu.edu/spmInfo.html?id=CASENT 2136139
urn:lsid:biosci.ohio-state.edu:osuc_occurrences:CASENT__2136140	en	PreservedSpecimen	CASENT 2136140	urn:lsid:biosci.ohio-state.edu:osuc_names:241272	Trichoteleia nify	male	adult	1	OSUC	[21°15.99'S 47°25.21'E MADAGASCAR: Prov. Fianarantsoa 1020m PN Ranomafana Belle Vue at Talatakely Harin'Hala MT 26.ii-10.iii.03 MA0209C55]	Ranomafana National Park, 21°15.99'S 47°25.21'E, 1020m, MA-02-09C-55, secondary tropical forest, Bellevue, Talatakely, Fianarantsoa Auto. Prov., Madagascar	-21.2665	47.4202	label	Madagascar	Fianarantsoa				26 February 2003 - 10 March 2003	Harin'Hala, R. (Rin'ha)	malaise trap	Talamas, E. (Elijah)	2008	Paratype	secondary tropical forest		http://hol.osu.edu/spmInfo.html?id=CASENT 2136140
urn:lsid:biosci.ohio-state.edu:osuc_occurrences:CASENT__2136141	en	PreservedSpecimen	CASENT 2136141	urn:lsid:biosci.ohio-state.edu:osuc_names:241272	Trichoteleia nify	male	adult	1	OSUC	[21°15.99'S 47°25.21'E MADAGASCAR: Prov. Fianarantsoa 1020m PN Ranomafana Belle Vue at Talatakely Harin'Hala MT 26.ii-10.iii.03 MA0209C55]	Ranomafana National Park, 21°15.99'S 47°25.21'E, 1020m, MA-02-09C-55, secondary tropical forest, Bellevue, Talatakely, Fianarantsoa Auto. Prov., Madagascar	-21.2665	47.4202	label	Madagascar	Fianarantsoa				26 February 2003 - 10 March 2003	Harin'Hala, R. (Rin'ha)	malaise trap	Talamas, E. (Elijah)	2008	Paratype	secondary tropical forest		http://hol.osu.edu/spmInfo.html?id=CASENT 2136141
urn:lsid:biosci.ohio-state.edu:osuc_occurrences:CASENT__2136144	en	PreservedSpecimen	CASENT 2136144	urn:lsid:biosci.ohio-state.edu:osuc_names:241272	Trichoteleia nify	male	adult	1	OSUC	[21°15.99'S 47°25.21'E MADAGASCAR: Prov. Fianarantsoa 1020m PN Ranomafana Belle Vue at Talatakely Harin'Hala MT 26.ii-10.iii.03 MA0209C55]	Ranomafana National Park, 21°15.99'S 47°25.21'E, 1020m, MA-02-09C-55, secondary tropical forest, Bellevue, Talatakely, Fianarantsoa Auto. Prov., Madagascar	-21.2665	47.4202	label	Madagascar	Fianarantsoa				26 February 2003 - 10 March 2003	Harin'Hala, R. (Rin'ha)	malaise trap	Talamas, E. (Elijah)	2008	Paratype	secondary tropical forest		http://hol.osu.edu/spmInfo.html?id=CASENT 2136144
urn:lsid:biosci.ohio-state.edu:osuc_occurrences:CASENT__2136145	en	PreservedSpecimen	CASENT 2136145	urn:lsid:biosci.ohio-state.edu:osuc_names:241272	Trichoteleia nify	male	adult	1	CASC	[21°15.99'S 47°25.21'E MADAGASCAR: Prov. Fianarantsoa 1020m PN Ranomafana Belle Vue at Talatakely Harin'Hala MT 26.ii-10.iii.03 MA0209C55]	Ranomafana National Park, 21°15.99'S 47°25.21'E, 1020m, MA-02-09C-55, secondary tropical forest, Bellevue, Talatakely, Fianarantsoa Auto. Prov., Madagascar	-21.2665	47.4202	label	Madagascar	Fianarantsoa				26 February 2003 - 10 March 2003	Harin'Hala, R. (Rin'ha)	malaise trap	Talamas, E. (Elijah)	2008	Paratype	secondary tropical forest		http://hol.osu.edu/spmInfo.html?id=CASENT 2136145
urn:lsid:biosci.ohio-state.edu:osuc_occurrences:CASENT__2136146	en	PreservedSpecimen	CASENT 2136146	urn:lsid:biosci.ohio-state.edu:osuc_names:241272	Trichoteleia nify	male	adult	1	OSUC	[21°15.99'S 47°25.21'E MADAGASCAR: Prov. Fianarantsoa 1020m PN Ranomafana Belle Vue at Talatakely Harin'Hala MT 26.ii-10.iii.03 MA0209C55]	Ranomafana National Park, 21°15.99'S 47°25.21'E, 1020m, MA-02-09C-55, secondary tropical forest, Bellevue, Talatakely, Fianarantsoa Auto. Prov., Madagascar	-21.2665	47.4202	label	Madagascar	Fianarantsoa				26 February 2003 - 10 March 2003	Harin'Hala, R. (Rin'ha)	malaise trap	Talamas, E. (Elijah)	2008	Paratype	secondary tropical forest		http://hol.osu.edu/spmInfo.html?id=CASENT 2136146
urn:lsid:biosci.ohio-state.edu:osuc_occurrences:CASENT__2136148	en	PreservedSpecimen	CASENT 2136148	urn:lsid:biosci.ohio-state.edu:osuc_names:5508	Trichoteleia pauliani	male	adult	1	CASC	[21°14.91'S 47°27.14'E MADAGASCAR: Prov. Fianarant., Ranomafana JIRAMA waterworks690m 21-24.xii.01 MT nr river Harin'Hala,MA02-09D-08]	Ranomafana, 21°14.91'S 47°27.13'E, 690m, MA-02-09D-08, nr. river, Jiro Sy Rano Malagasy (JIRAMA) waterworks, Fianarantsoa Auto. Prov., Madagascar	-21.2485	47.4522	label	Madagascar	Fianarantsoa		Ranomafana		21 December 2001 - 24 December 2001	Harin'Hala, R. (Rin'ha)	malaise trap	Talamas, E. (Elijah)	2010		nr. river		http://hol.osu.edu/spmInfo.html?id=CASENT 2136148
urn:lsid:biosci.ohio-state.edu:osuc_occurrences:CASENT__2136149	en	PreservedSpecimen	CASENT 2136149	urn:lsid:biosci.ohio-state.edu:osuc_names:5508	Trichoteleia pauliani	male	adult	1	OSUC	[21°14.91'S 47°27.14'E MADAGASCAR: Prov. Fianarant., Ranomafana JIRAMA waterworks690m 21-24.xii.01 MT nr river Harin'Hala,MA02-09D-08]	Ranomafana, 21°14.91'S 47°27.13'E, 690m, MA-02-09D-08, nr. river, Jiro Sy Rano Malagasy (JIRAMA) waterworks, Fianarantsoa Auto. Prov., Madagascar	-21.2485	47.4522	label	Madagascar	Fianarantsoa		Ranomafana		21 December 2001 - 24 December 2001	Harin'Hala, R. (Rin'ha)	malaise trap	Talamas, E. (Elijah)	2010		nr. river		http://hol.osu.edu/spmInfo.html?id=CASENT 2136149
urn:lsid:biosci.ohio-state.edu:osuc_occurrences:CASENT__2136150	en	PreservedSpecimen	CASENT 2136150	urn:lsid:biosci.ohio-state.edu:osuc_names:241272	Trichoteleia nify	male	adult	1	CASC	[21°15.99'S 47°25.21'E MADAGASCAR: Prov. Fianarantsoa Parc. National Ranomafana, Belle Vue at Talatakely] [MT, secondary trop. forest 21.iii-12.iv.2003 1020m R. Harin'Hala coll. MA-02-09C-57]	Ranomafana National Park, 21°15.99'S 47°25.21'E, 1020m, MA-02-09C-57, secondary tropical forest, Bellevue, Talatakely, Fianarantsoa Auto. Prov., Madagascar	-21.2665	47.4202	label	Madagascar	Fianarantsoa				21 March 2003 - 12 April 2003	Harin'Hala, R. (Rin'ha)	malaise trap	Talamas, E. (Elijah)	2008	Paratype	secondary tropical forest		http://hol.osu.edu/spmInfo.html?id=CASENT 2136150
urn:lsid:biosci.ohio-state.edu:osuc_occurrences:CASENT__2136151	en	PreservedSpecimen	CASENT 2136151	urn:lsid:biosci.ohio-state.edu:osuc_names:248829	Trichoteleia solocis	female	adult	1	CASC	[15°11'18"S 49°36'54"E MADAGASCAR Prov. Toamasina Montagne d'Anjanaharibe 470m 8-12.iii.2003] [18km 21°NNE Ambinanitelo, Fisher, Griswold etal., pitfall trap BLF8003]	Mount Anjanaharibe, 15°11'18"S 49°36'54"E, 450m, BLF8003, rainforest, 18km (21°) NNE Ambinanitelo, Toamasina Auto. Prov., Madagascar	-15.1883	49.615	label	Madagascar	Toamasina				8 March 2003 - 12 March 2003	Fisher, Griswold et al.	pitfall trap	Talamas, E. (Elijah)	2008	Holotype	rainforest		http://hol.osu.edu/spmInfo.html?id=CASENT 2136151
urn:lsid:biosci.ohio-state.edu:osuc_occurrences:CASENT__2136152	en	PreservedSpecimen	CASENT 2136152	urn:lsid:biosci.ohio-state.edu:osuc_names:241272	Trichoteleia nify	male	adult	1	CASC	[21°15.99'S 47°25.21'E MADAGASCAR: Prov. Fianarantsoa Parc. National Ranomafana, Belle Vue at Talatakely] [1020m 6-18.vi.2003 malaise, secondary trop. forest Harin'Hala coll. MA-02-09C-63]	Ranomafana National Park, 21°15.99'S 47°25.21'E, 1020m, MA-02-09C-63, secondary tropical forest, Bellevue, Talatakely, Fianarantsoa Auto. Prov., Madagascar	-21.2665	47.4202	label	Madagascar	Fianarantsoa				6 June 2003 - 18 June 2003	Harin'Hala, R. (Rin'ha)	malaise trap	Talamas, E. (Elijah)	2008	Paratype	secondary tropical forest		http://hol.osu.edu/spmInfo.html?id=CASENT 2136152
urn:lsid:biosci.ohio-state.edu:osuc_occurrences:CASENT__2136153	en	PreservedSpecimen	CASENT 2136153	urn:lsid:biosci.ohio-state.edu:osuc_names:241272	Trichoteleia nify	male	adult	1	OSUC	[21°15.99'S 47°25.21'E MADAGASCAR: Prov. Fianarantsoa Parc. National Ranomafana, Belle Vue at Talatakely] [1020m 6-18.vi.2003 malaise, secondary trop. forest Harin'Hala coll. MA-02-09C-63]	Ranomafana National Park, 21°15.99'S 47°25.21'E, 1020m, MA-02-09C-63, secondary tropical forest, Bellevue, Talatakely, Fianarantsoa Auto. Prov., Madagascar	-21.2665	47.4202	label	Madagascar	Fianarantsoa				6 June 2003 - 18 June 2003	Harin'Hala, R. (Rin'ha)	malaise trap	Talamas, E. (Elijah)	2008	Paratype	secondary tropical forest		http://hol.osu.edu/spmInfo.html?id=CASENT 2136153
urn:lsid:biosci.ohio-state.edu:osuc_occurrences:CASENT__2136154	en	PreservedSpecimen	CASENT 2136154	urn:lsid:biosci.ohio-state.edu:osuc_names:241272	Trichoteleia nify	male	adult	1	OSUC	[21°15.99'S 47°25.21'E MADAGASCAR: Prov. Fianarantsoa Parc. National Ranomafana, Belle Vue at Talatakely] [1020m 6-18.vi.2003 malaise, secondary trop. forest Harin'Hala coll. MA-02-09C-63]	Ranomafana National Park, 21°15.99'S 47°25.21'E, 1020m, MA-02-09C-63, secondary tropical forest, Bellevue, Talatakely, Fianarantsoa Auto. Prov., Madagascar	-21.2665	47.4202	label	Madagascar	Fianarantsoa				6 June 2003 - 18 June 2003	Harin'Hala, R. (Rin'ha)	malaise trap	Talamas, E. (Elijah)	2008	Paratype	secondary tropical forest		http://hol.osu.edu/spmInfo.html?id=CASENT 2136154
urn:lsid:biosci.ohio-state.edu:osuc_occurrences:CASENT__2136155	en	PreservedSpecimen	CASENT 2136155	urn:lsid:biosci.ohio-state.edu:osuc_names:241272	Trichoteleia nify	male	adult	1	CASC	[21°15.99'S 47°25.21'E MADAGASCAR: Prov. Fianarantsoa Parc. National Ranomafana, Belle Vue at Talatakely] [1020m 6-18.vi.2003 malaise, secondary trop. forest Harin'Hala coll. MA-02-09C-63]	Ranomafana National Park, 21°15.99'S 47°25.21'E, 1020m, MA-02-09C-63, secondary tropical forest, Bellevue, Talatakely, Fianarantsoa Auto. Prov., Madagascar	-21.2665	47.4202	label	Madagascar	Fianarantsoa				6 June 2003 - 18 June 2003	Harin'Hala, R. (Rin'ha)	malaise trap	Talamas, E. (Elijah)	2008	Paratype	secondary tropical forest		http://hol.osu.edu/spmInfo.html?id=CASENT 2136155
urn:lsid:biosci.ohio-state.edu:osuc_occurrences:CASENT__2136156	en	PreservedSpecimen	CASENT 2136156	urn:lsid:biosci.ohio-state.edu:osuc_names:241293	Trichoteleia hemlyae	male	adult	1	OSUC	[21°15.99'S 47°25.21'E MADAGASCAR: Prov. Fianarantsoa Parc. National Ranomafana, Belle Vue at Talatakely] [1020m 6-18.vi.2003 malaise, secondary trop. forest Harin'Hala coll. MA-02-09C-63]	Ranomafana National Park, 21°15.99'S 47°25.21'E, 1020m, MA-02-09C-63, secondary tropical forest, Bellevue, Talatakely, Fianarantsoa Auto. Prov., Madagascar	-21.2665	47.4202	label	Madagascar	Fianarantsoa				6 June 2003 - 18 June 2003	Harin'Hala, R. (Rin'ha)	malaise trap	Talamas, E. (Elijah)	2008	Paratype	secondary tropical forest		http://hol.osu.edu/spmInfo.html?id=CASENT 2136156
urn:lsid:biosci.ohio-state.edu:osuc_occurrences:CASENT__2136157	en	PreservedSpecimen	CASENT 2136157	urn:lsid:biosci.ohio-state.edu:osuc_names:238242	Trichoteleia rugifrons	female	adult	1	OSUC	[21°15.99'S 47°25.21'E MADAGASCAR: Prov. Fianarantsoa Parc. National Ranomafana, Belle Vue at Talatakely] [1020m 6-18.vi.2003 malaise, secondary trop. forest Harin'Hala coll. MA-02-09C-63]	Ranomafana National Park, 21°15.99'S 47°25.21'E, 1020m, MA-02-09C-63, secondary tropical forest, Bellevue, Talatakely, Fianarantsoa Auto. Prov., Madagascar	-21.2665	47.4202	label	Madagascar	Fianarantsoa				6 June 2003 - 18 June 2003	Harin'Hala, R. (Rin'ha)	malaise trap	Talamas, E. (Elijah)	2008	Paratype	secondary tropical forest		http://hol.osu.edu/spmInfo.html?id=CASENT 2136157
urn:lsid:biosci.ohio-state.edu:osuc_occurrences:CASENT__2136158	en	PreservedSpecimen	CASENT 2136158	urn:lsid:biosci.ohio-state.edu:osuc_names:241293	Trichoteleia hemlyae	male	adult	1	OSUC	[21°15.99'S 47°25.21'E MADAGASCAR: Prov. Fianarantsoa Parc. National Ranomafana, Belle Vue at Talatakely] [1020m 6-18.vi.2003 malaise, secondary trop. forest Harin'Hala coll. MA-02-09C-63]	Ranomafana National Park, 21°15.99'S 47°25.21'E, 1020m, MA-02-09C-63, secondary tropical forest, Bellevue, Talatakely, Fianarantsoa Auto. Prov., Madagascar	-21.2665	47.4202	label	Madagascar	Fianarantsoa				6 June 2003 - 18 June 2003	Harin'Hala, R. (Rin'ha)	malaise trap	Talamas, E. (Elijah)	2008	Paratype	secondary tropical forest		http://hol.osu.edu/spmInfo.html?id=CASENT 2136158
urn:lsid:biosci.ohio-state.edu:osuc_occurrences:CASENT__2136159	en	PreservedSpecimen	CASENT 2136159	urn:lsid:biosci.ohio-state.edu:osuc_names:241272	Trichoteleia nify	male	adult	1	OSUC	[21°15.99'S 47°25.21'E MADAGASCAR:Prov. Fianarantsoa, Parc. National Ranomafana, Belle Vue at Talatakely] [MT, secondary trop. forest 23.vi-4.vii.2002 1020m R. Harin'Hala coll. MA-02-09C-33]	Ranomafana National Park, 21°15.99'S 47°25.21'E, 1020m, MA-02-09C-33, secondary tropical forest, Bellevue, Talatakely, Fianarantsoa Auto. Prov., Madagascar	-21.2665	47.4202	label	Madagascar	Fianarantsoa				23 June 2002 - 4 July 2002	Harin'Hala, R. (Rin'ha)	malaise trap	Talamas, E. (Elijah)	2008	Paratype	secondary tropical forest		http://hol.osu.edu/spmInfo.html?id=CASENT 2136159
urn:lsid:biosci.ohio-state.edu:osuc_occurrences:CASENT__2136160	en	PreservedSpecimen	CASENT 2136160	urn:lsid:biosci.ohio-state.edu:osuc_names:241272	Trichoteleia nify	male	adult	1	CASC	[21°15.99'S 47°25.21'E MADAGASCAR:Prov. Fianarantsoa, Parc. National Ranomafana, Belle Vue at Talatakely] [MT, secondary trop. forest 23.vi-4.vii.2002 1020m R. Harin'Hala coll. MA-02-09C-33]	Ranomafana National Park, 21°15.99'S 47°25.21'E, 1020m, MA-02-09C-33, secondary tropical forest, Bellevue, Talatakely, Fianarantsoa Auto. Prov., Madagascar	-21.2665	47.4202	label	Madagascar	Fianarantsoa				23 June 2002 - 4 July 2002	Harin'Hala, R. (Rin'ha)	malaise trap	Talamas, E. (Elijah)	2008	Paratype	secondary tropical forest		http://hol.osu.edu/spmInfo.html?id=CASENT 2136160
urn:lsid:biosci.ohio-state.edu:osuc_occurrences:CASENT__2136161	en	PreservedSpecimen	CASENT 2136161	urn:lsid:biosci.ohio-state.edu:osuc_names:243406	Trichoteleia subtilis	male	adult	1	CASC	[21°15.99'S 47°25.21'E MADAGASCAR:Prov. Fianarantsoa 1020m PN Ranomafana, Belle Vue at Talatakely Harin'Hala MT 15-28.v.03 MA0209C61]	Ranomafana National Park, 21°15.99'S 47°25.21'E, 1020m, MA-02-09C-61, secondary tropical forest, Bellevue, Talatakely, Fianarantsoa Auto. Prov., Madagascar	-21.2665	47.4202	label	Madagascar	Fianarantsoa				15 May 2003 - 28 May 2003	Harin'Hala, R. (Rin'ha)	malaise trap	Talamas, E. (Elijah)	2008	Paratype	secondary tropical forest		http://hol.osu.edu/spmInfo.html?id=CASENT 2136161
urn:lsid:biosci.ohio-state.edu:osuc_occurrences:CASENT__2136162	en	PreservedSpecimen	CASENT 2136162	urn:lsid:biosci.ohio-state.edu:osuc_names:238242	Trichoteleia rugifrons	male	adult	1	CASC	[21°15.99'S 47°25.21'E MADAGASCAR:Prov. Fianarantsoa 1020m PN Ranomafana, Belle Vue at Talatakely Harin'Hala MT 15-28.v.03 MA0209C61]	Ranomafana National Park, 21°15.99'S 47°25.21'E, 1020m, MA-02-09C-61, secondary tropical forest, Bellevue, Talatakely, Fianarantsoa Auto. Prov., Madagascar	-21.2665	47.4202	label	Madagascar	Fianarantsoa				15 May 2003 - 28 May 2003	Harin'Hala, R. (Rin'ha)	malaise trap	Talamas, E. (Elijah)	2008	Paratype	secondary tropical forest		http://hol.osu.edu/spmInfo.html?id=CASENT 2136162
urn:lsid:biosci.ohio-state.edu:osuc_occurrences:CASENT__2136163	en	PreservedSpecimen	CASENT 2136163	urn:lsid:biosci.ohio-state.edu:osuc_names:241272	Trichoteleia nify	male	adult	1	CASC	[21°15.99'S 47°25.21'E MADAGASCAR:Prov. Fianarantsoa 1020m PN Ranomafana, Belle Vue at Talatakely Harin'Hala MT 15-28.v.03 MA0209C61]	Ranomafana National Park, 21°15.99'S 47°25.21'E, 1020m, MA-02-09C-61, secondary tropical forest, Bellevue, Talatakely, Fianarantsoa Auto. Prov., Madagascar	-21.2665	47.4202	label	Madagascar	Fianarantsoa				15 May 2003 - 28 May 2003	Harin'Hala, R. (Rin'ha)	malaise trap	Talamas, E. (Elijah)	2008	Paratype	secondary tropical forest		http://hol.osu.edu/spmInfo.html?id=CASENT 2136163
urn:lsid:biosci.ohio-state.edu:osuc_occurrences:CASENT__2136164	en	PreservedSpecimen	CASENT 2136164	urn:lsid:biosci.ohio-state.edu:osuc_names:5508	Trichoteleia pauliani	male	adult	1	CASC	[21°15.99'S 47°25.21'E MADAGASCAR:Prov. Fianarantsoa 1020m PN Ranomafana, Belle Vue at Talatakely Harin'Hala MT 15-28.v.03 MA0209C61]	Ranomafana National Park, 21°15.99'S 47°25.21'E, 1020m, MA-02-09C-61, secondary tropical forest, Bellevue, Talatakely, Fianarantsoa Auto. Prov., Madagascar	-21.2665	47.4202	label	Madagascar	Fianarantsoa				15 May 2003 - 28 May 2003	Harin'Hala, R. (Rin'ha)	malaise trap	Talamas, E. (Elijah)	2010		secondary tropical forest		http://hol.osu.edu/spmInfo.html?id=CASENT 2136164
urn:lsid:biosci.ohio-state.edu:osuc_occurrences:CASENT__2136166	en	PreservedSpecimen	CASENT 2136166	urn:lsid:biosci.ohio-state.edu:osuc_names:241293	Trichoteleia hemlyae	male	adult	1	CASC	[21°15.99'S 47°25.21'E MADAGASCAR:Prov. Fianarantsoa, Parc. National Ranomafana, Belle Vue at Talatakely] [1020m 12-19.ii.2002 malaise, secondary trop. forest, Harin'Hala coll. MA-02-09C-16]	Ranomafana National Park, 21°15.99'S 47°25.21'E, 1020m, MA-02-09C-16, secondary tropical forest, Bellevue, Talatakely, Fianarantsoa Auto. Prov., Madagascar	-21.2665	47.4202	label	Madagascar	Fianarantsoa				12 February 2002 - 19 February 2002	Harin'Hala, R. (Rin'ha)	malaise trap	Talamas, E. (Elijah)	2008	Paratype	secondary tropical forest		http://hol.osu.edu/spmInfo.html?id=CASENT 2136166
urn:lsid:biosci.ohio-state.edu:osuc_occurrences:CASENT__2136167	en	PreservedSpecimen	CASENT 2136167	urn:lsid:biosci.ohio-state.edu:osuc_names:241272	Trichoteleia nify	male	adult	1	OSUC	[21°15.99'S 47°25.21'E MADAGASCAR:Prov. Fianarantsoa, Parc. National Ranomafana, Belle Vue at Talatakely] [1020m 12-19.ii.2002 malaise, secondary trop. forest, Harin'Hala coll. MA-02-09C-16]	Ranomafana National Park, 21°15.99'S 47°25.21'E, 1020m, MA-02-09C-16, secondary tropical forest, Bellevue, Talatakely, Fianarantsoa Auto. Prov., Madagascar	-21.2665	47.4202	label	Madagascar	Fianarantsoa				12 February 2002 - 19 February 2002	Harin'Hala, R. (Rin'ha)	malaise trap	Talamas, E. (Elijah)	2008	Paratype	secondary tropical forest		http://hol.osu.edu/spmInfo.html?id=CASENT 2136167
urn:lsid:biosci.ohio-state.edu:osuc_occurrences:CASENT__2136176	en	PreservedSpecimen	CASENT 2136176	urn:lsid:biosci.ohio-state.edu:osuc_names:241287	Trichoteleia janus	female	adult	1	OSUC	[13°15'48"S 049°36'12"E MADAGASCAR: Prov. Antsiranana, Foret Binara 9.1 km 233° SW Daraina] [650-800m 3.xii.2003 B.L.Fisher, sifter litter, lear mold, rotten wood rainfor. BLF9656]	Binara Forest, 13°15'48"S 49°36'12"E, 650-800m, BLF9656, leaf mold / rotten wood / rainforest, 9.1km (233°) SW Daraina, Antsiranana Auto. Prov., Madagascar	-13.2633	49.6033	label	Madagascar	Antsiranana				3 December 2003	Fisher, B. L. (Brian L.)	sifted litter	Talamas, E. (Elijah)	2008	Paratype	leaf mold; rotten wood; rainforest		http://hol.osu.edu/spmInfo.html?id=CASENT 2136176
urn:lsid:biosci.ohio-state.edu:osuc_occurrences:CASENT__2136179	en	PreservedSpecimen	CASENT 2136179	urn:lsid:biosci.ohio-state.edu:osuc_names:241293	Trichoteleia hemlyae	male	adult	1	CASC	[21°15.05'S 47°24.43'E MADAGASCAR: Prov. Fianarantsoa 1130m PN Ranomafana radio tower for. edge 7-17.v.2003 MT, Harin'Hala MA02-09B60]	Ranomafana National Park, 21°15.05'S 47°24.43'E, 1130m, MA-02-09B-60, forest edge / mixed tropical forest, radio tower, Fianarantsoa Auto. Prov., Madagascar	-21.2508	47.4072	label	Madagascar	Fianarantsoa				7 May 2003 - 17 May 2003	Harin'Hala, R. (Rin'ha)	malaise trap	Talamas, E. (Elijah)	2008	Paratype	forest edge; mixed tropical forest		http://hol.osu.edu/spmInfo.html?id=CASENT 2136179
urn:lsid:biosci.ohio-state.edu:osuc_occurrences:CASENT__2136181	en	PreservedSpecimen	CASENT 2136181	urn:lsid:biosci.ohio-state.edu:osuc_names:243406	Trichoteleia subtilis	male	adult	1	OSUC	[21°15.05'S 47°24.43'E MADAGASCAR: Province Fianarantsoa 1130m PN Ranomafana, radio tower, for. edge 24.v-4.iv.02 MT Harin'Hala MA02-09B-30]	Ranomafana National Park, 21°15.05'S 47°24.43'E, 1130m, MA-02-09B-30, forest edge / mixed tropical forest, radio tower, Fianarantsoa Auto. Prov., Madagascar	-21.2508	47.4072	label	Madagascar	Fianarantsoa				24 May 2002 - 4 June 2002	Harin'Hala, R. (Rin'ha)	malaise trap	Talamas, E. (Elijah)	2008	Paratype	forest edge; mixed tropical forest		http://hol.osu.edu/spmInfo.html?id=CASENT 2136181
urn:lsid:biosci.ohio-state.edu:osuc_occurrences:CASENT__2136183	en	PreservedSpecimen	CASENT 2136183	urn:lsid:biosci.ohio-state.edu:osuc_names:243406	Trichoteleia subtilis	male	adult	1	CASC	[21°15.05'S 47°24.43'E MADAGASCAR: Province Fianarantsoa 1130m PN Ranomafana, radio tower, for. edge 24.v-4.iv.02 MT Harin'Hala MA02-09B-30]	Ranomafana National Park, 21°15.05'S 47°24.43'E, 1130m, MA-02-09B-30, forest edge / mixed tropical forest, radio tower, Fianarantsoa Auto. Prov., Madagascar	-21.2508	47.4072	label	Madagascar	Fianarantsoa				24 May 2002 - 4 June 2002	Harin'Hala, R. (Rin'ha)	malaise trap	Talamas, E. (Elijah)	2008	Paratype	forest edge; mixed tropical forest		http://hol.osu.edu/spmInfo.html?id=CASENT 2136183
urn:lsid:biosci.ohio-state.edu:osuc_occurrences:CASENT__2136185	en	PreservedSpecimen	CASENT 2136185	urn:lsid:biosci.ohio-state.edu:osuc_names:241286	Trichoteleia tigris	male	adult	1	CASC	[21°15.05'S 47°24.43'E MADAGASCAR: Province Fianarantsoa 1130m PN Ranomafana, radio tower, for. edge 24.v-4.iv.02 MT Harin'Hala MA02-09B-30]	Ranomafana National Park, 21°15.05'S 47°24.43'E, 1130m, MA-02-09B-30, forest edge / mixed tropical forest, radio tower, Fianarantsoa Auto. Prov., Madagascar	-21.2508	47.4072	label	Madagascar	Fianarantsoa				24 May 2002 - 4 June 2002	Harin'Hala, R. (Rin'ha)	malaise trap	Talamas, E. (Elijah)	2008	Paratype	forest edge; mixed tropical forest		http://hol.osu.edu/spmInfo.html?id=CASENT 2136185
urn:lsid:biosci.ohio-state.edu:osuc_occurrences:CASENT__2136186	en	PreservedSpecimen	CASENT 2136186	urn:lsid:biosci.ohio-state.edu:osuc_names:243406	Trichoteleia subtilis	male	adult	1	OSUC	[21°15.05'S 47°24.43'E MADAGASCAR: Province Fianarantsoa 1130m PN Ranomafana, radio tower, for. edge 24.v-4.iv.02 MT Harin'Hala MA02-09B-30]	Ranomafana National Park, 21°15.05'S 47°24.43'E, 1130m, MA-02-09B-30, forest edge / mixed tropical forest, radio tower, Fianarantsoa Auto. Prov., Madagascar	-21.2508	47.4072	label	Madagascar	Fianarantsoa				24 May 2002 - 4 June 2002	Harin'Hala, R. (Rin'ha)	malaise trap	Talamas, E. (Elijah)	2008	Paratype	forest edge; mixed tropical forest		http://hol.osu.edu/spmInfo.html?id=CASENT 2136186
urn:lsid:biosci.ohio-state.edu:osuc_occurrences:CASENT__2136187	en	PreservedSpecimen	CASENT 2136187	urn:lsid:biosci.ohio-state.edu:osuc_names:241271	Trichoteleia tahotra	male	adult	1	OSUC	[21°15.05'S 47°24.43'E MADAGASCAR: Province Fianarantsoa 1130m PN Ranomafana, radio tower, for. edge 24.v-4.iv.02 MT Harin'Hala MA02-09B-30]	Ranomafana National Park, 21°15.05'S 47°24.43'E, 1130m, MA-02-09B-30, forest edge / mixed tropical forest, radio tower, Fianarantsoa Auto. Prov., Madagascar	-21.2508	47.4072	label	Madagascar	Fianarantsoa				24 May 2002 - 4 June 2002	Harin'Hala, R. (Rin'ha)	malaise trap	Talamas, E. (Elijah)	2008	Paratype	forest edge; mixed tropical forest		http://hol.osu.edu/spmInfo.html?id=CASENT 2136187
urn:lsid:biosci.ohio-state.edu:osuc_occurrences:CASENT__2136188	en	PreservedSpecimen	CASENT 2136188	urn:lsid:biosci.ohio-state.edu:osuc_names:241293	Trichoteleia hemlyae	female	adult	1	OSUC	[21°15.05'S 47°24.43'E MADAGASCAR: Province Fianarantsoa 1130m PN Ranomafana, radio tower, for. edge 24.v-4.iv.02 MT Harin'Hala MA02-09B-30]	Ranomafana National Park, 21°15.05'S 47°24.43'E, 1130m, MA-02-09B-30, forest edge / mixed tropical forest, radio tower, Fianarantsoa Auto. Prov., Madagascar	-21.2508	47.4072	label	Madagascar	Fianarantsoa				24 May 2002 - 4 June 2002	Harin'Hala, R. (Rin'ha)	malaise trap	Talamas, E. (Elijah)	2008	Paratype	forest edge; mixed tropical forest		http://hol.osu.edu/spmInfo.html?id=CASENT 2136188
urn:lsid:biosci.ohio-state.edu:osuc_occurrences:CASENT__2043487	en	PreservedSpecimen	CASENT 2043487	urn:lsid:biosci.ohio-state.edu:osuc_names:241293	Trichoteleia hemlyae	male	adult	1	CASC	[21°13.57'S 47°22.19'E MADAGASCAR:Prov. Fianarantsoa 1100m, PN Ranomafana Vohiparara 6-15.xii.01 Harin'Hala MT, MA02-09A-06]	Ranomafana National Park, 21°13.57'S 47°22.19'E, 1100m, MA-02-09A-06, high altitude rainforest, broken bridge, Vohiparara, Fianarantsoa Auto. Prov., Madagascar	-21.2262	47.3698	label	Madagascar	Fianarantsoa				6 December 2001 - 15 December 2001	Harin'Hala, R. (Rin'ha)	malaise trap	Talamas, E. (Elijah)	2008	Paratype	high altitude rainforest		http://hol.osu.edu/spmInfo.html?id=CASENT 2043487
urn:lsid:biosci.ohio-state.edu:osuc_occurrences:CASENT__2043488	en	PreservedSpecimen	CASENT 2043488	urn:lsid:biosci.ohio-state.edu:osuc_names:241293	Trichoteleia hemlyae	male	adult	1	CASC	[21°13.57'S 47°22.19'E MADAGASCAR:Prov. Fianarantsoa 1100m, PN Ranomafana Vohiparara 6-15.xii.01 Harin'Hala MT, MA02-09A-06]	Ranomafana National Park, 21°13.57'S 47°22.19'E, 1100m, MA-02-09A-06, high altitude rainforest, broken bridge, Vohiparara, Fianarantsoa Auto. Prov., Madagascar	-21.2262	47.3698	label	Madagascar	Fianarantsoa				6 December 2001 - 15 December 2001	Harin'Hala, R. (Rin'ha)	malaise trap	Talamas, E. (Elijah)	2008	Paratype	high altitude rainforest		http://hol.osu.edu/spmInfo.html?id=CASENT 2043488
urn:lsid:biosci.ohio-state.edu:osuc_occurrences:CASENT__2043512	en	PreservedSpecimen	CASENT 2043512	urn:lsid:biosci.ohio-state.edu:osuc_names:241291	Trichoteleia afo	female	adult	1	CASC	[18°55.58'S 48°24.47'E MADAGASCAR: Prov. Toamasina bot.garden nr entrance Andasibe NP 8-16.x.01 Harin'Hala MT 1025m MA01-08B15]	Mantadia (Andasibe) National Park, 18°55.58'S 48°24.47'E, 1025m, MA-01-08B-15, tropical forest, botanical garden nr. entrance, Toamasina Auto. Prov., Madagascar	-18.9263	48.4078	label	Madagascar	Toamasina			Andasibe is a variant name for Mantadia N.P.	8 October 2001 - 16 October 2001	Harin'Hala, R. (Rin'ha)	malaise trap	Talamas, E. (Elijah)	2008	Paratype	tropical forest; botanical garden		http://hol.osu.edu/spmInfo.html?id=CASENT 2043512
urn:lsid:biosci.ohio-state.edu:osuc_occurrences:CASENT__2043513	en	PreservedSpecimen	CASENT 2043513	urn:lsid:biosci.ohio-state.edu:osuc_names:241291	Trichoteleia afo	male	adult	1	CASC	[18°55.58'S 48°24.47'E MADAGASCAR: Prov. Toamasina bot.garden nr entrance Andasibe NP 8-16.x.01 Harin'Hala MT 1025m MA01-08B15]	Mantadia (Andasibe) National Park, 18°55.58'S 48°24.47'E, 1025m, MA-01-08B-15, tropical forest, botanical garden nr. entrance, Toamasina Auto. Prov., Madagascar	-18.9263	48.4078	label	Madagascar	Toamasina			Andasibe is a variant name for Mantadia N.P.	8 October 2001 - 16 October 2001	Harin'Hala, R. (Rin'ha)	malaise trap	Talamas, E. (Elijah)	2008	Paratype	tropical forest; botanical garden		http://hol.osu.edu/spmInfo.html?id=CASENT 2043513
urn:lsid:biosci.ohio-state.edu:osuc_occurrences:CASENT__2043516	en	PreservedSpecimen	CASENT 2043516	urn:lsid:biosci.ohio-state.edu:osuc_names:241279	Trichoteleia jiro	male	adult	1	CASC	[18°55.58'S 48°24.47'E MADAGASCAR: Prov. Toamasina bot.garden nr entrance Andasibe NP 8-16.x.01 Harin'Hala MT 1025m MA01-08B15]	Mantadia (Andasibe) National Park, 18°55.58'S 48°24.47'E, 1025m, MA-01-08B-15, tropical forest, botanical garden nr. entrance, Toamasina Auto. Prov., Madagascar	-18.9263	48.4078	label	Madagascar	Toamasina			Andasibe is a variant name for Mantadia N.P.	8 October 2001 - 16 October 2001	Harin'Hala, R. (Rin'ha)	malaise trap	Talamas, E. (Elijah)	2008	Paratype	tropical forest; botanical garden		http://hol.osu.edu/spmInfo.html?id=CASENT 2043516
urn:lsid:biosci.ohio-state.edu:osuc_occurrences:CASENT__2043525	en	PreservedSpecimen	CASENT 2043525	urn:lsid:biosci.ohio-state.edu:osuc_names:241293	Trichoteleia hemlyae	male	adult	1	OSUC	[21°15.05'S 47°24.43'E MADAGASCAR:Prov. Fianarantsoa 1130m, PN Ranomafana, radio tower 25.vii-3.viii.02 Harin'Hala MT, MA02-09B-36]	Ranomafana National Park, 21°15.05'S 47°24.43'E, 1130m, MA-02-09B-36, forest edge / mixed tropical forest, radio tower, Fianarantsoa Auto. Prov., Madagascar	-21.2508	47.4072	label	Madagascar	Fianarantsoa				25 July 2002 - 3 August 2002	Harin'Hala, R. (Rin'ha)	malaise trap	Talamas, E. (Elijah)	2008	Paratype	forest edge; mixed tropical forest		http://hol.osu.edu/spmInfo.html?id=CASENT 2043525
urn:lsid:biosci.ohio-state.edu:osuc_occurrences:CASENT__2043528	en	PreservedSpecimen	CASENT 2043528	urn:lsid:biosci.ohio-state.edu:osuc_names:241293	Trichoteleia hemlyae	male	adult	1	CASC	[21°15.05'S 47°24.43'E MADAGASCAR:Prov. Fianarantsoa 1130m, PN Ranomafana, radio tower 25.vii-3.viii.02 Harin'Hala MT, MA02-09B-36]	Ranomafana National Park, 21°15.05'S 47°24.43'E, 1130m, MA-02-09B-36, forest edge / mixed tropical forest, radio tower, Fianarantsoa Auto. Prov., Madagascar	-21.2508	47.4072	label	Madagascar	Fianarantsoa				25 July 2002 - 3 August 2002	Harin'Hala, R. (Rin'ha)	malaise trap	Talamas, E. (Elijah)	2008	Paratype	forest edge; mixed tropical forest		http://hol.osu.edu/spmInfo.html?id=CASENT 2043528
urn:lsid:biosci.ohio-state.edu:osuc_occurrences:CASENT__2043529	en	PreservedSpecimen	CASENT 2043529	urn:lsid:biosci.ohio-state.edu:osuc_names:241293	Trichoteleia hemlyae	male	adult	1	CNCI	[21°15.05'S 47°24.43'E MADAGASCAR:Prov. Fianarantsoa 1130m, PN Ranomafana, radio tower 25.vii-3.viii.02 Harin'Hala MT, MA02-09B-36]	Ranomafana National Park, 21°15.05'S 47°24.43'E, 1130m, MA-02-09B-36, forest edge / mixed tropical forest, radio tower, Fianarantsoa Auto. Prov., Madagascar	-21.2508	47.4072	label	Madagascar	Fianarantsoa				25 July 2002 - 3 August 2002	Harin'Hala, R. (Rin'ha)	malaise trap	Talamas, E. (Elijah)	2008	Paratype	forest edge; mixed tropical forest		http://hol.osu.edu/spmInfo.html?id=CASENT 2043529
urn:lsid:biosci.ohio-state.edu:osuc_occurrences:CASENT__2043543	en	PreservedSpecimen	CASENT 2043543	urn:lsid:biosci.ohio-state.edu:osuc_names:243407	Trichoteleia minima	female	adult	1	CASC	[21°13.57'S 47°22.19'E MADAGASCAR:Prov. Fianarantsoa 1100m, PN Ranomafana Vohiparara 14-21.i.02 Harin'Hala MT, MA02-09A-12]	Ranomafana National Park, 21°13.57'S 47°22.19'E, 1100m, MA-02-09A-12, high altitude rainforest, broken bridge, Vohiparara, Fianarantsoa Auto. Prov., Madagascar	-21.2262	47.3698	label	Madagascar	Fianarantsoa				14 January 2002 - 21 January 2002	Harin'Hala, R. (Rin'ha)	malaise trap	Talamas, E. (Elijah)	2008	Holotype	high altitude rainforest		http://hol.osu.edu/spmInfo.html?id=CASENT 2043543
urn:lsid:biosci.ohio-state.edu:osuc_occurrences:CASENT__2134576	en	PreservedSpecimen	CASENT 2134576	urn:lsid:biosci.ohio-state.edu:osuc_names:241291	Trichoteleia afo	male	adult	1	CASC	[18°55.58'S 48°24.47'E MADAGASCAR: Prov. Toamasina 1025 m 16-24.x.2001 Malaise] [botanic garden near entrance to Andasibe NP, tropical for. Harin'Hala MA-01-08B-16]	Mantadia (Andasibe) National Park, 18°55.58'S 48°24.47'E, 1025m, MA-01-08B-16, tropical forest, botanical garden nr. entrance, Toamasina Auto. Prov., Madagascar	-18.9263	48.4078	label	Madagascar	Toamasina			Andasibe is a variant name for Mantadia N.P.	16 October 2001 - 24 October 2001	Harin'Hala	malaise trap	Talamas, E. (Elijah)	2010	Paratype	tropical forest		http://hol.osu.edu/spmInfo.html?id=CASENT 2134576
urn:lsid:biosci.ohio-state.edu:osuc_occurrences:CASENT__2132453	en	PreservedSpecimen	CASENT 2132453	urn:lsid:biosci.ohio-state.edu:osuc_names:5507	Trichoteleia albidipes	female	adult	1	CASC	[17°17'00"S 49°26'00"E MADAGASCAR: Prov. Toamasina Parcelle E3 Tampolo 14.iv.2004 Malagasy ant team coll. YPT, BLF10730]	Tampolo, 17°17'00"S 49°26'00"E, 10m, BLF10730, littoral forest, parcel 3, Toamasina Auto. Prov., Madagascar	-17.2833	49.4333	label	Madagascar	Toamasina		Tampolo		14 April 2004		yellow pan trap	Talamas, E. (Elijah)	2008	Neotype	littoral forest		http://hol.osu.edu/spmInfo.html?id=CASENT 2132453
urn:lsid:biosci.ohio-state.edu:osuc_occurrences:CASENT__2132454	en	PreservedSpecimen	CASENT 2132454	urn:lsid:biosci.ohio-state.edu:osuc_names:5507	Trichoteleia albidipes	female	adult	1	CASC	[17°17'00"S 49°26'00"E MADAGASCAR: Prov. Toamasina Parcelle E3 Tampolo 14.iv.2004 Malagasy ant team coll. YPT, BLF10730]	Tampolo, 17°17'00"S 49°26'00"E, 10m, BLF10730, littoral forest, parcel 3, Toamasina Auto. Prov., Madagascar	-17.2833	49.4333	label	Madagascar	Toamasina		Tampolo		14 April 2004		yellow pan trap	Talamas, E. (Elijah)	2008		littoral forest		http://hol.osu.edu/spmInfo.html?id=CASENT 2132454
urn:lsid:biosci.ohio-state.edu:osuc_occurrences:CASENT__2132455	en	PreservedSpecimen	CASENT 2132455	urn:lsid:biosci.ohio-state.edu:osuc_names:5507	Trichoteleia albidipes	male	adult	1	CASC	[17°17'00"S 49°26'00"E MADAGASCAR: Prov. Toamasina Parcelle E3 Tampolo 14.iv.2004 Malagasy ant team coll. YPT, BLF10730]	Tampolo, 17°17'00"S 49°26'00"E, 10m, BLF10730, littoral forest, parcel 3, Toamasina Auto. Prov., Madagascar	-17.2833	49.4333	label	Madagascar	Toamasina		Tampolo		14 April 2004		yellow pan trap	Talamas, E. (Elijah)	2008		littoral forest		http://hol.osu.edu/spmInfo.html?id=CASENT 2132455
urn:lsid:biosci.ohio-state.edu:osuc_occurrences:CASENT__2132456	en	PreservedSpecimen	CASENT 2132456	urn:lsid:biosci.ohio-state.edu:osuc_names:5507	Trichoteleia albidipes	female	adult	1	CASC	[17°17'00"S 49°26'00"E MADAGASCAR: Prov. Toamasina Parcelle E3 Tampolo 14.iv.2004 Malagasy ant team coll. YPT, BLF10730]	Tampolo, 17°17'00"S 49°26'00"E, 10m, BLF10730, littoral forest, parcel 3, Toamasina Auto. Prov., Madagascar	-17.2833	49.4333	label	Madagascar	Toamasina		Tampolo		14 April 2004		yellow pan trap	Talamas, E. (Elijah)	2008		littoral forest		http://hol.osu.edu/spmInfo.html?id=CASENT 2132456
urn:lsid:biosci.ohio-state.edu:osuc_occurrences:CASENT__2132457	en	PreservedSpecimen	CASENT 2132457	urn:lsid:biosci.ohio-state.edu:osuc_names:5507	Trichoteleia albidipes	female	adult	1	CASC	[17°17'00"S 49°26'00"E MADAGASCAR: Prov. Toamasina Parcelle E3 Tampolo 14.iv.2004 Malagasy ant team coll. YPT, BLF10730]	Tampolo, 17°17'00"S 49°26'00"E, 10m, BLF10730, littoral forest, parcel 3, Toamasina Auto. Prov., Madagascar	-17.2833	49.4333	label	Madagascar	Toamasina		Tampolo		14 April 2004		yellow pan trap	Talamas, E. (Elijah)	2008		littoral forest		http://hol.osu.edu/spmInfo.html?id=CASENT 2132457
urn:lsid:biosci.ohio-state.edu:osuc_occurrences:CASENT__2132458	en	PreservedSpecimen	CASENT 2132458	urn:lsid:biosci.ohio-state.edu:osuc_names:5507	Trichoteleia albidipes	female	adult	1	OSUC	[17°17'00"S 49°26'00"E MADAGASCAR: Prov. Toamasina Parcelle E3 Tampolo 14.iv.2004 Malagasy ant team coll. YPT, BLF10730]	Tampolo, 17°17'00"S 49°26'00"E, 10m, BLF10730, littoral forest, parcel 3, Toamasina Auto. Prov., Madagascar	-17.2833	49.4333	label	Madagascar	Toamasina		Tampolo		14 April 2004		yellow pan trap	Talamas, E. (Elijah)	2008		littoral forest		http://hol.osu.edu/spmInfo.html?id=CASENT 2132458
urn:lsid:biosci.ohio-state.edu:osuc_occurrences:CASENT__2132459	en	PreservedSpecimen	CASENT 2132459	urn:lsid:biosci.ohio-state.edu:osuc_names:5507	Trichoteleia albidipes	female	adult	1	CASC	[17°17'00"S 49°26'00"E MADAGASCAR: Prov. Toamasina Parcelle E3 Tampolo 14.iv.2004 Malagasy ant team coll. YPT, BLF10730]	Tampolo, 17°17'00"S 49°26'00"E, 10m, BLF10730, littoral forest, parcel 3, Toamasina Auto. Prov., Madagascar	-17.2833	49.4333	label	Madagascar	Toamasina		Tampolo		14 April 2004		yellow pan trap	Talamas, E. (Elijah)	2008		littoral forest		http://hol.osu.edu/spmInfo.html?id=CASENT 2132459
urn:lsid:biosci.ohio-state.edu:osuc_occurrences:CASENT__2132460	en	PreservedSpecimen	CASENT 2132460	urn:lsid:biosci.ohio-state.edu:osuc_names:5507	Trichoteleia albidipes	female	adult	1	CASC	[17°17'00"S 49°26'00"E MADAGASCAR: Prov. Toamasina Parcelle E3 Tampolo 14.iv.2004 Malagasy ant team coll. YPT, BLF10730]	Tampolo, 17°17'00"S 49°26'00"E, 10m, BLF10730, littoral forest, parcel 3, Toamasina Auto. Prov., Madagascar	-17.2833	49.4333	label	Madagascar	Toamasina		Tampolo		14 April 2004		yellow pan trap	Talamas, E. (Elijah)	2008		littoral forest		http://hol.osu.edu/spmInfo.html?id=CASENT 2132460
urn:lsid:biosci.ohio-state.edu:osuc_occurrences:CASENT__2132461	en	PreservedSpecimen	CASENT 2132461	urn:lsid:biosci.ohio-state.edu:osuc_names:5507	Trichoteleia albidipes	female	adult	1	CASC	[17°17'00"S 49°26'00"E MADAGASCAR: Prov. Toamasina Parcelle E3 Tampolo 14.iv.2004 Malagasy ant team coll. YPT, BLF10730]	Tampolo, 17°17'00"S 49°26'00"E, 10m, BLF10730, littoral forest, parcel 3, Toamasina Auto. Prov., Madagascar	-17.2833	49.4333	label	Madagascar	Toamasina		Tampolo		14 April 2004		yellow pan trap	Talamas, E. (Elijah)	2008		littoral forest		http://hol.osu.edu/spmInfo.html?id=CASENT 2132461
urn:lsid:biosci.ohio-state.edu:osuc_occurrences:CASENT__2132462	en	PreservedSpecimen	CASENT 2132462	urn:lsid:biosci.ohio-state.edu:osuc_names:5507	Trichoteleia albidipes	female	adult	1	CASC	[17°17'00"S 49°26'00"E MADAGASCAR: Prov. Toamasina Parcelle E3 Tampolo 14.iv.2004 Malagasy ant team coll. YPT, BLF10730]	Tampolo, 17°17'00"S 49°26'00"E, 10m, BLF10730, littoral forest, parcel 3, Toamasina Auto. Prov., Madagascar	-17.2833	49.4333	label	Madagascar	Toamasina		Tampolo		14 April 2004		yellow pan trap	Talamas, E. (Elijah)	2008		littoral forest		http://hol.osu.edu/spmInfo.html?id=CASENT 2132462
urn:lsid:biosci.ohio-state.edu:osuc_occurrences:CASENT__2132463	en	PreservedSpecimen	CASENT 2132463	urn:lsid:biosci.ohio-state.edu:osuc_names:5507	Trichoteleia albidipes	female	adult	1	OSUC	[17°17'00"S 49°26'00"E MADAGASCAR: Prov. Toamasina Parcelle E3 Tampolo 14.iv.2004 Malagasy ant team coll. YPT, BLF10730]	Tampolo, 17°17'00"S 49°26'00"E, 10m, BLF10730, littoral forest, parcel 3, Toamasina Auto. Prov., Madagascar	-17.2833	49.4333	label	Madagascar	Toamasina		Tampolo		14 April 2004		yellow pan trap	Talamas, E. (Elijah)	2008		littoral forest		http://hol.osu.edu/spmInfo.html?id=CASENT 2132463
urn:lsid:biosci.ohio-state.edu:osuc_occurrences:CASENT__2132464	en	PreservedSpecimen	CASENT 2132464	urn:lsid:biosci.ohio-state.edu:osuc_names:5507	Trichoteleia albidipes	male	adult	1	CASC	[17°17'00"S 49°26'00"E MADAGASCAR: Prov. Toamasina Parcelle E3 Tampolo 14.iv.2004 Malagasy ant team coll. YPT, BLF10730]	Tampolo, 17°17'00"S 49°26'00"E, 10m, BLF10730, littoral forest, parcel 3, Toamasina Auto. Prov., Madagascar	-17.2833	49.4333	label	Madagascar	Toamasina		Tampolo		14 April 2004		yellow pan trap	Talamas, E. (Elijah)	2008		littoral forest		http://hol.osu.edu/spmInfo.html?id=CASENT 2132464
urn:lsid:biosci.ohio-state.edu:osuc_occurrences:CASENT__2132465	en	PreservedSpecimen	CASENT 2132465	urn:lsid:biosci.ohio-state.edu:osuc_names:5507	Trichoteleia albidipes	female	adult	1	OSUC	[17°17'00"S 49°26'00"E MADAGASCAR: Prov. Toamasina Parcelle E3 Tampolo 14.iv.2004 Malagasy ant team coll. YPT, BLF10730]	Tampolo, 17°17'00"S 49°26'00"E, 10m, BLF10730, littoral forest, parcel 3, Toamasina Auto. Prov., Madagascar	-17.2833	49.4333	label	Madagascar	Toamasina		Tampolo		14 April 2004		yellow pan trap	Talamas, E. (Elijah)	2008		littoral forest		http://hol.osu.edu/spmInfo.html?id=CASENT 2132465
urn:lsid:biosci.ohio-state.edu:osuc_occurrences:CASENT__2132475	en	PreservedSpecimen	CASENT 2132475	urn:lsid:biosci.ohio-state.edu:osuc_names:5507	Trichoteleia albidipes	female	adult	1	CASC	[17°17'00"S 49°26'00"E MADAGASCAR: Prov. Toamasina Parcelle E3 Tampolo 14.iv.2004 Malagasy ant team coll. YPT, BLF10730]	Tampolo, 17°17'00"S 49°26'00"E, 10m, BLF10730, littoral forest, parcel 3, Toamasina Auto. Prov., Madagascar	-17.2833	49.4333	label	Madagascar	Toamasina		Tampolo		14 April 2004		yellow pan trap	Talamas, E. (Elijah)	2008		littoral forest		http://hol.osu.edu/spmInfo.html?id=CASENT 2132475
urn:lsid:biosci.ohio-state.edu:osuc_occurrences:CASENT__2132484	en	PreservedSpecimen	CASENT 2132484	urn:lsid:biosci.ohio-state.edu:osuc_names:5507	Trichoteleia albidipes	female	adult	1	CASC	[17°17'00"S 49°26'00"E MADAGASCAR: Prov. Toamasina Parcelle E3 Tampolo 14.iv.2004 Malagasy ant team coll. YPT, BLF10730]	Tampolo, 17°17'00"S 49°26'00"E, 10m, BLF10730, littoral forest, parcel 3, Toamasina Auto. Prov., Madagascar	-17.2833	49.4333	label	Madagascar	Toamasina		Tampolo		14 April 2004		yellow pan trap	Talamas, E. (Elijah)	2008		littoral forest		http://hol.osu.edu/spmInfo.html?id=CASENT 2132484
urn:lsid:biosci.ohio-state.edu:osuc_occurrences:CASENT__2132490	en	PreservedSpecimen	CASENT 2132490	urn:lsid:biosci.ohio-state.edu:osuc_names:5507	Trichoteleia albidipes	female	adult	1	CASC	[17°17'00"S 49°26'00"E MADAGASCAR: Prov. Toamasina Parcelle E3 Tampolo 14.iv.2004 Malagasy ant team coll. YPT, BLF10730]	Tampolo, 17°17'00"S 49°26'00"E, 10m, BLF10730, littoral forest, parcel 3, Toamasina Auto. Prov., Madagascar	-17.2833	49.4333	label	Madagascar	Toamasina		Tampolo		14 April 2004		yellow pan trap	Talamas, E. (Elijah)	2008		littoral forest		http://hol.osu.edu/spmInfo.html?id=CASENT 2132490
urn:lsid:biosci.ohio-state.edu:osuc_occurrences:CASENT__2132501	en	PreservedSpecimen	CASENT 2132501	urn:lsid:biosci.ohio-state.edu:osuc_names:5507	Trichoteleia albidipes	female	adult	1	OSUC	[17°17'00"S 49°26'00"E MADAGASCAR: Prov. Toamasina Parcelle E3 Tampolo 14.iv.2004 Malagasy ant team coll. YPT, BLF10730]	Tampolo, 17°17'00"S 49°26'00"E, 10m, BLF10730, littoral forest, parcel 3, Toamasina Auto. Prov., Madagascar	-17.2833	49.4333	label	Madagascar	Toamasina		Tampolo		14 April 2004		yellow pan trap	Talamas, E. (Elijah)	2008		littoral forest		http://hol.osu.edu/spmInfo.html?id=CASENT 2132501
urn:lsid:biosci.ohio-state.edu:osuc_occurrences:CASENT__2132725	en	PreservedSpecimen	CASENT 2132725	urn:lsid:biosci.ohio-state.edu:osuc_names:241293	Trichoteleia hemlyae	male	adult	1	CASC	[21°15.99'S 47°25.21'E MADAGASCAR: Prov. Fianarantsoa 1020m, PN Ranomafana Bellevue at Talatakely28.iv-5.v.02 MT Harin'Hala MA02-09C27]	Ranomafana National Park, 21°15.99'S 47°25.21'E, 1020m, MA-02-09C-27, secondary tropical forest, Bellevue, Talatakely, Fianarantsoa Auto. Prov., Madagascar	-21.2665	47.4202	label	Madagascar	Fianarantsoa				28 April 2002 - 5 May 2002	Harin'Hala, R. (Rin'ha)	malaise trap	Talamas, E. (Elijah)	2008	Paratype	secondary tropical forest		http://hol.osu.edu/spmInfo.html?id=CASENT 2132725
urn:lsid:biosci.ohio-state.edu:osuc_occurrences:CASENT__2132726	en	PreservedSpecimen	CASENT 2132726	urn:lsid:biosci.ohio-state.edu:osuc_names:241293	Trichoteleia hemlyae	male	adult	1	CASC	[21°15.99'S 47°25.21'E MADAGASCAR: Prov. Fianarantsoa 1020m, PN Ranomafana Bellevue at Talatakely28.iv-5.v.02 MT Harin'Hala MA02-09C27]	Ranomafana National Park, 21°15.99'S 47°25.21'E, 1020m, MA-02-09C-27, secondary tropical forest, Bellevue, Talatakely, Fianarantsoa Auto. Prov., Madagascar	-21.2665	47.4202	label	Madagascar	Fianarantsoa				28 April 2002 - 5 May 2002	Harin'Hala, R. (Rin'ha)	malaise trap	Talamas, E. (Elijah)	2008	Paratype	secondary tropical forest		http://hol.osu.edu/spmInfo.html?id=CASENT 2132726
urn:lsid:biosci.ohio-state.edu:osuc_occurrences:CASENT__2132757	en	PreservedSpecimen	CASENT 2132757	urn:lsid:biosci.ohio-state.edu:osuc_names:241293	Trichoteleia hemlyae	male	adult	1	CASC	[21°15.05'S 47°24.43'E MADAGASCAR:Prov. Fianarantsoa 1130m, PN Ranomafana, radio tower for.edge 15-25.vii.02 MT Harin'Hala MA0209B35]	Ranomafana National Park, 21°15.05'S 47°24.43'E, 1130m, MA-02-09B-35, forest edge / mixed tropical forest, radio tower, Fianarantsoa Auto. Prov., Madagascar	-21.2508	47.4072	label	Madagascar	Fianarantsoa				15 July 2002 - 25 July 2002	Harin'Hala, R. (Rin'ha)	malaise trap	Talamas, E. (Elijah)	2008	Paratype	forest edge; mixed tropical forest		http://hol.osu.edu/spmInfo.html?id=CASENT 2132757
urn:lsid:biosci.ohio-state.edu:osuc_occurrences:CASENT__2132758	en	PreservedSpecimen	CASENT 2132758	urn:lsid:biosci.ohio-state.edu:osuc_names:241293	Trichoteleia hemlyae	male	adult	1	OSUC	[21°15.05'S 47°24.43'E MADAGASCAR:Prov. Fianarantsoa 1130m, PN Ranomafana, radio tower for.edge 15-25.vii.02 MT Harin'Hala MA0209B35]	Ranomafana National Park, 21°15.05'S 47°24.43'E, 1130m, MA-02-09B-35, forest edge / mixed tropical forest, radio tower, Fianarantsoa Auto. Prov., Madagascar	-21.2508	47.4072	label	Madagascar	Fianarantsoa				15 July 2002 - 25 July 2002	Harin'Hala, R. (Rin'ha)	malaise trap	Talamas, E. (Elijah)	2008	Paratype	forest edge; mixed tropical forest		http://hol.osu.edu/spmInfo.html?id=CASENT 2132758
urn:lsid:biosci.ohio-state.edu:osuc_occurrences:CASENT__2132759	en	PreservedSpecimen	CASENT 2132759	urn:lsid:biosci.ohio-state.edu:osuc_names:243407	Trichoteleia minima	female	adult	1	CASC	[21°15.05'S 47°24.43'E MADAGASCAR:Prov. Fianarantsoa 1130m, PN Ranomafana, radio tower for.edge 15-25.vii.02 MT Harin'Hala MA0209B35]	Ranomafana National Park, 21°15.05'S 47°24.43'E, 1130m, MA-02-09B-35, forest edge / mixed tropical forest, radio tower, Fianarantsoa Auto. Prov., Madagascar	-21.2508	47.4072	label	Madagascar	Fianarantsoa				15 July 2002 - 25 July 2002	Harin'Hala, R. (Rin'ha)	malaise trap	Talamas, E. (Elijah)	2008	Paratype	forest edge; mixed tropical forest		http://hol.osu.edu/spmInfo.html?id=CASENT 2132759
urn:lsid:biosci.ohio-state.edu:osuc_occurrences:CASENT__2132802	en	PreservedSpecimen	CASENT 2132802	urn:lsid:biosci.ohio-state.edu:osuc_names:241275	Trichoteleia bidentata	male	adult	1	CASC	[23°41.19'S 44°35.46'E MDAGASCAR:Tulear Beza Mahafaly Res. nr res. st. Par. I MT 165m 28.viii-9.xi.2002 Harin'Hala MA-02-14A-34]	Bezaha Mahafaly Special Reserve, 23°41.19'S 44°35.46'E, 165m, MA-02-14A-34, dry deciduous forest, parcel I, nr. research station, Toliara Auto. Prov., Madagascar	-23.6865	44.591	label	Madagascar	Toliara			Tuléar is the former name of Toliara	28 August 2002 - 9 November 2002	Harin'Hala, R. (Rin'ha)	malaise trap	Talamas, E. (Elijah)	2008	Paratype	dry deciduous forest		http://hol.osu.edu/spmInfo.html?id=CASENT 2132802
urn:lsid:biosci.ohio-state.edu:osuc_occurrences:CASENT__2132833	en	PreservedSpecimen	CASENT 2132833	urn:lsid:biosci.ohio-state.edu:osuc_names:241293	Trichoteleia hemlyae	female	adult	1	CASC	[21°15.05'S 47°24.43'E MADAGASCAR:Prov. Fianarantsoa 1130m, PN Ranomafana, radio tower for.edge 27.ii-9.iii.03 MT Harin'Hala MA0209B54]	Ranomafana National Park, 21°15.05'S 47°24.43'E, 1130m, MA-02-09B-54, forest edge / mixed tropical forest, radio tower, Fianarantsoa Auto. Prov., Madagascar	-21.2508	47.4072	label	Madagascar	Fianarantsoa				27 February 2003 - 9 March 2003	Harin'Hala, R. (Rin'ha)	malaise trap	Talamas, E. (Elijah)	2008	Holotype	forest edge; mixed tropical forest		http://hol.osu.edu/spmInfo.html?id=CASENT 2132833
urn:lsid:biosci.ohio-state.edu:osuc_occurrences:CASENT__2132834	en	PreservedSpecimen	CASENT 2132834	urn:lsid:biosci.ohio-state.edu:osuc_names:241293	Trichoteleia hemlyae	female	adult	1	CASC	[21°15.05'S 47°24.43'E MADAGASCAR:Prov. Fianarantsoa 1130m, PN Ranomafana, radio tower for.edge 27.ii-9.iii.03 MT Harin'Hala MA0209B54]	Ranomafana National Park, 21°15.05'S 47°24.43'E, 1130m, MA-02-09B-54, forest edge / mixed tropical forest, radio tower, Fianarantsoa Auto. Prov., Madagascar	-21.2508	47.4072	label	Madagascar	Fianarantsoa				27 February 2003 - 9 March 2003	Harin'Hala, R. (Rin'ha)	malaise trap	Talamas, E. (Elijah)	2008	Paratype	forest edge; mixed tropical forest		http://hol.osu.edu/spmInfo.html?id=CASENT 2132834
urn:lsid:biosci.ohio-state.edu:osuc_occurrences:CASENT__2132843	en	PreservedSpecimen	CASENT 2132843	urn:lsid:biosci.ohio-state.edu:osuc_names:241293	Trichoteleia hemlyae	male	adult	1	CASC	[21°15.05'S 47°24.43'E MADAGASCAR:Prov. Fianarantsoa 1130m PN Ranomafana radio tower 24.v-4.vi.02 Harin'Hala MT, MA02-09B-30]	Ranomafana National Park, 21°15.05'S 47°24.43'E, 1130m, MA-02-09B-30, forest edge / mixed tropical forest, radio tower, Fianarantsoa Auto. Prov., Madagascar	-21.2508	47.4072	label	Madagascar	Fianarantsoa				24 May 2002 - 4 June 2002	Harin'Hala, R. (Rin'ha)	malaise trap	Talamas, E. (Elijah)	2008	Paratype	forest edge; mixed tropical forest		http://hol.osu.edu/spmInfo.html?id=CASENT 2132843
urn:lsid:biosci.ohio-state.edu:osuc_occurrences:CASENT__2133132	en	PreservedSpecimen	CASENT 2133132	urn:lsid:biosci.ohio-state.edu:osuc_names:241273	Trichoteleia tezitra	female	adult	1	CASC	Trichoteleia ?; [22°50'36"S 44°42'36"E, MADAGASCAR: Toliara, PN Zombitse 19.8 km 84° E Sakaraha 770m, 5-9.ii. 2003 YPT Fisher, Griswold etal. BLF7505]	Zombitse-Vohibasia National Park, 22°50'36"S 44°42'36"E, 770m, BLF7505, tropical dry forest, 19.8km (84°) E Sakaraha, Toliara Auto. Prov., Madagascar	-22.8433	44.71	label	Madagascar	Toliara			Zombitse-Vohibasia is the full name for Zombitse N.P.; Tuléar is the former name of Toliara	5 February 2003 - 9 February 2003	Fisher, Griswold et al.	yellow pan trap	Talamas, E. (Elijah)	2008	Paratype	tropical dry forest		http://hol.osu.edu/spmInfo.html?id=CASENT 2133132
urn:lsid:biosci.ohio-state.edu:osuc_occurrences:CASENT__2133135	en	PreservedSpecimen	CASENT 2133135	urn:lsid:biosci.ohio-state.edu:osuc_names:241273	Trichoteleia tezitra	male	adult	1	CASC	Trichoteleia ?; [22°50'36"S 44°42'36"E, MADAGASCAR: Toliara, PN Zombitse 19.8 km 84° E Sakaraha 770m, 5-9.ii. 2003 YPT Fisher, Griswold etal. BLF7505]	Zombitse-Vohibasia National Park, 22°50'36"S 44°42'36"E, 770m, BLF7505, tropical dry forest, 19.8km (84°) E Sakaraha, Toliara Auto. Prov., Madagascar	-22.8433	44.71	label	Madagascar	Toliara			Zombitse-Vohibasia is the full name for Zombitse N.P.; Tuléar is the former name of Toliara	5 February 2003 - 9 February 2003	Fisher, Griswold et al.	yellow pan trap	Talamas, E. (Elijah)	2008	Paratype	tropical dry forest		http://hol.osu.edu/spmInfo.html?id=CASENT 2133135
urn:lsid:biosci.ohio-state.edu:osuc_occurrences:OSUC__215576	en	PreservedSpecimen	OSUC 215576	urn:lsid:biosci.ohio-state.edu:osuc_names:241287	Trichoteleia janus	female	adult	1	OSUC	[12°30'52"S 49°10'53"E MADAGASCAR:Prov. d'Antsiranana PN Mont. d'Ambre, 11-12.ii.2001 960m, MT, Harin'Hala coll. MA-01-01A-06]	Montagne d'Ambre National Park, 12°30'52"S 49°10'53"E, 960m, MA-01-01A-06, Antsiranana Auto. Prov., Madagascar	-12.5144	49.1814	label	Madagascar	Antsiranana				11 February 2001 - 12 February 2001	Harin'Hala, R. (Rin'ha)	malaise trap	Talamas, E. (Elijah)	2009	Paratype			http://hol.osu.edu/spmInfo.html?id=OSUC 215576
urn:lsid:biosci.ohio-state.edu:osuc_occurrences:OSUC__215603	en	PreservedSpecimen	OSUC 215603	urn:lsid:biosci.ohio-state.edu:osuc_names:5507	Trichoteleia albidipes	female	adult	1	OSUC	[17°17'00"S 49°26'00"E MADAGASCAR: Prov. Toamasina Parcelle E3 Tampolo 14.iv.2004 Malagasy ant team coll. YPT, BLF10730]	Tampolo, 17°17'00"S 49°26'00"E, 10m, BLF10730, littoral forest, parcel 3, Toamasina Auto. Prov., Madagascar	-17.2833	49.4333	label	Madagascar	Toamasina		Tampolo		14 April 2004		yellow pan trap	Talamas, E. (Elijah)	2009		littoral forest		http://hol.osu.edu/spmInfo.html?id=OSUC 215603
urn:lsid:biosci.ohio-state.edu:osuc_occurrences:OSUC__215614	en	PreservedSpecimen	OSUC 215614	urn:lsid:biosci.ohio-state.edu:osuc_names:241276	Trichoteleia prima	female	adult	1	OSUC	[12°19.5'S 49°20'E MADAGASCAR: Prov. d'Antsiranana 150m, Mont. Francais 15.ii-6.iii.2001 Harin'Hala for. limestone ridge MT MA-01-06-06]	Mount Antsingy (Francais), 12°19.5'S 49°20'E, 150m, MA-01-06-06, along forested limestone ridge, Antsiranana Auto. Prov., Madagascar	-12.325	49.3333	label	Madagascar	Antsiranana				15 February 2001 - 6 March 2001	Harin'Hala, R. (Rin'ha)	malaise trap	Talamas, E. (Elijah)	2009	Paratype	along forested limestone ridge		http://hol.osu.edu/spmInfo.html?id=OSUC 215614
urn:lsid:biosci.ohio-state.edu:osuc_occurrences:OSUC__215615	en	PreservedSpecimen	OSUC 215615	urn:lsid:biosci.ohio-state.edu:osuc_names:241271	Trichoteleia tahotra	female	adult	1	OSUC	[12°19.5'S 49°20'E MADAGASCAR: Prov. d'Antsiranana 150m, Mont. Francais 15.ii-6.iii.2001 Harin'Hala for. limestone ridge MT MA-01-06-06]	Mount Antsingy (Francais), 12°19.5'S 49°20'E, 150m, MA-01-06-06, along forested limestone ridge, Antsiranana Auto. Prov., Madagascar	-12.325	49.3333	label	Madagascar	Antsiranana				15 February 2001 - 6 March 2001	Harin'Hala, R. (Rin'ha)	malaise trap	Talamas, E. (Elijah)	2009	Paratype	along forested limestone ridge		http://hol.osu.edu/spmInfo.html?id=OSUC 215615
urn:lsid:biosci.ohio-state.edu:osuc_occurrences:OSUC__181020	en	PreservedSpecimen	OSUC 181020	urn:lsid:biosci.ohio-state.edu:osuc_names:5507	Trichoteleia albidipes	male	adult	1	CNCI	[MADAGASCAR: Tamatave Prov., Andasibe (Périnet); 2-4 November 1984; R.W. Brooks; sweeping vegetation]	Andasibe (Perinet), vegetation, Toamasina (Tamatave) Auto. Prov., Madagascar	-18.9333	48.4167	GEOnet	Madagascar	Toamasina		Andasibe	Perinet is a variant name for Andasibe; Tamatave is a former name for Toamasina Prov.	2 November 1984 - 4 November 1984	Brooks, R. W. (Robert W.)	sweeping	Talamas, E. (Elijah)	2008		vegetation		http://hol.osu.edu/spmInfo.html?id=OSUC 181020
urn:lsid:biosci.ohio-state.edu:osuc_occurrences:OSUC__181021	en	PreservedSpecimen	OSUC 181021	urn:lsid:biosci.ohio-state.edu:osuc_names:243850	Trichoteleia parvipennis	female	adult	1	CASC	[MADAGASCAR: 36km S Ampalayo, 22°12'S; 58°00'E; 23.X.93; S.L. Fisher (sic!!!); berlese; rainf.]	36km S Ambalavao, 22°12'S 46°58'E, rainforest, Fianarantsoa Auto. Prov., Madagascar	-22.2	46.9667	label	Madagascar	Fianarantsoa			longitude coords. are incorrect on label; Ampalayo is a misspelling of Ambalavao	23 October 1993	Fisher, B. L. (Brian L.)	Berlese funnel	Talamas, E. (Elijah)	2008	Holotype	rainforest		http://hol.osu.edu/spmInfo.html?id=OSUC 181021
urn:lsid:biosci.ohio-state.edu:osuc_occurrences:OSUC__181022	en	PreservedSpecimen	OSUC 181022	urn:lsid:biosci.ohio-state.edu:osuc_names:243850	Trichoteleia parvipennis	female	adult	1	CASC	[MADAGASCAR: 36km S Ampalayo, 22°12'S; 58°00'E; 23.X.93; S.L. Fisher (sic!!!); berlese; rainf.]	36km S Ambalavao, 22°12'S 46°58'E, rainforest, Fianarantsoa Auto. Prov., Madagascar	-22.2	46.9667	label	Madagascar	Fianarantsoa			longitude coords. are incorrect on label; Ampalayo is a misspelling of Ambalavao	23 October 1993	Fisher, B. L. (Brian L.)	Berlese funnel	Talamas, E. (Elijah)	2008	Paratype	rainforest		http://hol.osu.edu/spmInfo.html?id=OSUC 181022
urn:lsid:biosci.ohio-state.edu:osuc_occurrences:OSUC__181023	en	PreservedSpecimen	OSUC 181023	urn:lsid:biosci.ohio-state.edu:osuc_names:243850	Trichoteleia parvipennis	female	adult	1	CASC	[MADAGASCAR: 36km S Ampalayo, 22°12'S; 58°00'E; 23.X.93; S.L. Fisher (sic!!!); berlese; rainf.]	36km S Ambalavao, 22°12'S 46°58'E, rainforest, Fianarantsoa Auto. Prov., Madagascar	-22.2	46.9667	label	Madagascar	Fianarantsoa			longitude coords. are incorrect on label; Ampalayo is a misspelling of Ambalavao	23 October 1993	Fisher, B. L. (Brian L.)	Berlese funnel	Talamas, E. (Elijah)	2008	Paratype	rainforest		http://hol.osu.edu/spmInfo.html?id=OSUC 181023
urn:lsid:biosci.ohio-state.edu:osuc_occurrences:OSUC__181024	en	PreservedSpecimen	OSUC 181024	urn:lsid:biosci.ohio-state.edu:osuc_names:241293	Trichoteleia hemlyae	female	adult	1	CASC	[MADAGASCAR: Fianarantsoa, Ranomafana Nat. Park, 1190m, 21°15'05"S 45°24'43"E; 21-31.I.2002; R. Haran-Hala & M. Irwin; MT]	Ranomafana National Park, 21°15'05"S 47°24'43"E, 1190m, Fianarantsoa Auto. Prov., Madagascar	-21.2514	47.4119	label	Madagascar	Fianarantsoa			longitude degrees are incorrect (47, not 45)	21 January 2002 - 31 January 2002	Harin'Hala, R. (Rin'ha) & Irwin, M.	malaise trap	Talamas, E. (Elijah)	2008	Paratype			http://hol.osu.edu/spmInfo.html?id=OSUC 181024
urn:lsid:biosci.ohio-state.edu:osuc_occurrences:OSUC__181025	en	PreservedSpecimen	OSUC 181025	urn:lsid:biosci.ohio-state.edu:osuc_names:241293	Trichoteleia hemlyae	female	adult	1	CASC	[MADAGASCAR: Fianarantsoa, Ranomafana Nat. Park, 1190m, 21°15'05"S 45°24'43"E; 21-31.I.2002; R. Haran-Hala & M. Irwin; MT]	Ranomafana National Park, 21°15'05"S 47°24'43"E, 1190m, Fianarantsoa Auto. Prov., Madagascar	-21.2514	47.4119	label	Madagascar	Fianarantsoa			longitude degrees are incorrect (47, not 45)	21 January 2002 - 31 January 2002	Harin'Hala, R. (Rin'ha) & Irwin, M.	malaise trap	Talamas, E. (Elijah)	2008	Paratype			http://hol.osu.edu/spmInfo.html?id=OSUC 181025
urn:lsid:biosci.ohio-state.edu:osuc_occurrences:OSUC__181026	en	PreservedSpecimen	OSUC 181026	urn:lsid:biosci.ohio-state.edu:osuc_names:241293	Trichoteleia hemlyae	male	adult	1	CASC	[MADAGASCAR: Fianarantsoa, Ranomafana Nat. Park, 1190m, 21°15'05"S 45°24'43"E; 21-31.I.2002; R. Haran-Hala & M. Irwin; MT]	Ranomafana National Park, 21°15'05"S 47°24'43"E, 1190m, Fianarantsoa Auto. Prov., Madagascar	-21.2514	47.4119	label	Madagascar	Fianarantsoa			longitude degrees are incorrect (47, not 45)	21 January 2002 - 31 January 2002	Harin'Hala, R. (Rin'ha) & Irwin, M.	malaise trap	Talamas, E. (Elijah)	2008	Paratype			http://hol.osu.edu/spmInfo.html?id=OSUC 181026
urn:lsid:biosci.ohio-state.edu:osuc_occurrences:OSUC__181027	en	PreservedSpecimen	OSUC 181027	urn:lsid:biosci.ohio-state.edu:osuc_names:241293	Trichoteleia hemlyae	female	adult	1	CNCI	[MADAGASCAR: Tamatave Prov., Andasibe (Périnet); 2-4 November 1984; R.W. Brooks; sweeping vegetation]	Andasibe (Perinet), vegetation, Toamasina (Tamatave) Auto. Prov., Madagascar	-18.9333	48.4167	GEOnet	Madagascar	Toamasina		Andasibe	Perinet is a variant name for Andasibe; Tamatave is a former name for Toamasina Prov.	2 November 1984 - 4 November 1984	Brooks, R. W. (Robert W.)	sweeping	Talamas, E. (Elijah)	2008	Paratype	vegetation		http://hol.osu.edu/spmInfo.html?id=OSUC 181027
urn:lsid:biosci.ohio-state.edu:osuc_occurrences:OSUC__181028	en	PreservedSpecimen	OSUC 181028	urn:lsid:biosci.ohio-state.edu:osuc_names:241272	Trichoteleia nify	female	adult	1	CASC	[MADAGASCAR: Fianarantsoa, Ranomafana Nat. Park, 1190m, 21°15'05"S 45°24'43"E; 21-31.I.2002; R. Haran-Hala & M. Irwin; MT]	Ranomafana National Park, 21°15'05"S 47°24'43"E, 1190m, Fianarantsoa Auto. Prov., Madagascar	-21.2514	47.4119	label	Madagascar	Fianarantsoa			longitude degrees are incorrect (47, not 45)	21 January 2002 - 31 January 2002	Harin'Hala, R. (Rin'ha) & Irwin, M.	malaise trap	Talamas, E. (Elijah)	2008	Paratype			http://hol.osu.edu/spmInfo.html?id=OSUC 181028
urn:lsid:biosci.ohio-state.edu:osuc_occurrences:OSUC__181029	en	PreservedSpecimen	OSUC 181029	urn:lsid:biosci.ohio-state.edu:osuc_names:241272	Trichoteleia nify	female	adult	1	USNM	[MADAG.: Fianarantsoa, 7km W. Ranomafana; 21°16'S; 47°'E(sic!); 1000m ; 14-22.X.'93; W. Steiner; PT]	7km W Ranomafana, 21°16'S 47°25'E, 1000m, Fianarantsoa Auto. Prov., Madagascar	-21.2667	47.4167	label	Madagascar	Fianarantsoa				14 October 1993 - 22 October 1993	Steiner, W.	pan trap	Talamas, E. (Elijah)	2008	Paratype			http://hol.osu.edu/spmInfo.html?id=OSUC 181029
urn:lsid:biosci.ohio-state.edu:osuc_occurrences:OSUC__181030	en	PreservedSpecimen	OSUC 181030	urn:lsid:biosci.ohio-state.edu:osuc_names:241272	Trichoteleia nify	female	adult	1	USNM	[MADAG.: 900m, Ranomafana; 22-28.II.1990; W. Steiner; YPT]	Ranomafana, 900m, Fianarantsoa Auto. Prov., Madagascar	-21.25	47.45	GEOnet	Madagascar	Fianarantsoa		Ranomafana		22 February 1990 - 28 February 1990	Steiner, W.	yellow pan trap	Talamas, E. (Elijah)	2008	Paratype			http://hol.osu.edu/spmInfo.html?id=OSUC 181030
urn:lsid:biosci.ohio-state.edu:osuc_occurrences:OSUC__181031	en	PreservedSpecimen	OSUC 181031	urn:lsid:biosci.ohio-state.edu:osuc_names:241272	Trichoteleia nify	female	adult	1	USNM	[MADAG.: Fianarantsoa, 7km W. Ranomafana; 21°16'S; 47°25'E; 1000m ; 10-22.IX.1993; W. Steiner; PT; rainF.]	7km W Ranomafana, 21°16'S 47°25'E, 1000m, rainforest, Fianarantsoa Auto. Prov., Madagascar	-21.2667	47.4167	label	Madagascar	Fianarantsoa				10 September 1993 - 22 September 1993	Steiner, W.	pan trap	Talamas, E. (Elijah)	2008	Paratype	rainforest		http://hol.osu.edu/spmInfo.html?id=OSUC 181031
urn:lsid:biosci.ohio-state.edu:osuc_occurrences:OSUC__181032	en	PreservedSpecimen	OSUC 181032	urn:lsid:biosci.ohio-state.edu:osuc_names:241272	Trichoteleia nify	female	adult	1	USNM	[MADAG.: Fianarantsoa, 7km W. Ranomafana; 21°16'S; 47°25'E; 1000m ; 10-22.IX.1993; W. Steiner; PT; rainF.]	7km W Ranomafana, 21°16'S 47°25'E, 1000m, rainforest, Fianarantsoa Auto. Prov., Madagascar	-21.2667	47.4167	label	Madagascar	Fianarantsoa				10 September 1993 - 22 September 1993	Steiner, W.	pan trap	Talamas, E. (Elijah)	2008	Paratype	rainforest		http://hol.osu.edu/spmInfo.html?id=OSUC 181032
urn:lsid:biosci.ohio-state.edu:osuc_occurrences:OSUC__181033	en	PreservedSpecimen	OSUC 181033	urn:lsid:biosci.ohio-state.edu:osuc_names:241272	Trichoteleia nify	female	adult	1	USNM	[MADAG.: Fianarantsoa, 7km W. Ranomafana; 21°16'S; 47°'E(sic!); 1000m ; 14-22.X.'93; W. Steiner; PT]	7km W Ranomafana, 21°16'S 47°25'E, 1000m, Fianarantsoa Auto. Prov., Madagascar	-21.2667	47.4167	label	Madagascar	Fianarantsoa				14 October 1993 - 22 October 1993	Steiner, W.	pan trap	Talamas, E. (Elijah)	2008	Paratype			http://hol.osu.edu/spmInfo.html?id=OSUC 181033
urn:lsid:biosci.ohio-state.edu:osuc_occurrences:OSUC__181034	en	PreservedSpecimen	OSUC 181034	urn:lsid:biosci.ohio-state.edu:osuc_names:241272	Trichoteleia nify	female	adult	1	USNM	[MADAG.: Fianarantsoa, 7km W. Ranomafana; 21°16'S; 47°25'E; 1000m ; 10-22.IX.1993; W. Steiner; PT; rainF.]	7km W Ranomafana, 21°16'S 47°25'E, 1000m, rainforest, Fianarantsoa Auto. Prov., Madagascar	-21.2667	47.4167	label	Madagascar	Fianarantsoa				10 September 1993 - 22 September 1993	Steiner, W.	pan trap	Talamas, E. (Elijah)	2008	Paratype	rainforest		http://hol.osu.edu/spmInfo.html?id=OSUC 181034
urn:lsid:biosci.ohio-state.edu:osuc_occurrences:OSUC__181035	en	PreservedSpecimen	OSUC 181035	urn:lsid:biosci.ohio-state.edu:osuc_names:241272	Trichoteleia nify	female	adult	1	USNM	[MADAG.: Fianarantsoa, 7km W. Ranomafana; 21°16'S; 47°25'E; 1000m ; 10-22.IX.1993; W. Steiner; PT; rainF.]	7km W Ranomafana, 21°16'S 47°25'E, 1000m, rainforest, Fianarantsoa Auto. Prov., Madagascar	-21.2667	47.4167	label	Madagascar	Fianarantsoa				10 September 1993 - 22 September 1993	Steiner, W.	pan trap	Talamas, E. (Elijah)	2008	Paratype	rainforest		http://hol.osu.edu/spmInfo.html?id=OSUC 181035
urn:lsid:biosci.ohio-state.edu:osuc_occurrences:OSUC__181036	en	PreservedSpecimen	OSUC 181036	urn:lsid:biosci.ohio-state.edu:osuc_names:241272	Trichoteleia nify	female	adult	1	USNM	[MADAG.: Fianarantsoa, 7km W. Ranomafana; 21°16'S; 47°25'E; 1000m ; 10-22.IX.1993; W. Steiner; PT; rainF.]	7km W Ranomafana, 21°16'S 47°25'E, 1000m, rainforest, Fianarantsoa Auto. Prov., Madagascar	-21.2667	47.4167	label	Madagascar	Fianarantsoa				10 September 1993 - 22 September 1993	Steiner, W.	pan trap	Talamas, E. (Elijah)	2008	Paratype	rainforest		http://hol.osu.edu/spmInfo.html?id=OSUC 181036
urn:lsid:biosci.ohio-state.edu:osuc_occurrences:OSUC__181037	en	PreservedSpecimen	OSUC 181037	urn:lsid:biosci.ohio-state.edu:osuc_names:238230	Trichoteleia cincta	female	adult	1	AMNH	[MADAGASCAR: 750m, RNI de Marojejy, 14°06'S; 49°46.7'E; 22.X-19.XI.1996; E.Quinter; MT]	Marojejy National Park, 14°06'S 49°46.7'E, 750m, Antsiranana Auto. Prov., Madagascar	-14.1	49.7783	label	Madagascar	Antsiranana				22 October 1996 - 19 November 1996	Quinter, E.	malaise trap	Talamas, E. (Elijah)	2008	Paratype			http://hol.osu.edu/spmInfo.html?id=OSUC 181037
urn:lsid:biosci.ohio-state.edu:osuc_occurrences:OSUC__181038	en	PreservedSpecimen	OSUC 181038	urn:lsid:biosci.ohio-state.edu:osuc_names:238230	Trichoteleia cincta	female	adult	1	AMNH	[MADAGASCAR: 750m, RNI de Marojejy, 14°06'S; 49°46.7'E; 22.X-19.XI.1996; E.Quinter; MT]	Marojejy National Park, 14°06'S 49°46.7'E, 750m, Antsiranana Auto. Prov., Madagascar	-14.1	49.7783	label	Madagascar	Antsiranana				22 October 1996 - 19 November 1996	Quinter, E.	malaise trap	Talamas, E. (Elijah)	2008	Paratype			http://hol.osu.edu/spmInfo.html?id=OSUC 181038
urn:lsid:biosci.ohio-state.edu:osuc_occurrences:OSUC__181039	en	PreservedSpecimen	OSUC 181039	urn:lsid:biosci.ohio-state.edu:osuc_names:238242	Trichoteleia rugifrons	female	adult	1	CASC	[MADAGASCAR: Fianarantsoa, Ranomafana Nat. Park, 1190m, 21°15'05"S 45°24'43"E; 21-31.I.2002; R. Haran-Hala & M. Irwin; MT]	Ranomafana National Park, 21°15'05"S 47°24'43"E, 1190m, Fianarantsoa Auto. Prov., Madagascar	-21.2514	47.4119	label	Madagascar	Fianarantsoa			longitude degrees are incorrect (47, not 45)	21 January 2002 - 31 January 2002	Harin'Hala, R. (Rin'ha) & Irwin, M.	malaise trap	Talamas, E. (Elijah)	2008	Paratype			http://hol.osu.edu/spmInfo.html?id=OSUC 181039
urn:lsid:biosci.ohio-state.edu:osuc_occurrences:OSUC__181040	en	PreservedSpecimen	OSUC 181040	urn:lsid:biosci.ohio-state.edu:osuc_names:238242	Trichoteleia rugifrons	female	adult	1	USNM	[MADAG.: Fianarantsoa, 7km W. Ranomafana; 21°16'S; 47°25'E; 1000m ; 10-22.IX.1993; W. Steiner; PT; rainF.]	7km W Ranomafana, 21°16'S 47°25'E, 1000m, rainforest, Fianarantsoa Auto. Prov., Madagascar	-21.2667	47.4167	label	Madagascar	Fianarantsoa				10 September 1993 - 22 September 1993	Steiner, W.	pan trap	Talamas, E. (Elijah)	2008	Paratype	rainforest		http://hol.osu.edu/spmInfo.html?id=OSUC 181040
urn:lsid:biosci.ohio-state.edu:osuc_occurrences:OSUC__181041	en	PreservedSpecimen	OSUC 181041	urn:lsid:biosci.ohio-state.edu:osuc_names:238242	Trichoteleia rugifrons	female	adult	1	USNM	[MADAG.: Fianarantsoa, 7km W. Ranomafana; 21°16'S; 47°25'E; 1000m ; 10-22.IX.1993; W. Steiner; PT; rainF.]	7km W Ranomafana, 21°16'S 47°25'E, 1000m, rainforest, Fianarantsoa Auto. Prov., Madagascar	-21.2667	47.4167	label	Madagascar	Fianarantsoa				10 September 1993 - 22 September 1993	Steiner, W.	pan trap	Talamas, E. (Elijah)	2008	Paratype	rainforest		http://hol.osu.edu/spmInfo.html?id=OSUC 181041
urn:lsid:biosci.ohio-state.edu:osuc_occurrences:OSUC__181042	en	PreservedSpecimen	OSUC 181042	urn:lsid:biosci.ohio-state.edu:osuc_names:238242	Trichoteleia rugifrons	female	adult	1	USNM	[MADAG.: Fianarantsoa, 7km W. Ranomafana; 21°16'S; 47°25'E; 1000m ; 10-22.IX.1993; W. Steiner; PT; rainF.]	7km W Ranomafana, 21°16'S 47°25'E, 1000m, rainforest, Fianarantsoa Auto. Prov., Madagascar	-21.2667	47.4167	label	Madagascar	Fianarantsoa				10 September 1993 - 22 September 1993	Steiner, W.	pan trap	Talamas, E. (Elijah)	2008	Holotype	rainforest		http://hol.osu.edu/spmInfo.html?id=OSUC 181042
urn:lsid:biosci.ohio-state.edu:osuc_occurrences:OSUC__181043	en	PreservedSpecimen	OSUC 181043	urn:lsid:biosci.ohio-state.edu:osuc_names:238242	Trichoteleia rugifrons	female	adult	1	USNM	[MADAG.: Fianarantsoa, 7km W. Ranomafana; 21°16'S; 47°25'E; 1000m ; 10-22.IX.1993; W. Steiner; PT; rainF.]	7km W Ranomafana, 21°16'S 47°25'E, 1000m, rainforest, Fianarantsoa Auto. Prov., Madagascar	-21.2667	47.4167	label	Madagascar	Fianarantsoa				10 September 1993 - 22 September 1993	Steiner, W.	pan trap	Talamas, E. (Elijah)	2008	Paratype	rainforest		http://hol.osu.edu/spmInfo.html?id=OSUC 181043
urn:lsid:biosci.ohio-state.edu:osuc_occurrences:OSUC__181044	en	PreservedSpecimen	OSUC 181044	urn:lsid:biosci.ohio-state.edu:osuc_names:238242	Trichoteleia rugifrons	female	adult	1	USNM	[MADAG.: Fianarantsoa, 7km W. Ranomafana; 21°16'S; 47°25'E; 1000m ; 10-22.IX.1993; W. Steiner; PT; rainF.]	7km W Ranomafana, 21°16'S 47°25'E, 1000m, rainforest, Fianarantsoa Auto. Prov., Madagascar	-21.2667	47.4167	label	Madagascar	Fianarantsoa				10 September 1993 - 22 September 1993	Steiner, W.	pan trap	Talamas, E. (Elijah)	2008	Paratype	rainforest		http://hol.osu.edu/spmInfo.html?id=OSUC 181044
urn:lsid:biosci.ohio-state.edu:osuc_occurrences:OSUC__181045	en	PreservedSpecimen	OSUC 181045	urn:lsid:biosci.ohio-state.edu:osuc_names:238242	Trichoteleia rugifrons	female	adult	1	CNCI	[MADAG.: Fianarantsoa, 7km W. Ranomafana; 21°16'S; 47°25'E; 1000m ; 10-22.IX.1993; W. Steiner; PT; rainF.]	7km W Ranomafana, 21°16'S 47°25'E, 1000m, rainforest, Fianarantsoa Auto. Prov., Madagascar	-21.2667	47.4167	label	Madagascar	Fianarantsoa				10 September 1993 - 22 September 1993	Steiner, W.	pan trap	Talamas, E. (Elijah)	2008	Paratype	rainforest		http://hol.osu.edu/spmInfo.html?id=OSUC 181045
urn:lsid:biosci.ohio-state.edu:osuc_occurrences:OSUC__181047	en	PreservedSpecimen	OSUC 181047	urn:lsid:biosci.ohio-state.edu:osuc_names:238242	Trichoteleia rugifrons	female	adult	1	USNM	[MADAG.: Fianarantsoa, 7km W. Ranomafana; 21°16'S; 47°'E(sic!); 1000m ; 14-22.X.'93; W. Steiner; PT]	7km W Ranomafana, 21°16'S 47°25'E, 1000m, Fianarantsoa Auto. Prov., Madagascar	-21.2667	47.4167	label	Madagascar	Fianarantsoa				14 October 1993 - 22 October 1993	Steiner, W.	pan trap	Talamas, E. (Elijah)	2008	Paratype			http://hol.osu.edu/spmInfo.html?id=OSUC 181047
urn:lsid:biosci.ohio-state.edu:osuc_occurrences:OSUC__181048	en	PreservedSpecimen	OSUC 181048	urn:lsid:biosci.ohio-state.edu:osuc_names:238242	Trichoteleia rugifrons	female	adult	1	CNCI	[MADAGASCAR: Ranomatana, 21°15'S; 47°27'E; 15.III.1994; M.Wasbauer; MT]	Ranomafana, 21°15'S 47°27'E, Fianarantsoa Auto. Prov., Madagascar	-21.25	47.45	label	Madagascar	Fianarantsoa		Ranomafana		15 March 1994	Wasbauer, M.	malaise trap	Talamas, E. (Elijah)	2008	Paratype			http://hol.osu.edu/spmInfo.html?id=OSUC 181048
urn:lsid:biosci.ohio-state.edu:osuc_occurrences:OSUC__181049	en	PreservedSpecimen	OSUC 181049	urn:lsid:biosci.ohio-state.edu:osuc_names:238242	Trichoteleia rugifrons	male	adult	1	CNCI	[MADAG.: 900m, Ranomafana; 22-28.II.1990; W. Steiner; YPT]	Ranomafana, 900m, Fianarantsoa Auto. Prov., Madagascar	-21.25	47.45	GEOnet	Madagascar	Fianarantsoa		Ranomafana		22 February 1990 - 28 February 1990	Steiner, W.	yellow pan trap	Talamas, E. (Elijah)	2008	Paratype			http://hol.osu.edu/spmInfo.html?id=OSUC 181049
urn:lsid:biosci.ohio-state.edu:osuc_occurrences:OSUC__181050	en	PreservedSpecimen	OSUC 181050	urn:lsid:biosci.ohio-state.edu:osuc_names:238242	Trichoteleia rugifrons	female	adult	1	USNM	[MADAGASCAR: Fianarantsoa, 7km W. Ranomafana; 1100m ; 22-31.X.1988; W. Steiner; MT]	7km W Ranomafana, 1100m, Fianarantsoa Auto. Prov., Madagascar	-21.2528	47.4228	Google Earth	Madagascar	Fianarantsoa			derived from GEOnet	22 October 1988 - 31 October 1988	Steiner, W.	malaise trap	Talamas, E. (Elijah)	2008	Paratype			http://hol.osu.edu/spmInfo.html?id=OSUC 181050
urn:lsid:biosci.ohio-state.edu:osuc_occurrences:OSUC__181052	en	PreservedSpecimen	OSUC 181052	urn:lsid:biosci.ohio-state.edu:osuc_names:243406	Trichoteleia subtilis	female	adult	1	USNM	[MADAG.: 900m, Ranomafana; 22-28.II.1990; W. Steiner; YPT]	Ranomafana, 900m, Fianarantsoa Auto. Prov., Madagascar	-21.25	47.45	GEOnet	Madagascar	Fianarantsoa		Ranomafana		22 February 1990 - 28 February 1990	Steiner, W.	yellow pan trap	Talamas, E. (Elijah)	2008	Paratype			http://hol.osu.edu/spmInfo.html?id=OSUC 181052
urn:lsid:biosci.ohio-state.edu:osuc_occurrences:OSUC__181053	en	PreservedSpecimen	OSUC 181053	urn:lsid:biosci.ohio-state.edu:osuc_names:243406	Trichoteleia subtilis	female	adult	1	CNCI	[MADAG.: 900m, Ranomafana; 22-28.II.1990; W. Steiner; YPT]	Ranomafana, 900m, Fianarantsoa Auto. Prov., Madagascar	-21.25	47.45	GEOnet	Madagascar	Fianarantsoa		Ranomafana		22 February 1990 - 28 February 1990	Steiner, W.	yellow pan trap	Talamas, E. (Elijah)	2008	Paratype			http://hol.osu.edu/spmInfo.html?id=OSUC 181053
urn:lsid:biosci.ohio-state.edu:osuc_occurrences:OSUC__181055	en	PreservedSpecimen	OSUC 181055	urn:lsid:biosci.ohio-state.edu:osuc_names:243406	Trichoteleia subtilis	female	adult	1	USNM	[MADAG.: 900m, Ranomafana; 22-28.II.1990; W. Steiner; YPT]	Ranomafana, 900m, Fianarantsoa Auto. Prov., Madagascar	-21.25	47.45	GEOnet	Madagascar	Fianarantsoa		Ranomafana		22 February 1990 - 28 February 1990	Steiner, W.	yellow pan trap	Talamas, E. (Elijah)	2008	Paratype			http://hol.osu.edu/spmInfo.html?id=OSUC 181055
urn:lsid:biosci.ohio-state.edu:osuc_occurrences:OSUC__181056	en	PreservedSpecimen	OSUC 181056	urn:lsid:biosci.ohio-state.edu:osuc_names:243406	Trichoteleia subtilis	male	adult	1	CASC	[MADAGASCAR: Fianarantsoa, Ranomafana Nat. Park, 1070m, 21°15'99(sic!)"S 45°25'21"E; 10-25.xii.1999; ME Irwin, EL Schlinger, R Harin'Hala; MT; trop. for.]	Ranomafana National Park, 21°15.99'S 47°25.21'E, 1070m, tropical forest, Belle Vue trail, Fianarantsoa Auto. Prov., Madagascar	-21.2665	47.4202	label	Madagascar	Fianarantsoa				10 December 1999 - 25 December 1999	Irwin, M. E. (Michael E.) & Harin'Hala, R. (Rin'ha)	malaise trap	Talamas, E. (Elijah)	2008	Paratype	tropical forest		http://hol.osu.edu/spmInfo.html?id=OSUC 181056
urn:lsid:biosci.ohio-state.edu:osuc_occurrences:OSUC__181057	en	PreservedSpecimen	OSUC 181057	urn:lsid:biosci.ohio-state.edu:osuc_names:243406	Trichoteleia subtilis	female	adult	1	CNCI	[MADAGASCAR: Fianarantsoa, Ranomafana Nat. Park, 1070m, 21°15'99(sic!)"S 45°25'21"E; 10-25.xii.1999; ME Irwin, EL Schlinger, R Harin'Hala; MT; trop. for.]	Ranomafana National Park, 21°15.99'S 47°25.21'E, 1070m, tropical forest, Belle Vue trail, Fianarantsoa Auto. Prov., Madagascar	-21.2665	47.4202	label	Madagascar	Fianarantsoa				10 December 1999 - 25 December 1999	Irwin, M. E. (Michael E.) & Harin'Hala, R. (Rin'ha)	malaise trap	Talamas, E. (Elijah)	2008	Paratype	tropical forest		http://hol.osu.edu/spmInfo.html?id=OSUC 181057
urn:lsid:biosci.ohio-state.edu:osuc_occurrences:OSUC__181058	en	PreservedSpecimen	OSUC 181058	urn:lsid:biosci.ohio-state.edu:osuc_names:243406	Trichoteleia subtilis	male	adult	1	CASC	[MADAGASCAR: Fianarantsoa, Ranomafana Nat. Park, 1070m, 21°15'99(sic!)"S 45°25'21"E; 10-25.xii.1999; ME Irwin, EL Schlinger, R Harin'Hala; MT; trop. for.]	Ranomafana National Park, 21°15.99'S 47°25.21'E, 1070m, tropical forest, Belle Vue trail, Fianarantsoa Auto. Prov., Madagascar	-21.2665	47.4202	label	Madagascar	Fianarantsoa				10 December 1999 - 25 December 1999	Irwin, M. E. (Michael E.) & Harin'Hala, R. (Rin'ha)	malaise trap	Talamas, E. (Elijah)	2008	Paratype	tropical forest		http://hol.osu.edu/spmInfo.html?id=OSUC 181058
urn:lsid:biosci.ohio-state.edu:osuc_occurrences:OSUC__181059	en	PreservedSpecimen	OSUC 181059	urn:lsid:biosci.ohio-state.edu:osuc_names:243406	Trichoteleia subtilis	male	adult	1	CNCI	[MADAGASCAR: Fianarantsoa, Ranomafana Nat. Park, 1070m, 21°15'99(sic!)"S 45°25'21"E; 10-25.xii.1999; ME Irwin, EL Schlinger, R Harin'Hala; MT; trop. for.]	Ranomafana National Park, 21°15.99'S 47°25.21'E, 1070m, tropical forest, Belle Vue trail, Fianarantsoa Auto. Prov., Madagascar	-21.2665	47.4202	label	Madagascar	Fianarantsoa				10 December 1999 - 25 December 1999	Irwin, M. E. (Michael E.) & Harin'Hala, R. (Rin'ha)	malaise trap	Talamas, E. (Elijah)	2008	Paratype	tropical forest		http://hol.osu.edu/spmInfo.html?id=OSUC 181059
urn:lsid:biosci.ohio-state.edu:osuc_occurrences:OSUC__181060	en	PreservedSpecimen	OSUC 181060	urn:lsid:biosci.ohio-state.edu:osuc_names:238244	Trichoteleia warreni	female	adult	1	USNM	[MADAGASCAR: Fianarantsoa, 7km W. Ranomafana; 1100m ; 22-31.X.1988; W. Steiner; MT]	7km W Ranomafana, 1100m, Fianarantsoa Auto. Prov., Madagascar	-21.2528	47.4228	Google Earth	Madagascar	Fianarantsoa			derived from GEOnet	22 October 1988 - 31 October 1988	Steiner, W.	malaise trap	Talamas, E. (Elijah)	2008	Holotype			http://hol.osu.edu/spmInfo.html?id=OSUC 181060
urn:lsid:biosci.ohio-state.edu:osuc_occurrences:OSUC__181061	en	PreservedSpecimen	OSUC 181061	urn:lsid:biosci.ohio-state.edu:osuc_names:238245	Trichoteleia zuparkoi	female	adult	1	CASC	[MADAG: Antsiranana Prov., R.S. Manongarivo, 1175m, 13°59.9S 48°25.7E; 20.x.1998; B.L. Fisher; #1938, CAS lot 014098]	Manongarivo Special Reserve, 13°59.9'S 48°25.7'E, 1175m, #1938, Antsiranana Auto. Prov., Madagascar	-13.9983	48.4283	label	Madagascar	Antsiranana				20 October 1998	Fisher, B. L. (Brian L.)	none specified	Talamas, E. (Elijah)	2008	Holotype			http://hol.osu.edu/spmInfo.html?id=OSUC 181061
urn:lsid:biosci.ohio-state.edu:osuc_occurrences:OSUC__181062	en	PreservedSpecimen	OSUC 181062	urn:lsid:biosci.ohio-state.edu:osuc_names:249011	Trichoteleia carinata	male	adult	1	CNCI	[MADAGASCAR: Ranomatana, 21°15'S; 47°27'E; 15.III.1994; M.Wasbauer; MT]	Ranomafana, 21°15'S 47°27'E, Fianarantsoa Auto. Prov., Madagascar	-21.25	47.45	label	Madagascar	Fianarantsoa		Ranomafana		15 March 1994	Wasbauer, M.	malaise trap	Talamas, E. (Elijah)	2009	Paratype			http://hol.osu.edu/spmInfo.html?id=OSUC 181062
urn:lsid:biosci.ohio-state.edu:osuc_occurrences:OSUC__181063	en	PreservedSpecimen	OSUC 181063	urn:lsid:biosci.ohio-state.edu:osuc_names:5508	Trichoteleia pauliani	male	adult	1	CNCI	[MADAGASCAR: Ranomatana, 21°15'S; 47°27'E; 15.III.1994; M.Wasbauer; MT]	Ranomafana, 21°15'S 47°27'E, Fianarantsoa Auto. Prov., Madagascar	-21.25	47.45	label	Madagascar	Fianarantsoa		Ranomafana		15 March 1994	Wasbauer, M.	malaise trap	Talamas, E. (Elijah)	2010				http://hol.osu.edu/spmInfo.html?id=OSUC 181063
urn:lsid:biosci.ohio-state.edu:osuc_occurrences:OSUC__181064	en	PreservedSpecimen	OSUC 181064	urn:lsid:biosci.ohio-state.edu:osuc_names:243406	Trichoteleia subtilis	male	adult	1	CASC	[MADAGASCAR: Tomatave(sic!), 7km NE Ambanizana, 750m, 15°34'S; 50°00'E; 2-9.XII.93; S.L. Fisher (sic!!!); MT; berl.]	7km NE Ambanizana (Ambanisana), 15°34'S 50°00'E, 750m, Toamasina Auto Prov., Madagascar	-15.5667	50	label	Madagascar	Toamasina			Ambanisana is an alternate spelling of Ambanizana; Tamatave is a former name of Toamasina Auto. Prov.	2 December 1993 - 9 December 1993	Fisher, B. L. (Brian L.)	malaise trap	Talamas, E. (Elijah)	2009	Paratype			http://hol.osu.edu/spmInfo.html?id=OSUC 181064
urn:lsid:biosci.ohio-state.edu:osuc_occurrences:OSUC__181065	en	PreservedSpecimen	OSUC 181065	urn:lsid:biosci.ohio-state.edu:osuc_names:241271	Trichoteleia tahotra	male	adult	1	CASC	[MADAGASCAR: Fianarantsoa, Massif de Andringitra, 20 km S. Ambalavao, 975m, 21°57.84'S 46°55.99'E; 7-19.xii.1999; M.E. Irwin etal.; MT]	Andringitra Mountains, 21°57.84'S 46°55.99'E, 975m, 20km S Ambalavao, Fianarantsoa Auto. Prov., Madagascar	-21.964	46.9332	label	Madagascar	Fianarantsoa				7 December 1999 - 19 December 1999	Irwin, M. E. (Michael E.) et al.	malaise trap	Talamas, E. (Elijah)	2008	Paratype			http://hol.osu.edu/spmInfo.html?id=OSUC 181065
urn:lsid:biosci.ohio-state.edu:osuc_occurrences:OSUC__181066	en	PreservedSpecimen	OSUC 181066	urn:lsid:biosci.ohio-state.edu:osuc_names:241271	Trichoteleia tahotra	male	adult	1	CASC	[MADAGASCAR: Fianarantsoa, 7 KM se. Andasibe Nat.Park, 18°57.76'S 48°27.16'E; 5.xii.1999; M.E. Irwin etal.; MT]	7km SE Mantadia (Andasibe) National Park, 18°57.76'S 48°27.16'E, Toamasina Auto. Prov., Madagascar	-18.9627	48.4527	label	Madagascar	Toamasina			Andasibe is a variant name for Mantadia N.P.; locality is not in Antananarivo but Toamasina Prov.	5 December 1999	Irwin, M. E. (Michael E.) et al.	malaise trap	Talamas, E. (Elijah)	2008	Paratype			http://hol.osu.edu/spmInfo.html?id=OSUC 181066
urn:lsid:biosci.ohio-state.edu:osuc_occurrences:OSUC__181067	en	PreservedSpecimen	OSUC 181067	urn:lsid:biosci.ohio-state.edu:osuc_names:243406	Trichoteleia subtilis	male	adult	1	CASC	[MADAGASCAR: Fianarantsoa, Ranomafana Nat. Park, Belle Vue trail, 1150m, 21°15.99'S 47°25.21'E; 8-20.xii.1999; ME Irwin]	Ranomafana National Park, 21°15.99'S 47°25.21'E, 1150m, Belle Vue trail, Fianarantsoa Auto. Prov., Madagascar	-21.2665	47.4202	label	Madagascar	Fianarantsoa				8 December 1999 - 20 December 1999	Irwin, M. E. (Michael E.)	none specified	Talamas, E. (Elijah)	2009	Paratype			http://hol.osu.edu/spmInfo.html?id=OSUC 181067
urn:lsid:biosci.ohio-state.edu:osuc_occurrences:OSUC__181068	en	PreservedSpecimen	OSUC 181068	urn:lsid:biosci.ohio-state.edu:osuc_names:243406	Trichoteleia subtilis	male	adult	1	CASC	[MADAGASCAR: Fianarantsoa, Ranomafana Nat. Park, Belle Vue trail, 1150m, 21°15.99'S 47°25.21'E; 8-20.xii.1999; ME Irwin]	Ranomafana National Park, 21°15.99'S 47°25.21'E, 1150m, Belle Vue trail, Fianarantsoa Auto. Prov., Madagascar	-21.2665	47.4202	label	Madagascar	Fianarantsoa				8 December 1999 - 20 December 1999	Irwin, M. E. (Michael E.)	none specified	Talamas, E. (Elijah)	2009	Paratype			http://hol.osu.edu/spmInfo.html?id=OSUC 181068
urn:lsid:biosci.ohio-state.edu:osuc_occurrences:CASENT__2134005	en	PreservedSpecimen	CASENT 2134005	urn:lsid:biosci.ohio-state.edu:osuc_names:241279	Trichoteleia jiro	male	adult	1	CASC	[12°30'52"S 49°10'53"E MADAGASCAR: Prov. d'Antsiranana, PN Mont. d'Ambre, 11-12.ii.2001 MT, 960m, Harin'Hala MA-01-01A-06]	Montagne d'Ambre National Park, 12°30'52"S 49°10'53"E, 960m, MA-01-01A-06, Antsiranana Auto. Prov., Madagascar	-12.5144	49.1814	label	Madagascar	Antsiranana				11 February 2001 - 12 February 2001	Harin'Hala	malaise trap	Talamas, E. (Elijah)	2009	Paratype			http://hol.osu.edu/spmInfo.html?id=CASENT 2134005
urn:lsid:biosci.ohio-state.edu:osuc_occurrences:OSUC__265214	en	PreservedSpecimen	OSUC 265214	urn:lsid:biosci.ohio-state.edu:osuc_names:238242	Trichoteleia rugifrons	male	adult	1	OSUC	E148; [MADAGASCAR: Province Antananarivo, 46 km NE of Ankazobe: Ambohitantely 18° 11.88' S, 47° 16.89' E, 15 Oct - 1 Nov 2004] [California Acad of Sciences, colls: M. Irwin, F. Parker & R. Harin'Hala, malaise trap in sclerophyl forest, elev, 700 m MA-27-19]	Ambohitantely Special Reserve, 18°11.88'S 47°16.89'E, 700m, MA-27-19, sclerophyll forest, 46km NE Ankazobe, Antananarivo Auto. Prov., Madagascar	-18.198	47.2815	label	Madagascar	Antananarivo				15 October 2004 - 1 November 2004	Irwin, M., Parker, F. (Fred) & Harin'Hala, R. (Rin'ha)	malaise trap	Talamas, E. (Elijah)	2009		sclerophyll forest		http://hol.osu.edu/spmInfo.html?id=OSUC 265214
urn:lsid:biosci.ohio-state.edu:osuc_occurrences:CASENT__2134201	en	PreservedSpecimen	CASENT 2134201	urn:lsid:biosci.ohio-state.edu:osuc_names:241276	Trichoteleia prima	female	adult	1	CASC	[14°18'32"S 47°54'52"E MADAGASCAR: Prov. d'Antsiranana 120m Foret d'Anabohazo, 11-16.iii.2001] [21.6km 247°WSW Maromandia, sifted litter trop. dry forest, Fisher, Griswold etal. BLF3338]	Anabohazo Forest, 14°18'32"S 47°54'52"E, 120m, BLF3338, tropical dry forest, 21.6km (247°) WSW Maromandia, Antsiranana Auto. Prov., Madagascar	-14.3089	47.9144	label	Madagascar	Antsiranana				11 March 2001 - 16 March 2001	Fisher, Griswold et al.	sifted litter	Talamas, E. (Elijah)	2008	Paratype	tropical dry forest		http://hol.osu.edu/spmInfo.html?id=CASENT 2134201
urn:lsid:biosci.ohio-state.edu:osuc_occurrences:OSUC__262099	en	PreservedSpecimen	OSUC 262099	urn:lsid:biosci.ohio-state.edu:osuc_names:241271	Trichoteleia tahotra	male	adult	1	CNCI	[MADAGASCAR: 6.9 km NE,Ambanizama 15°34'S 50°00'E, 825m B.L. Fisher, sifted litter]	6.9km NE Ambanizana, 15°34'S 50°00'E, 825m, Toamasina Auto Prov., Madagascar	-15.5667	50	label	Madagascar	Toamasina				No Date	Fisher, B. L. (Brian L.)	sifted litter	Talamas, E. (Elijah)	2009	Paratype			http://hol.osu.edu/spmInfo.html?id=OSUC 262099
urn:lsid:biosci.ohio-state.edu:osuc_occurrences:CASENT__2043861	en	PreservedSpecimen	CASENT 2043861	urn:lsid:biosci.ohio-state.edu:osuc_names:264100	Trichoteleia eburata	female	adult	1	CASC	[12°57'46"S45°09'01"E MAYOTTE: Dapani, el. 135m, 2-4.xii.2007 sifted litter in rainforest coll.:B.L. Fisher et al. BLF19060]	Dapani, 12°57'46"S 45°09'01"E, 135m, BLF19060, litter / rainforest, Mayotte	-12.9628	45.1503	label	Mayotte			Dapani		2 December 2007 - 4 December 2007	Fisher, B. L. (Brian L.) et al.	sifted litter	Talamas, E. (Elijah)	2010	Holotype	litter; rainforest		http://hol.osu.edu/spmInfo.html?id=CASENT 2043861
urn:lsid:biosci.ohio-state.edu:osuc_occurrences:CASENT__2043941	en	PreservedSpecimen	CASENT 2043941	urn:lsid:biosci.ohio-state.edu:osuc_names:241270	Trichoteleia quazii	female	adult	1	OSUC	[21°13.57'S 47°22.19'E MADAGASCAR: Prov. Fianarantsoa 1100m, PN Ranomafana Vohiparara 4-12.ii.02 Harin'Hala MT, MA02-09A-15]	Ranomafana National Park, 21°13.57'S 47°22.19'E, 1100m, MA-02-09A-15, high altitude rainforest, broken bridge, Vohiparara, Fianarantsoa Auto. Prov., Madagascar	-21.2262	47.3698	label	Madagascar	Fianarantsoa				4 February 2002 - 12 February 2002	Harin'Hala, R. (Rin'ha)	malaise trap	Talamas, E. (Elijah)	2008	Paratype	high altitude rainforest		http://hol.osu.edu/spmInfo.html?id=CASENT 2043941
urn:lsid:biosci.ohio-state.edu:osuc_occurrences:CASENT__2043942	en	PreservedSpecimen	CASENT 2043942	urn:lsid:biosci.ohio-state.edu:osuc_names:241293	Trichoteleia hemlyae	female	adult	1	CASC	[21°13.57'S 47°22.19'E MADAGASCAR: Prov. Fianarantsoa 1100m, PN Ranomafana Vohiparara 4-12.ii.02 Harin'Hala MT, MA02-09A-15]	Ranomafana National Park, 21°13.57'S 47°22.19'E, 1100m, MA-02-09A-15, high altitude rainforest, broken bridge, Vohiparara, Fianarantsoa Auto. Prov., Madagascar	-21.2262	47.3698	label	Madagascar	Fianarantsoa				4 February 2002 - 12 February 2002	Harin'Hala, R. (Rin'ha)	malaise trap	Talamas, E. (Elijah)	2008	Paratype	high altitude rainforest		http://hol.osu.edu/spmInfo.html?id=CASENT 2043942
urn:lsid:biosci.ohio-state.edu:osuc_occurrences:CASENT__2043960	en	PreservedSpecimen	CASENT 2043960	urn:lsid:biosci.ohio-state.edu:osuc_names:241286	Trichoteleia tigris	female	adult	1	CASC	[21°15.05'S 47°24.43'E MADAGASCAR:Prov. Fianarantsoa 1130m, PN Ranomafana, radio tower 18-27.ii.03 Harin'Hala MT, MA02-09B-53]	Ranomafana National Park, 21°15.05'S 47°24.43'E, 1130m, MA-02-09B-53, forest edge / mixed tropical forest, radio tower, Fianarantsoa Auto. Prov., Madagascar	-21.2508	47.4072	label	Madagascar	Fianarantsoa				18 February 2003 - 27 February 2003	Harin'Hala, R. (Rin'ha)	malaise trap	Talamas, E. (Elijah)	2008	Holotype	forest edge; mixed tropical forest		http://hol.osu.edu/spmInfo.html?id=CASENT 2043960
urn:lsid:biosci.ohio-state.edu:osuc_occurrences:CASENT__2118402	en	PreservedSpecimen	CASENT 2118402	urn:lsid:biosci.ohio-state.edu:osuc_names:241272	Trichoteleia nify	male	adult	1	CASC	[21°15.99'S 47°25.21'E MADAGASCAR: Prov. Fianarantsoa 1020m, PN Ranomafana Bellevue at Talatakely 15-22.xi.01 MT Harin'Hala MA02-09C03]	Ranomafana National Park, 21°15.99'S 47°25.21'E, 1020m, MA-02-09C-03, secondary tropical forest, Bellevue, Talatakely, Fianarantsoa Auto. Prov., Madagascar	-21.2665	47.4202	label	Madagascar	Fianarantsoa				15 November 2001 - 22 November 2001	Harin'Hala, R. (Rin'ha)	malaise trap	Talamas, E. (Elijah)	2008	Paratype	secondary tropical forest		http://hol.osu.edu/spmInfo.html?id=CASENT 2118402
urn:lsid:biosci.ohio-state.edu:osuc_occurrences:CASENT__2118405	en	PreservedSpecimen	CASENT 2118405	urn:lsid:biosci.ohio-state.edu:osuc_names:241272	Trichoteleia nify	male	adult	1	CASC	[21°15.99'S 47°25.21'E MADAGASCAR: Prov. Fianarantsoa 1020m, PN Ranomafana Bellevue at Talatakely 15-22.xi.01 MT Harin'Hala MA02-09C03]	Ranomafana National Park, 21°15.99'S 47°25.21'E, 1020m, MA-02-09C-03, secondary tropical forest, Bellevue, Talatakely, Fianarantsoa Auto. Prov., Madagascar	-21.2665	47.4202	label	Madagascar	Fianarantsoa				15 November 2001 - 22 November 2001	Harin'Hala, R. (Rin'ha)	malaise trap	Talamas, E. (Elijah)	2008	Paratype	secondary tropical forest		http://hol.osu.edu/spmInfo.html?id=CASENT 2118405
urn:lsid:biosci.ohio-state.edu:osuc_occurrences:CASENT__2118406	en	PreservedSpecimen	CASENT 2118406	urn:lsid:biosci.ohio-state.edu:osuc_names:241293	Trichoteleia hemlyae	male	adult	1	CASC	[21°15.99'S 47°25.21'E MADAGASCAR: Prov. Fianarantsoa 1020m, PN Ranomafana Bellevue at Talatakely 15-22.xi.01 MT Harin'Hala MA02-09C03]	Ranomafana National Park, 21°15.99'S 47°25.21'E, 1020m, MA-02-09C-03, secondary tropical forest, Bellevue, Talatakely, Fianarantsoa Auto. Prov., Madagascar	-21.2665	47.4202	label	Madagascar	Fianarantsoa				15 November 2001 - 22 November 2001	Harin'Hala, R. (Rin'ha)	malaise trap	Talamas, E. (Elijah)	2008	Paratype	secondary tropical forest		http://hol.osu.edu/spmInfo.html?id=CASENT 2118406
urn:lsid:biosci.ohio-state.edu:osuc_occurrences:CASENT__2118407	en	PreservedSpecimen	CASENT 2118407	urn:lsid:biosci.ohio-state.edu:osuc_names:241293	Trichoteleia hemlyae	male	adult	1	OSUC	[21°15.99'S 47°25.21'E MADAGASCAR: Prov. Fianarantsoa 1020m, PN Ranomafana Bellevue at Talatakely 15-22.xi.01 MT Harin'Hala MA02-09C03]	Ranomafana National Park, 21°15.99'S 47°25.21'E, 1020m, MA-02-09C-03, secondary tropical forest, Bellevue, Talatakely, Fianarantsoa Auto. Prov., Madagascar	-21.2665	47.4202	label	Madagascar	Fianarantsoa				15 November 2001 - 22 November 2001	Harin'Hala, R. (Rin'ha)	malaise trap	Talamas, E. (Elijah)	2008	Paratype	secondary tropical forest		http://hol.osu.edu/spmInfo.html?id=CASENT 2118407
urn:lsid:biosci.ohio-state.edu:osuc_occurrences:CASENT__2118409	en	PreservedSpecimen	CASENT 2118409	urn:lsid:biosci.ohio-state.edu:osuc_names:241293	Trichoteleia hemlyae	male	adult	1	CASC	[21°15.99'S 47°25.21'E MADAGASCAR: Prov. Fianarantsoa 1020m, PN Ranomafana Bellevue at Talatakely 15-22.xi.01 MT Harin'Hala MA02-09C03]	Ranomafana National Park, 21°15.99'S 47°25.21'E, 1020m, MA-02-09C-03, secondary tropical forest, Bellevue, Talatakely, Fianarantsoa Auto. Prov., Madagascar	-21.2665	47.4202	label	Madagascar	Fianarantsoa				15 November 2001 - 22 November 2001	Harin'Hala, R. (Rin'ha)	malaise trap	Talamas, E. (Elijah)	2008	Paratype	secondary tropical forest		http://hol.osu.edu/spmInfo.html?id=CASENT 2118409
urn:lsid:biosci.ohio-state.edu:osuc_occurrences:CASENT__2118410	en	PreservedSpecimen	CASENT 2118410	urn:lsid:biosci.ohio-state.edu:osuc_names:243406	Trichoteleia subtilis	male	adult	1	OSUC	[21°15.99'S 47°25.21'E MADAGASCAR: Prov. Fianarantsoa 1020m, PN Ranomafana Bellevue at Talatakely 15-22.xi.01 MT Harin'Hala MA02-09C03]	Ranomafana National Park, 21°15.99'S 47°25.21'E, 1020m, MA-02-09C-03, secondary tropical forest, Bellevue, Talatakely, Fianarantsoa Auto. Prov., Madagascar	-21.2665	47.4202	label	Madagascar	Fianarantsoa				15 November 2001 - 22 November 2001	Harin'Hala, R. (Rin'ha)	malaise trap	Talamas, E. (Elijah)	2008	Paratype	secondary tropical forest		http://hol.osu.edu/spmInfo.html?id=CASENT 2118410
urn:lsid:biosci.ohio-state.edu:osuc_occurrences:CASENT__2118411	en	PreservedSpecimen	CASENT 2118411	urn:lsid:biosci.ohio-state.edu:osuc_names:243406	Trichoteleia subtilis	male	adult	1	CASC	[21°15.99'S 47°25.21'E MADAGASCAR: Prov. Fianarantsoa 1020m, PN Ranomafana Bellevue at Talatakely 15-22.xi.01 MT Harin'Hala MA02-09C03]	Ranomafana National Park, 21°15.99'S 47°25.21'E, 1020m, MA-02-09C-03, secondary tropical forest, Bellevue, Talatakely, Fianarantsoa Auto. Prov., Madagascar	-21.2665	47.4202	label	Madagascar	Fianarantsoa				15 November 2001 - 22 November 2001	Harin'Hala, R. (Rin'ha)	malaise trap	Talamas, E. (Elijah)	2008	Paratype	secondary tropical forest		http://hol.osu.edu/spmInfo.html?id=CASENT 2118411
urn:lsid:biosci.ohio-state.edu:osuc_occurrences:CASENT__2118412	en	PreservedSpecimen	CASENT 2118412	urn:lsid:biosci.ohio-state.edu:osuc_names:5508	Trichoteleia pauliani	male	adult	1	CASC	[21°15.99'S 47°25.21'E MADAGASCAR: Prov. Fianarantsoa 1020m, PN Ranomafana Bellevue at Talatakely 15-22.xi.01 MT Harin'Hala MA02-09C03]	Ranomafana National Park, 21°15.99'S 47°25.21'E, 1020m, MA-02-09C-03, secondary tropical forest, Bellevue, Talatakely, Fianarantsoa Auto. Prov., Madagascar	-21.2665	47.4202	label	Madagascar	Fianarantsoa				15 November 2001 - 22 November 2001	Harin'Hala, R. (Rin'ha)	malaise trap	Talamas, E. (Elijah)	2010		secondary tropical forest		http://hol.osu.edu/spmInfo.html?id=CASENT 2118412
urn:lsid:biosci.ohio-state.edu:osuc_occurrences:CASENT__2118414	en	PreservedSpecimen	CASENT 2118414	urn:lsid:biosci.ohio-state.edu:osuc_names:241293	Trichoteleia hemlyae	male	adult	1	OSUC	[21°15.99'S 47°25.21'E MADAGASCAR: Prov. Fianarantsoa 1020m, PN Ranomafana Bellevue at Talatakely 15-22.xi.01 MT Harin'Hala MA02-09C03]	Ranomafana National Park, 21°15.99'S 47°25.21'E, 1020m, MA-02-09C-03, secondary tropical forest, Bellevue, Talatakely, Fianarantsoa Auto. Prov., Madagascar	-21.2665	47.4202	label	Madagascar	Fianarantsoa				15 November 2001 - 22 November 2001	Harin'Hala, R. (Rin'ha)	malaise trap	Talamas, E. (Elijah)	2008	Paratype	secondary tropical forest		http://hol.osu.edu/spmInfo.html?id=CASENT 2118414
urn:lsid:biosci.ohio-state.edu:osuc_occurrences:CASENT__2118415	en	PreservedSpecimen	CASENT 2118415	urn:lsid:biosci.ohio-state.edu:osuc_names:241293	Trichoteleia hemlyae	male	adult	1	CASC	[21°15.99'S 47°25.21'E MADAGASCAR: Prov. Fianarantsoa 1020m, PN Ranomafana Bellevue at Talatakely 15-22.xi.01 MT Harin'Hala MA02-09C03]	Ranomafana National Park, 21°15.99'S 47°25.21'E, 1020m, MA-02-09C-03, secondary tropical forest, Bellevue, Talatakely, Fianarantsoa Auto. Prov., Madagascar	-21.2665	47.4202	label	Madagascar	Fianarantsoa				15 November 2001 - 22 November 2001	Harin'Hala, R. (Rin'ha)	malaise trap	Talamas, E. (Elijah)	2008	Paratype	secondary tropical forest		http://hol.osu.edu/spmInfo.html?id=CASENT 2118415
urn:lsid:biosci.ohio-state.edu:osuc_occurrences:CASENT__2118416	en	PreservedSpecimen	CASENT 2118416	urn:lsid:biosci.ohio-state.edu:osuc_names:241293	Trichoteleia hemlyae	female	adult	1	CASC	[21°15.99'S 47°25.21'E MADAGASCAR: Prov. Fianarantsoa 1020m, PN Ranomafana Bellevue at Talatakely 15-22.xi.01 MT Harin'Hala MA02-09C03]	Ranomafana National Park, 21°15.99'S 47°25.21'E, 1020m, MA-02-09C-03, secondary tropical forest, Bellevue, Talatakely, Fianarantsoa Auto. Prov., Madagascar	-21.2665	47.4202	label	Madagascar	Fianarantsoa				15 November 2001 - 22 November 2001	Harin'Hala, R. (Rin'ha)	malaise trap	Talamas, E. (Elijah)	2008	Paratype	secondary tropical forest		http://hol.osu.edu/spmInfo.html?id=CASENT 2118416
urn:lsid:biosci.ohio-state.edu:osuc_occurrences:CASENT__2118419	en	PreservedSpecimen	CASENT 2118419	urn:lsid:biosci.ohio-state.edu:osuc_names:238242	Trichoteleia rugifrons	female	adult	1	CASC	[21°15.99'S 47°25.21'E MADAGASCAR: Prov. Fianarantsoa 1020m, PN Ranomafana Bellevue at Talatakely 15-22.xi.01 MT Harin'Hala MA02-09C03]	Ranomafana National Park, 21°15.99'S 47°25.21'E, 1020m, MA-02-09C-03, secondary tropical forest, Bellevue, Talatakely, Fianarantsoa Auto. Prov., Madagascar	-21.2665	47.4202	label	Madagascar	Fianarantsoa				15 November 2001 - 22 November 2001	Harin'Hala, R. (Rin'ha)	malaise trap	Talamas, E. (Elijah)	2008	Paratype	secondary tropical forest		http://hol.osu.edu/spmInfo.html?id=CASENT 2118419
urn:lsid:biosci.ohio-state.edu:osuc_occurrences:CASENT__2118423	en	PreservedSpecimen	CASENT 2118423	urn:lsid:biosci.ohio-state.edu:osuc_names:241293	Trichoteleia hemlyae	male	adult	1	CASC	[21°15.99'S 47°25.21'E MADAGASCAR: Prov. Fianarantsoa 1020m, PN Ranomafana Bellevue at Talatakely 15-22.xi.01 MT Harin'Hala MA02-09C03]	Ranomafana National Park, 21°15.99'S 47°25.21'E, 1020m, MA-02-09C-03, secondary tropical forest, Bellevue, Talatakely, Fianarantsoa Auto. Prov., Madagascar	-21.2665	47.4202	label	Madagascar	Fianarantsoa				15 November 2001 - 22 November 2001	Harin'Hala, R. (Rin'ha)	malaise trap	Talamas, E. (Elijah)	2008	Paratype	secondary tropical forest		http://hol.osu.edu/spmInfo.html?id=CASENT 2118423
urn:lsid:biosci.ohio-state.edu:osuc_occurrences:CASENT__2136190	en	PreservedSpecimen	CASENT 2136190	urn:lsid:biosci.ohio-state.edu:osuc_names:243408	Trichoteleia bicolor	male	adult	1	CASC	[22°37.60'S 45°21.49'E MADAGASCAR: Prov. Fianarantsoa, nr Isalo National Park, 750m] [stream E of Interpretive Center 7-15.iv.2002 MT, open area Harin'Hala MA-02-11A-23]	nr. Isalo National Park, 22°37.60'S 45°21.49'E, 750m, MA-02-11A-23, stream / open area, E of Interpretive Center, Fianarantsoa Auto. Prov., Madagascar	-22.6267	45.3582	label	Madagascar	Fianarantsoa				7 April 2002 - 15 April 2002	Harin'Hala, R. (Rin'ha)	malaise trap	Talamas, E. (Elijah)	2008	Paratype	stream; open area		http://hol.osu.edu/spmInfo.html?id=CASENT 2136190
urn:lsid:biosci.ohio-state.edu:osuc_occurrences:CASENT__2136193	en	PreservedSpecimen	CASENT 2136193	urn:lsid:biosci.ohio-state.edu:osuc_names:5508	Trichoteleia pauliani	male	adult	1	OSUC	[21°15.99'S 47°25.21'E MADAGASCAR:Prov. Fianarantsoa 1020m PN Ranomafana, Belle Vue, Talatakely 10-14.i.02 MT, Harin'Hala MA02-09C11]	Ranomafana National Park, 21°15.99'S 47°25.21'E, 1020m, MA-02-09C-11, secondary tropical forest, Bellevue, Talatakely, Fianarantsoa Auto. Prov., Madagascar	-21.2665	47.4202	label	Madagascar	Fianarantsoa				10 January 2002 - 14 January 2002	Harin'Hala, R. (Rin'ha)	malaise trap	Talamas, E. (Elijah)	2010		secondary tropical forest		http://hol.osu.edu/spmInfo.html?id=CASENT 2136193
urn:lsid:biosci.ohio-state.edu:osuc_occurrences:CASENT__2136194	en	PreservedSpecimen	CASENT 2136194	urn:lsid:biosci.ohio-state.edu:osuc_names:241293	Trichoteleia hemlyae	male	adult	1	OSUC	[21°15.99'S 47°25.21'E MADAGASCAR:Prov. Fianarantsoa 1020m PN Ranomafana, Belle Vue, Talatakely 10-14.i.02 MT, Harin'Hala MA02-09C11]	Ranomafana National Park, 21°15.99'S 47°25.21'E, 1020m, MA-02-09C-11, secondary tropical forest, Bellevue, Talatakely, Fianarantsoa Auto. Prov., Madagascar	-21.2665	47.4202	label	Madagascar	Fianarantsoa				10 January 2002 - 14 January 2002	Harin'Hala, R. (Rin'ha)	malaise trap	Talamas, E. (Elijah)	2008	Paratype	secondary tropical forest		http://hol.osu.edu/spmInfo.html?id=CASENT 2136194
urn:lsid:biosci.ohio-state.edu:osuc_occurrences:CASENT__2136213	en	PreservedSpecimen	CASENT 2136213	urn:lsid:biosci.ohio-state.edu:osuc_names:241291	Trichoteleia afo	male	adult	1	CASC	[12°17.17'S 49°22.00'E MADAGASCAR: Province Antsiranana, white dunes 3kmW Sakalava Beach] [21-23.i.2001 malaise trap 40m M. Irwin, E. Schlinger & R. Harin'Hala collectors MA-01-03-01]	3km W Sakalava Beach, 12°17.17'S 49°22.00'E, 40m, MA-01-03-01, white dunes, Antsiranana Auto. Prov., Madagascar	-12.2862	49.3667	label	Madagascar	Antsiranana				21 January 2001 - 23 January 2001	Irwin, M., Schlinger, E. & Harin'Hala, R. (Rin'ha)	malaise trap	Talamas, E. (Elijah)	2008	Paratype	white dunes		http://hol.osu.edu/spmInfo.html?id=CASENT 2136213
urn:lsid:biosci.ohio-state.edu:osuc_occurrences:CASENT__2136214	en	PreservedSpecimen	CASENT 2136214	urn:lsid:biosci.ohio-state.edu:osuc_names:241291	Trichoteleia afo	male	adult	1	CASC	[12°17.17'S 49°22.00'E MADAGASCAR: Province Antsiranana, white dunes 3kmW Sakalava Beach] [21-23.i.2001 malaise trap 40m M. Irwin, E. Schlinger & R. Harin'Hala collectors MA-01-03-01]	3km W Sakalava Beach, 12°17.17'S 49°22.00'E, 40m, MA-01-03-01, white dunes, Antsiranana Auto. Prov., Madagascar	-12.2862	49.3667	label	Madagascar	Antsiranana				21 January 2001 - 23 January 2001	Irwin, M., Schlinger, E. & Harin'Hala, R. (Rin'ha)	malaise trap	Talamas, E. (Elijah)	2008	Paratype	white dunes		http://hol.osu.edu/spmInfo.html?id=CASENT 2136214
urn:lsid:biosci.ohio-state.edu:osuc_occurrences:CASENT__2136215	en	PreservedSpecimen	CASENT 2136215	urn:lsid:biosci.ohio-state.edu:osuc_names:241291	Trichoteleia afo	male	adult	1	CASC	[12°17.17'S 49°22.00'E MADAGASCAR: Province Antsiranana, white dunes 3kmW Sakalava Beach] [21-23.i.2001 malaise trap 40m M. Irwin, E. Schlinger & R. Harin'Hala collectors MA-01-03-01]	3km W Sakalava Beach, 12°17.17'S 49°22.00'E, 40m, MA-01-03-01, white dunes, Antsiranana Auto. Prov., Madagascar	-12.2862	49.3667	label	Madagascar	Antsiranana				21 January 2001 - 23 January 2001	Irwin, M., Schlinger, E. & Harin'Hala, R. (Rin'ha)	malaise trap	Talamas, E. (Elijah)	2008	Paratype	white dunes		http://hol.osu.edu/spmInfo.html?id=CASENT 2136215
urn:lsid:biosci.ohio-state.edu:osuc_occurrences:CASENT__2136216	en	PreservedSpecimen	CASENT 2136216	urn:lsid:biosci.ohio-state.edu:osuc_names:241291	Trichoteleia afo	male	adult	1	CASC	[12°17.17'S 49°22.00'E MADAGASCAR: Province Antsiranana, white dunes 3kmW Sakalava Beach] [21-23.i.2001 malaise trap 40m M. Irwin, E. Schlinger & R. Harin'Hala collectors MA-01-03-01]	3km W Sakalava Beach, 12°17.17'S 49°22.00'E, 40m, MA-01-03-01, white dunes, Antsiranana Auto. Prov., Madagascar	-12.2862	49.3667	label	Madagascar	Antsiranana				21 January 2001 - 23 January 2001	Irwin, M., Schlinger, E. & Harin'Hala, R. (Rin'ha)	malaise trap	Talamas, E. (Elijah)	2008	Paratype	white dunes		http://hol.osu.edu/spmInfo.html?id=CASENT 2136216
urn:lsid:biosci.ohio-state.edu:osuc_occurrences:CASENT__2136217	en	PreservedSpecimen	CASENT 2136217	urn:lsid:biosci.ohio-state.edu:osuc_names:241291	Trichoteleia afo	female	adult	1	CASC	[12°17.17'S 49°22.00'E MADAGASCAR: Province Antsiranana, white dunes 3kmW Sakalava Beach] [21-23.i.2001 malaise trap 40m M. Irwin, E. Schlinger & R. Harin'Hala collectors MA-01-03-01]	3km W Sakalava Beach, 12°17.17'S 49°22.00'E, 40m, MA-01-03-01, white dunes, Antsiranana Auto. Prov., Madagascar	-12.2862	49.3667	label	Madagascar	Antsiranana				21 January 2001 - 23 January 2001	Irwin, M., Schlinger, E. & Harin'Hala, R. (Rin'ha)	malaise trap	Talamas, E. (Elijah)	2008	Paratype	white dunes		http://hol.osu.edu/spmInfo.html?id=CASENT 2136217
urn:lsid:biosci.ohio-state.edu:osuc_occurrences:CASENT__2136251	en	PreservedSpecimen	CASENT 2136251	urn:lsid:biosci.ohio-state.edu:osuc_names:241278	Trichoteleia orona	female	adult	1	CASC	[21°15.99'S 47°25.21'E MADAGASCAR: Province Fianarantsoa, 1020m PN Ranomafana, Belle Vue, Talatakely 4-14.vii.02 MT Harin'Hala MA02-09C-34]	Ranomafana National Park, 21°15.99'S 47°25.21'E, 1020m, MA-02-09C-34, secondary tropical forest, Bellevue, Talatakely, Fianarantsoa Auto. Prov., Madagascar	-21.2665	47.4202	label	Madagascar	Fianarantsoa				4 July 2002 - 14 July 2002	Harin'Hala, R. (Rin'ha)	malaise trap	Talamas, E. (Elijah)	2008	Paratype	secondary tropical forest		http://hol.osu.edu/spmInfo.html?id=CASENT 2136251
urn:lsid:biosci.ohio-state.edu:osuc_occurrences:CASENT__2136274	en	PreservedSpecimen	CASENT 2136274	urn:lsid:biosci.ohio-state.edu:osuc_names:241293	Trichoteleia hemlyae	male	adult	1	CASC	[21°15.99'S 47°25.21'E MADAGASCAR: Prov. Fianarantsoa,Belle Vue at Talatakely, 5-13.v.02 MT Harin'Hala MA02-09C28]	Ranomafana National Park, 21°15.99'S 47°25.21'E, 1020m, MA-02-09C-28, secondary tropical forest, Bellevue, Talatakely, Fianarantsoa Auto. Prov., Madagascar	-21.2665	47.4202	label	Madagascar	Fianarantsoa				5 May 2002 - 13 May 2002	Harin'Hala	malaise trap	Talamas, E. (Elijah)	2009	Paratype	secondary tropical forest		http://hol.osu.edu/spmInfo.html?id=CASENT 2136274
urn:lsid:biosci.ohio-state.edu:osuc_occurrences:CASENT__2136417	en	PreservedSpecimen	CASENT 2136417	urn:lsid:biosci.ohio-state.edu:osuc_names:241279	Trichoteleia jiro	male	adult	1	CASC	[18°55.58'S 48°24.47'E MADAGASCAR: Prov. Toamasina bot.garden nr entrance AndasibeNP 2-8.x.01 Harin'Hala, MT 1025m MA-01-08B-14]	Mantadia (Andasibe) National Park, 18°55.58'S 48°24.47'E, 1025m, MA-01-08B-14, tropical forest, botanical garden nr. entrance, Toamasina Auto. Prov., Madagascar	-18.9263	48.4078	label	Madagascar	Toamasina			Andasibe is a variant name for Mantadia N.P.	2 October 2001 - 8 October 2001	Harin'Hala, R. (Rin'ha)	malaise trap	Talamas, E. (Elijah)	2008	Paratype	tropical forest		http://hol.osu.edu/spmInfo.html?id=CASENT 2136417
urn:lsid:biosci.ohio-state.edu:osuc_occurrences:CASENT__2136418	en	PreservedSpecimen	CASENT 2136418	urn:lsid:biosci.ohio-state.edu:osuc_names:5508	Trichoteleia pauliani	female	adult	1	CASC	[18°55.59'S 48°24.47'E MADAGASCAR: Prov. Toamasina bot.garden nr entrance AndasibeNP 2-8.x.01 Harin'Hala, MT 1025m MA-01-08B-14]	Mantadia (Andasibe) National Park, 18°55.58'S 48°24.47'E, 1025m, MA-01-08B-14, tropical forest, botanical garden nr. entrance, Toamasina Auto. Prov., Madagascar	-18.9263	48.4078	label	Madagascar	Toamasina			Andasibe is a variant name for Mantadia N.P.	2 October 2001 - 8 October 2001	Harin'Hala, R. (Rin'ha)	malaise trap	Talamas, E. (Elijah)	2010		tropical forest		http://hol.osu.edu/spmInfo.html?id=CASENT 2136418
urn:lsid:biosci.ohio-state.edu:osuc_occurrences:CASENT__2134796	en	PreservedSpecimen	CASENT 2134796	urn:lsid:biosci.ohio-state.edu:osuc_names:238234	Trichoteleia irwini	female	adult	1	OSUC	[MADAGASCAR:21°17'24"S 47°26'00"E Fianarantsoa, Parc Nat. de Ranomafana, Vatoharanana River,4.1km 231°SW Ranomafana] [1100m, 27-31.iii.2003, MT montane rainfor., Fisher, Griswold et al. BLF8397]	Ranomafana National Park, 21°17'24"S 47°26'00"E, 1100m, BLF8397, montane rainforest, Vatoharanana River, 4.1km (231°) SW Ranomafana, Fianarantsoa Auto. Prov., Madagascar	-21.29	47.4333	label	Madagascar	Fianarantsoa				27 March 2003 - 31 March 2003	Fisher, Griswold et al.	malaise trap	Talamas, E. (Elijah)	2008	Paratype	montane rainforest		http://hol.osu.edu/spmInfo.html?id=CASENT 2134796
urn:lsid:biosci.ohio-state.edu:osuc_occurrences:CASENT__2134804	en	PreservedSpecimen	CASENT 2134804	urn:lsid:biosci.ohio-state.edu:osuc_names:241291	Trichoteleia afo	male	adult	1	CASC	[12°31'S 49°11'E MADAGASCAR: Prov. Antsiranana, PN Mont. d'Ambre 19.iii-5.iv.01 Irwin,Schlinger,Harin'Hala 975m MT MA01-01B07]	Montagne d'Ambre National Park, 12°31'S 49°11'E, 975m, MA-01-01B-07, Antsiranana Auto. Prov., Madagascar	-12.5167	49.1833	label	Madagascar	Antsiranana				19 March 2001 - 5 April 2001	Irwin, Schlinger & Harin'Hala	malaise trap	Talamas, E. (Elijah)	2009	Paratype			http://hol.osu.edu/spmInfo.html?id=CASENT 2134804
urn:lsid:biosci.ohio-state.edu:osuc_occurrences:CASENT__2134839	en	PreservedSpecimen	CASENT 2134839	urn:lsid:biosci.ohio-state.edu:osuc_names:241291	Trichoteleia afo	male	adult	1	CASC	[12°31'S 49°11'E MADAGASCAR: Prov. Antsiranana, PN Mont. d'Ambre 19.iii-5.iv.01 Irwin,Schlinger,Harin'Hala 975m MT MA01-01B07]	Montagne d'Ambre National Park, 12°31'S 49°11'E, 975m, MA-01-01B-07, Antsiranana Auto. Prov., Madagascar	-12.5167	49.1833	label	Madagascar	Antsiranana				19 March 2001 - 5 April 2001	Irwin, Schlinger & Harin'Hala	malaise trap	Talamas, E. (Elijah)	2009	Paratype			http://hol.osu.edu/spmInfo.html?id=CASENT 2134839
urn:lsid:biosci.ohio-state.edu:osuc_occurrences:CASENT__2008587	en	PreservedSpecimen	CASENT 2008587	urn:lsid:biosci.ohio-state.edu:osuc_names:241274	Trichoteleia xantrox	female	adult	1	CASC	[MADAGASCAR: Province d'Antsiranana Parc National Montagne d'Ambre, 12.2 km 211° SSW of Joffreville elev 1300m 2-7 Feb 2001] [12° 35' 47" S 49° 9' 34" E coll. Fisher, Griswold et al. Calif. Academy of Sciences malaise trap in montane rainforest BLF2853]	Montagne d'Ambre National Park, 12°35'47"S 49°09'34"E, 1300m, BLF2853, montane rainforest, 12.2km (211°) SSW Ambohitra (Joffreville), Antsiranana Auto. Prov., Madagascar	-12.5964	49.1594	label	Madagascar	Antsiranana			Joffreville is a varinat name of Ambohitra	2 February 2001 - 7 February 2001	Fisher, Griswold et al.	malaise trap	Talamas, E. (Elijah)	2009	Paratype	montane rainforest		http://hol.osu.edu/spmInfo.html?id=CASENT 2008587
urn:lsid:biosci.ohio-state.edu:osuc_occurrences:CASENT__2136422	en	PreservedSpecimen	CASENT 2136422	urn:lsid:biosci.ohio-state.edu:osuc_names:241271	Trichoteleia tahotra	male	adult	1	CASC	[18°55.58'S48°24.47'E MADAGASCAR: Prov. Toamasina bot. garden nr entrance AndasibeNP 2-8.x.01 Harin'Hala, MT 1025m MA-01-08B-14]	Mantadia (Andasibe) National Park, 18°55.58'S 48°24.47'E, 1025m, MA-01-08B-14, tropical forest, botanical garden nr. entrance, Toamasina Auto. Prov., Madagascar	-18.9263	48.4078	label	Madagascar	Toamasina			Andasibe is a variant name for Mantadia N.P.	2 October 2001 - 8 October 2001	Harin'Hala, R. (Rin'ha)	malaise trap	Talamas, E. (Elijah)	2008	Paratype	tropical forest		http://hol.osu.edu/spmInfo.html?id=CASENT 2136422
urn:lsid:biosci.ohio-state.edu:osuc_occurrences:CASENT__2136542	en	PreservedSpecimen	CASENT 2136542	urn:lsid:biosci.ohio-state.edu:osuc_names:241273	Trichoteleia tezitra	female	adult	1	CASC	[22°50'36"S 044°42'36"E MADAGASCAR: Toliara Prov., PN de Zombitse, 19.8 km 84° E Sakaraha] [770m 5-9.ii.2003 Fisher, Griswold et al. sifted litter (leaf mold, rotten wood), tropical dry for. BLF7510]	Zombitse-Vohibasia National Park, 22°50'36"S 44°42'36"E, 770m, BLF7510, leaf mold / rotten wood / tropical dry forest, 19.8km (84°) E Sakaraha, Toliara Auto. Prov., Madagascar	-22.8433	44.71	label	Madagascar	Toliara			Zombitse-Vohibasia is the full name for Zombitse N.P.	5 February 2003 - 9 February 2003	Fisher, Griswold et al.	sifted litter	Talamas, E. (Elijah)	2008	Holotype	leaf mold; rotten wood; tropical dry forest		http://hol.osu.edu/spmInfo.html?id=CASENT 2136542
urn:lsid:biosci.ohio-state.edu:osuc_occurrences:CASENT__2136543	en	PreservedSpecimen	CASENT 2136543	urn:lsid:biosci.ohio-state.edu:osuc_names:241275	Trichoteleia bidentata	female	adult	1	CASC	[22°50'36"S 044°42'36"E MADAGASCAR: Toliara Prov., PN de Zombitse, 19.8 km 84° E Sakaraha] [770m 5-9.ii.2003 Fisher, Griswold et al. sifted litter (leaf mold, rotten wood), tropical dry for. BLF7510]	Zombitse-Vohibasia National Park, 22°50'36"S 44°42'36"E, 770m, BLF7510, leaf mold / rotten wood / tropical dry forest, 19.8km (84°) E Sakaraha, Toliara Auto. Prov., Madagascar	-22.8433	44.71	label	Madagascar	Toliara			Zombitse-Vohibasia is the full name for Zombitse N.P.	5 February 2003 - 9 February 2003	Fisher, Griswold et al.	sifted litter	Talamas, E. (Elijah)	2008	Holotype	leaf mold; rotten wood; tropical dry forest		http://hol.osu.edu/spmInfo.html?id=CASENT 2136543
urn:lsid:biosci.ohio-state.edu:osuc_occurrences:CASENT__2136571	en	PreservedSpecimen	CASENT 2136571	urn:lsid:biosci.ohio-state.edu:osuc_names:241271	Trichoteleia tahotra	female	adult	1	CASC	[12°20'S 49°15'E MADAGASCAR: Province d'Antsiranana, dry forest, 7kmN of Joffreville, 360m 7-27.iv.2001 Malaise trap Harin'Hala, MA-01-07-1D]	7km N Ambohitra (Joffreville), 12°20'S 49°15'E, 360m, MA-01-07-10, dry forest, Antsiranana Auto. Prov., Madagascar	-12.3333	49.25	label	Madagascar	Antsiranana			Joffreville is a varinat name of Ambohitra	7 April 2001 - 27 April 2001	Harin'Hala, R. (Rin'ha)	malaise trap	Talamas, E. (Elijah)	2008	Paratype	dry forest		http://hol.osu.edu/spmInfo.html?id=CASENT 2136571
urn:lsid:biosci.ohio-state.edu:osuc_occurrences:CASENT__2136575	en	PreservedSpecimen	CASENT 2136575	urn:lsid:biosci.ohio-state.edu:osuc_names:241271	Trichoteleia tahotra	male	adult	1	OSUC	[12°20'S 49°15'E MADAGASCAR: Province d'Antsiranana, dry forest, 7kmN of Joffreville, 360m 7-27.iv.2001 Malaise trap Harin'Hala, MA-01-07-1D]	7km N Ambohitra (Joffreville), 12°20'S 49°15'E, 360m, MA-01-07-10, dry forest, Antsiranana Auto. Prov., Madagascar	-12.3333	49.25	label	Madagascar	Antsiranana			Joffreville is a varinat name of Ambohitra	7 April 2001 - 27 April 2001	Harin'Hala, R. (Rin'ha)	malaise trap	Talamas, E. (Elijah)	2008	Paratype	dry forest		http://hol.osu.edu/spmInfo.html?id=CASENT 2136575
urn:lsid:biosci.ohio-state.edu:osuc_occurrences:CASENT__2136576	en	PreservedSpecimen	CASENT 2136576	urn:lsid:biosci.ohio-state.edu:osuc_names:241287	Trichoteleia janus	female	adult	1	CASC	[12°20'S 49°15'E MADAGASCAR: Province d'Antsiranana, dry forest, 7kmN of Joffreville, 360m 7-27.iv.2001 Malaise trap Harin'Hala, MA-01-07-1D]	7km N Ambohitra (Joffreville), 12°20'S 49°15'E, 360m, MA-01-07-10, dry forest, Antsiranana Auto. Prov., Madagascar	-12.3333	49.25	label	Madagascar	Antsiranana			Joffreville is a varinat name of Ambohitra	7 April 2001 - 27 April 2001	Harin'Hala, R. (Rin'ha)	malaise trap	Talamas, E. (Elijah)	2008	Paratype	dry forest		http://hol.osu.edu/spmInfo.html?id=CASENT 2136576
urn:lsid:biosci.ohio-state.edu:osuc_occurrences:CASENT__2136577	en	PreservedSpecimen	CASENT 2136577	urn:lsid:biosci.ohio-state.edu:osuc_names:241291	Trichoteleia afo	male	adult	1	CASC	[12°31'13"S 49°10'445"E MADAGASCAR: Province d'Antsiranana, Parc. Nat, Mont. d'Ambre 1125m 29.i-11.ii.2001 Malaise, R. Harin'Hala MA01-01D-03]	Montagne d'Ambre National Park, 12°31'13"S 49°10'45"E, 1125m, MA-01-01D-03, Antsiranana Auto. Prov., Madagascar	-12.5203	49.1792	label	Madagascar	Antsiranana				29 January 2001 - 11 February 2001	Harin'Hala, R. (Rin'ha)	malaise trap	Talamas, E. (Elijah)	2008	Paratype			http://hol.osu.edu/spmInfo.html?id=CASENT 2136577
urn:lsid:biosci.ohio-state.edu:osuc_occurrences:CASENT__2136579	en	PreservedSpecimen	CASENT 2136579	urn:lsid:biosci.ohio-state.edu:osuc_names:241291	Trichoteleia afo	female	adult	1	CASC	[12°20'S 49°15'E MADAGASCAR: Province d'Antsiranana, dry forest, 7kmN of Joffreville, 360m 7-27.iv.2001 Malaise trap Harin'Hala, MA-01-07-1D]	7km N Ambohitra (Joffreville), 12°20'S 49°15'E, 360m, MA-01-07-10, dry forest, Antsiranana Auto. Prov., Madagascar	-12.3333	49.25	label	Madagascar	Antsiranana			Joffreville is a varinat name of Ambohitra	7 April 2001 - 27 April 2001	Harin'Hala, R. (Rin'ha)	malaise trap	Talamas, E. (Elijah)	2008	Paratype	dry forest		http://hol.osu.edu/spmInfo.html?id=CASENT 2136579
urn:lsid:biosci.ohio-state.edu:osuc_occurrences:CASENT__2136582	en	PreservedSpecimen	CASENT 2136582	urn:lsid:biosci.ohio-state.edu:osuc_names:241291	Trichoteleia afo	male	adult	1	CASC	[12°31'13"S 49°10'445"E MADAGASCAR: Province d'Antsiranana, Parc. Nat, Mont. d'Ambre 1125m 29.i-11.ii.2001 Malaise, R. Harin'Hala MA01-01D-03]	Montagne d'Ambre National Park, 12°31'13"S 49°10'45"E, 1125m, MA-01-01D-03, Antsiranana Auto. Prov., Madagascar	-12.5203	49.1792	label	Madagascar	Antsiranana				29 January 2001 - 11 February 2001	Harin'Hala, R. (Rin'ha)	malaise trap	Talamas, E. (Elijah)	2008	Paratype			http://hol.osu.edu/spmInfo.html?id=CASENT 2136582
urn:lsid:biosci.ohio-state.edu:osuc_occurrences:CASENT__2136587	en	PreservedSpecimen	CASENT 2136587	urn:lsid:biosci.ohio-state.edu:osuc_names:241279	Trichoteleia jiro	male	adult	1	CASC	[12°31'13"S 49°10'445"E MADAGASCAR: Province d'Antsiranana, Parc. Nat, Mont. d'Ambre 1125m 29.i-11.ii.2001 Malaise, R. Harin'Hala MA01-01D-03]	Montagne d'Ambre National Park, 12°31'13"S 49°10'45"E, 1125m, MA-01-01D-03, Antsiranana Auto. Prov., Madagascar	-12.5203	49.1792	label	Madagascar	Antsiranana				29 January 2001 - 11 February 2001	Harin'Hala, R. (Rin'ha)	malaise trap	Talamas, E. (Elijah)	2008	Paratype			http://hol.osu.edu/spmInfo.html?id=CASENT 2136587
urn:lsid:biosci.ohio-state.edu:osuc_occurrences:CASENT__2136589	en	PreservedSpecimen	CASENT 2136589	urn:lsid:biosci.ohio-state.edu:osuc_names:241291	Trichoteleia afo	female	adult	1	CASC	[12°31'13"S 49°10'445"E MADAGASCAR: Province d'Antsiranana, Parc. Nat, Mont. d'Ambre 1125m 29.i-11.ii.2001 Malaise, R. Harin'Hala MA01-01D-03]	Montagne d'Ambre National Park, 12°31'13"S 49°10'45"E, 1125m, MA-01-01D-03, Antsiranana Auto. Prov., Madagascar	-12.5203	49.1792	label	Madagascar	Antsiranana				29 January 2001 - 11 February 2001	Harin'Hala, R. (Rin'ha)	malaise trap	Talamas, E. (Elijah)	2008	Paratype			http://hol.osu.edu/spmInfo.html?id=CASENT 2136589
urn:lsid:biosci.ohio-state.edu:osuc_occurrences:CASENT__2136590	en	PreservedSpecimen	CASENT 2136590	urn:lsid:biosci.ohio-state.edu:osuc_names:241279	Trichoteleia jiro	female	adult	1	OSUC	[12°31'13"S 49°10'445"E MADAGASCAR: Province d'Antsiranana, Parc. Nat, Mont. d'Ambre 1125m 29.i-11.ii.2001 Malaise, R. Harin'Hala MA01-01D-03]	Montagne d'Ambre National Park, 12°31'13"S 49°10'45"E, 1125m, MA-01-01D-03, Antsiranana Auto. Prov., Madagascar	-12.5203	49.1792	label	Madagascar	Antsiranana				29 January 2001 - 11 February 2001	Harin'Hala, R. (Rin'ha)	malaise trap	Talamas, E. (Elijah)	2008	Paratype			http://hol.osu.edu/spmInfo.html?id=CASENT 2136590
urn:lsid:biosci.ohio-state.edu:osuc_occurrences:CASENT__2136598	en	PreservedSpecimen	CASENT 2136598	urn:lsid:biosci.ohio-state.edu:osuc_names:241291	Trichoteleia afo	male	adult	1	CASC	[12°31'13"S 49°10'445"E MADAGASCAR: Province d'Antsiranana, Parc. Nat, Mont. d'Ambre 1125m 29.i-11.ii.2001 Malaise, R. Harin'Hala MA01-01D-03]	Montagne d'Ambre National Park, 12°31'13"S 49°10'45"E, 1125m, MA-01-01D-03, Antsiranana Auto. Prov., Madagascar	-12.5203	49.1792	label	Madagascar	Antsiranana				29 January 2001 - 11 February 2001	Harin'Hala, R. (Rin'ha)	malaise trap	Talamas, E. (Elijah)	2008	Paratype			http://hol.osu.edu/spmInfo.html?id=CASENT 2136598
urn:lsid:biosci.ohio-state.edu:osuc_occurrences:CASENT__2136599	en	PreservedSpecimen	CASENT 2136599	urn:lsid:biosci.ohio-state.edu:osuc_names:241291	Trichoteleia afo	male	adult	1	CASC	[12°31'13"S 49°10'445"E MADAGASCAR: Province d'Antsiranana, Parc. Nat, Mont. d'Ambre 1125m 29.i-11.ii.2001 Malaise, R. Harin'Hala MA01-01D-03]	Montagne d'Ambre National Park, 12°31'13"S 49°10'45"E, 1125m, MA-01-01D-03, Antsiranana Auto. Prov., Madagascar	-12.5203	49.1792	label	Madagascar	Antsiranana				29 January 2001 - 11 February 2001	Harin'Hala, R. (Rin'ha)	malaise trap	Talamas, E. (Elijah)	2008	Paratype			http://hol.osu.edu/spmInfo.html?id=CASENT 2136599
urn:lsid:biosci.ohio-state.edu:osuc_occurrences:CASENT__2136603	en	PreservedSpecimen	CASENT 2136603	urn:lsid:biosci.ohio-state.edu:osuc_names:241291	Trichoteleia afo	female	adult	1	CASC	[12°31'13"S 49°10'445"E MADAGASCAR: Province d'Antsiranana, Parc. Nat, Mont. d'Ambre 1125m 29.i-11.ii.2001 Malaise, R. Harin'Hala MA01-01D-03]	Montagne d'Ambre National Park, 12°31'13"S 49°10'45"E, 1125m, MA-01-01D-03, Antsiranana Auto. Prov., Madagascar	-12.5203	49.1792	label	Madagascar	Antsiranana				29 January 2001 - 11 February 2001	Harin'Hala, R. (Rin'ha)	malaise trap	Talamas, E. (Elijah)	2008	Paratype			http://hol.osu.edu/spmInfo.html?id=CASENT 2136603
urn:lsid:biosci.ohio-state.edu:osuc_occurrences:CASENT__2136605	en	PreservedSpecimen	CASENT 2136605	urn:lsid:biosci.ohio-state.edu:osuc_names:241279	Trichoteleia jiro	male	adult	1	CASC	[12°31'13"S 49°10'445"E MADAGASCAR: Province d'Antsiranana, Parc. Nat, Mont. d'Ambre 1125m 29.i-11.ii.2001 Malaise, R. Harin'Hala MA01-01D-03]	Montagne d'Ambre National Park, 12°31'13"S 49°10'45"E, 1125m, MA-01-01D-03, Antsiranana Auto. Prov., Madagascar	-12.5203	49.1792	label	Madagascar	Antsiranana				29 January 2001 - 11 February 2001	Harin'Hala, R. (Rin'ha)	malaise trap	Talamas, E. (Elijah)	2008	Paratype			http://hol.osu.edu/spmInfo.html?id=CASENT 2136605
urn:lsid:biosci.ohio-state.edu:osuc_occurrences:CASENT__2136612	en	PreservedSpecimen	CASENT 2136612	urn:lsid:biosci.ohio-state.edu:osuc_names:241278	Trichoteleia orona	female	adult	1	OSUC	[21°15.99'S 47°25.21'E MADAGASCAR: Prov. Fianarantsoa Parc National Ranomafana, Belle Vue at Talatakely] [21.iii-12.iv.2003 1020m, R. Harin'Hala coll. MT, 2° tropical forest, MA-02-09C-57]	Ranomafana National Park, 21°15.99'S 47°25.21'E, 1020m, MA-02-09C-57, secondary tropical forest, Bellevue, Talatakely, Fianarantsoa Auto. Prov., Madagascar	-21.2665	47.4202	label	Madagascar	Fianarantsoa				21 March 2003 - 12 April 2003	Harin'Hala, R. (Rin'ha)	malaise trap	Talamas, E. (Elijah)	2008	Paratype	secondary tropical forest		http://hol.osu.edu/spmInfo.html?id=CASENT 2136612
urn:lsid:biosci.ohio-state.edu:osuc_occurrences:OSUC__241854	en	PreservedSpecimen	OSUC 241854	urn:lsid:biosci.ohio-state.edu:osuc_names:243406	Trichoteleia subtilis	male	adult	1	USNM	[MADAGASCAR: Prov. Fianarantsoa, 7km W Ranomafana, 900m 1-7.iii.1990, WESteiner FIT-YPT in MT in small clearing montane raifor.]	7km W Ranomafana, 900m, small clearing / montane rainforest, Fianarantsoa Auto. Prov., Madagascar	-21.2528	47.4228	Google Earth	Madagascar	Fianarantsoa			derived from GEOnet	1 March 1990 - 7 March 1990	Steiner, W. E.	flight intercept trap/yellow pan trap/malaise trap	Talamas, E. (Elijah)	2009	Paratype	small clearing; montane rainforest		http://hol.osu.edu/spmInfo.html?id=OSUC 241854
urn:lsid:biosci.ohio-state.edu:osuc_occurrences:OSUC__241855	en	PreservedSpecimen	OSUC 241855	urn:lsid:biosci.ohio-state.edu:osuc_names:238242	Trichoteleia rugifrons	male	adult	1	USNM	[MADAGASCAR: Prov. Fianarantsoa, 7km W Ranomafana, 900m 1-7.iii.1990, WESteiner FIT-YPT in MT in small clearing montane raifor.]	7km W Ranomafana, 900m, small clearing / montane rainforest, Fianarantsoa Auto. Prov., Madagascar	-21.2528	47.4228	Google Earth	Madagascar	Fianarantsoa			derived from GEOnet	1 March 1990 - 7 March 1990	Steiner, W. E.	flight intercept trap/yellow pan trap/malaise trap	Talamas, E. (Elijah)	2009	Paratype	small clearing; montane rainforest		http://hol.osu.edu/spmInfo.html?id=OSUC 241855
urn:lsid:biosci.ohio-state.edu:osuc_occurrences:OSUC__241856	en	PreservedSpecimen	OSUC 241856	urn:lsid:biosci.ohio-state.edu:osuc_names:243406	Trichoteleia subtilis	male	adult	1	USNM	[MADAGASCAR: Prov. Fianarantsoa, 7km W Ranomafana, 900m 1-7.iii.1990, WESteiner FIT-YPT in MT in small clearing montane raifor.]	7km W Ranomafana, 900m, small clearing / montane rainforest, Fianarantsoa Auto. Prov., Madagascar	-21.2528	47.4228	Google Earth	Madagascar	Fianarantsoa			derived from GEOnet	1 March 1990 - 7 March 1990	Steiner, W. E.	flight intercept trap/yellow pan trap/malaise trap	Talamas, E. (Elijah)	2009	Paratype	small clearing; montane rainforest		http://hol.osu.edu/spmInfo.html?id=OSUC 241856
urn:lsid:biosci.ohio-state.edu:osuc_occurrences:OSUC__241857	en	PreservedSpecimen	OSUC 241857	urn:lsid:biosci.ohio-state.edu:osuc_names:238242	Trichoteleia rugifrons	female	adult	1	USNM	[MADAGASCAR: Prov. Fianarantsoa, 7km W Ranomafana, 900m 20-31.i.1990, WESteiner FIT-YPT in MT in small clearing montane raifor.]	7km W Ranomafana, 900m, small clearing / montane rainforest, Fianarantsoa Auto. Prov., Madagascar	-21.2528	47.4228	Google Earth	Madagascar	Fianarantsoa			derived from GEOnet	20 January 1990 - 31 January 1990	Steiner, W. E.	flight intercept trap/yellow pan trap/malaise trap	Talamas, E. (Elijah)	2009	Paratype	small clearing; montane rainforest		http://hol.osu.edu/spmInfo.html?id=OSUC 241857
urn:lsid:biosci.ohio-state.edu:osuc_occurrences:CASENT__2135723	en	PreservedSpecimen	CASENT 2135723	urn:lsid:biosci.ohio-state.edu:osuc_names:243954	Trichoteleia sphaerica	female	adult	1	CASC	[16°00'36"S45°15'54"E MADAGASCAR: Prov. Mahajanga, Parc Nat. de Baie de Baly, 12.4 km 337°NNW Soalala] [10m 26-30.xi.2002 YPT, tropical dry forest Fisher, Griswold et al. coll. BLF6817]	Baie de Baly National Park, 16°00'36"S 45°15'54"E, 10m, BLF6817, tropical dry forest, 12.4km (337°) NNW Soalala, Mahajanga Auto. Prov., Madagascar	-16.01	45.265	label	Madagascar	Mahajanga				26 November 2002 - 30 November 2002	Fisher, Griswold et al.	yellow pan trap	Talamas, E. (Elijah)	2008	Holotype	tropical dry forest		http://hol.osu.edu/spmInfo.html?id=CASENT 2135723
urn:lsid:biosci.ohio-state.edu:osuc_occurrences:CASENT__2135724	en	PreservedSpecimen	CASENT 2135724	urn:lsid:biosci.ohio-state.edu:osuc_names:243405	Trichoteleia levii	female	adult	1	CASC	[13°15'48"S 49°36'12"E MADAGASCAR:Prov. Antsiranana Foret de Binara, 650-800m] [9.1km233°SW Daraina 3.xii.2003 yellow pan trap, rainfor., B.L.Fisher coll. BLF9657]	Binara Forest, 13°15'48"S 49°36'12"E, 650-800m, BLF9657, rainforest, 9.1km (233°) SW Daraina, Antsiranana Auto. Prov., Madagascar	-13.2633	49.6033	label	Madagascar	Antsiranana				3 December 2003	Fisher, B. L. (Brian L.)	yellow pan trap	Talamas, E. (Elijah)	2008	Holotype	rainforest		http://hol.osu.edu/spmInfo.html?id=CASENT 2135724
urn:lsid:biosci.ohio-state.edu:osuc_occurrences:CASENT__2135725	en	PreservedSpecimen	CASENT 2135725	urn:lsid:biosci.ohio-state.edu:osuc_names:243405	Trichoteleia levii	female	adult	1	CASC	[13°15'48"S 49°36'12"E MADAGASCAR:Prov. Antsiranana Foret de Binara, 650-800m] [9.1km233°SW Daraina 3.xii.2003 yellow pan trap, rainfor., B.L.Fisher coll. BLF9657]	Binara Forest, 13°15'48"S 49°36'12"E, 650-800m, BLF9657, rainforest, 9.1km (233°) SW Daraina, Antsiranana Auto. Prov., Madagascar	-13.2633	49.6033	label	Madagascar	Antsiranana				3 December 2003	Fisher, B. L. (Brian L.)	yellow pan trap	Talamas, E. (Elijah)	2008	Paratype	rainforest		http://hol.osu.edu/spmInfo.html?id=CASENT 2135725
urn:lsid:biosci.ohio-state.edu:osuc_occurrences:CASENT__2135726	en	PreservedSpecimen	CASENT 2135726	urn:lsid:biosci.ohio-state.edu:osuc_names:243405	Trichoteleia levii	male	adult	1	CASC	[13°15'48"S 49°36'12"E MADAGASCAR:Prov. Antsiranana Foret de Binara, 650-800m] [9.1km233°SW Daraina 3.xii.2003 yellow pan trap, rainfor., B.L.Fisher coll. BLF9657]	Binara Forest, 13°15'48"S 49°36'12"E, 650-800m, BLF9657, rainforest, 9.1km (233°) SW Daraina, Antsiranana Auto. Prov., Madagascar	-13.2633	49.6033	label	Madagascar	Antsiranana				3 December 2003	Fisher, B. L. (Brian L.)	yellow pan trap	Talamas, E. (Elijah)	2008	Paratype	rainforest		http://hol.osu.edu/spmInfo.html?id=CASENT 2135726
urn:lsid:biosci.ohio-state.edu:osuc_occurrences:CASENT__2135727	en	PreservedSpecimen	CASENT 2135727	urn:lsid:biosci.ohio-state.edu:osuc_names:243405	Trichoteleia levii	female	adult	1	OSUC	[13°15'48"S 49°36'12"E MADAGASCAR:Prov. Antsiranana Foret de Binara, 650-800m] [9.1km233°SW Daraina 3.xii.2003 yellow pan trap, rainfor., B.L.Fisher coll. BLF9657]	Binara Forest, 13°15'48"S 49°36'12"E, 650-800m, BLF9657, rainforest, 9.1km (233°) SW Daraina, Antsiranana Auto. Prov., Madagascar	-13.2633	49.6033	label	Madagascar	Antsiranana				3 December 2003	Fisher, B. L. (Brian L.)	yellow pan trap	Talamas, E. (Elijah)	2008	Paratype	rainforest		http://hol.osu.edu/spmInfo.html?id=CASENT 2135727
urn:lsid:biosci.ohio-state.edu:osuc_occurrences:CASENT__2135728	en	PreservedSpecimen	CASENT 2135728	urn:lsid:biosci.ohio-state.edu:osuc_names:243405	Trichoteleia levii	male	adult	1	OSUC	[13°15'48"S 49°36'12"E MADAGASCAR:Prov. Antsiranana Foret de Binara, 650-800m] [9.1km233°SW Daraina 3.xii.2003 yellow pan trap, rainfor., B.L.Fisher coll. BLF9657]	Binara Forest, 13°15'48"S 49°36'12"E, 650-800m, BLF9657, rainforest, 9.1km (233°) SW Daraina, Antsiranana Auto. Prov., Madagascar	-13.2633	49.6033	label	Madagascar	Antsiranana				3 December 2003	Fisher, B. L. (Brian L.)	yellow pan trap	Talamas, E. (Elijah)	2008	Paratype	rainforest		http://hol.osu.edu/spmInfo.html?id=CASENT 2135728
urn:lsid:biosci.ohio-state.edu:osuc_occurrences:CASENT__2135729	en	PreservedSpecimen	CASENT 2135729	urn:lsid:biosci.ohio-state.edu:osuc_names:243405	Trichoteleia levii	female	adult	1	CASC	[13°15'48"S 49°36'12"E MADAGASCAR:Prov. Antsiranana Foret de Binara, 650-800m] [9.1km233°SW Daraina 3.xii.2003 yellow pan trap, rainfor., B.L.Fisher coll. BLF9657]	Binara Forest, 13°15'48"S 49°36'12"E, 650-800m, BLF9657, rainforest, 9.1km (233°) SW Daraina, Antsiranana Auto. Prov., Madagascar	-13.2633	49.6033	label	Madagascar	Antsiranana				3 December 2003	Fisher, B. L. (Brian L.)	yellow pan trap	Talamas, E. (Elijah)	2008	Paratype	rainforest		http://hol.osu.edu/spmInfo.html?id=CASENT 2135729
urn:lsid:biosci.ohio-state.edu:osuc_occurrences:CASENT__2135730	en	PreservedSpecimen	CASENT 2135730	urn:lsid:biosci.ohio-state.edu:osuc_names:243405	Trichoteleia levii	female	adult	1	CASC	[13°15'48"S 49°36'12"E MADAGASCAR:Prov. Antsiranana Foret de Binara, 650-800m] [9.1km233°SW Daraina 3.xii.2003 yellow pan trap, rainfor., B.L.Fisher coll. BLF9657]	Binara Forest, 13°15'48"S 49°36'12"E, 650-800m, BLF9657, rainforest, 9.1km (233°) SW Daraina, Antsiranana Auto. Prov., Madagascar	-13.2633	49.6033	label	Madagascar	Antsiranana				3 December 2003	Fisher, B. L. (Brian L.)	yellow pan trap	Talamas, E. (Elijah)	2008	Paratype	rainforest		http://hol.osu.edu/spmInfo.html?id=CASENT 2135730
urn:lsid:biosci.ohio-state.edu:osuc_occurrences:CASENT__2135732	en	PreservedSpecimen	CASENT 2135732	urn:lsid:biosci.ohio-state.edu:osuc_names:241293	Trichoteleia hemlyae	male	adult	1	CASC	[13°15'48"S 49°36'12"E MADAGASCAR:Prov. Antsiranana Foret de Binara, 650-800m] [9.1km233°SW Daraina 3.xii.2003 yellow pan trap, rainfor., B.L.Fisher coll. BLF9657]	Binara Forest, 13°15'48"S 49°36'12"E, 650-800m, BLF9657, rainforest, 9.1km (233°) SW Daraina, Antsiranana Auto. Prov., Madagascar	-13.2633	49.6033	label	Madagascar	Antsiranana				3 December 2003	Fisher, B. L. (Brian L.)	yellow pan trap	Talamas, E. (Elijah)	2008	Paratype	rainforest		http://hol.osu.edu/spmInfo.html?id=CASENT 2135732
urn:lsid:biosci.ohio-state.edu:osuc_occurrences:CASENT__2135760	en	PreservedSpecimen	CASENT 2135760	urn:lsid:biosci.ohio-state.edu:osuc_names:238242	Trichoteleia rugifrons	female	adult	1	OSUC	[21°15.99'S 47°25.21'E MADAGASCAR: Prov. Fianarantsoa, Parc National Ranomafana, Belle Vue at Talatakely] [MT, secondary trop. forest 21.iii-12.iv.2003 1020m R. Harin'Hala coll. MA-02-09C-57]	Ranomafana National Park, 21°15.99'S 47°25.21'E, 1020m, MA-02-09C-57, secondary tropical forest, Bellevue, Talatakely, Fianarantsoa Auto. Prov., Madagascar	-21.2665	47.4202	label	Madagascar	Fianarantsoa				21 March 2003 - 12 April 2003	Harin'Hala, R. (Rin'ha)	malaise trap	Talamas, E. (Elijah)	2008	Paratype	secondary tropical forest		http://hol.osu.edu/spmInfo.html?id=CASENT 2135760
urn:lsid:biosci.ohio-state.edu:osuc_occurrences:CASENT__2135761	en	PreservedSpecimen	CASENT 2135761	urn:lsid:biosci.ohio-state.edu:osuc_names:243406	Trichoteleia subtilis	male	adult	1	CASC	[21°15.99'S 47°25.21'E MADAGASCAR: Prov. Fianarantsoa, Parc National Ranomafana, Belle Vue at Talatakely] [MT, secondary trop. forest 21.iii-12.iv.2003 1020m R. Harin'Hala coll. MA-02-09C-57]	Ranomafana National Park, 21°15.99'S 47°25.21'E, 1020m, MA-02-09C-57, secondary tropical forest, Bellevue, Talatakely, Fianarantsoa Auto. Prov., Madagascar	-21.2665	47.4202	label	Madagascar	Fianarantsoa				21 March 2003 - 12 April 2003	Harin'Hala, R. (Rin'ha)	malaise trap	Talamas, E. (Elijah)	2008	Paratype	secondary tropical forest		http://hol.osu.edu/spmInfo.html?id=CASENT 2135761
urn:lsid:biosci.ohio-state.edu:osuc_occurrences:CASENT__2135779	en	PreservedSpecimen	CASENT 2135779	urn:lsid:biosci.ohio-state.edu:osuc_names:243406	Trichoteleia subtilis	male	adult	1	CASC	[21°15.05'S 47°24.43'E MADAGASCAR:Prov. Fianarantsoa, 1130m PN Ranomafana, radio tower for. edge 12-19.iii.02 MT Harin'Hala MA02-09B-20]	Ranomafana National Park, 21°15.05'S 47°24.43'E, 1130m, MA-02-09B-20, forest edge / mixed tropical forest, radio tower, Fianarantsoa Auto. Prov., Madagascar	-21.2508	47.4072	label	Madagascar	Fianarantsoa				12 February 2002 - 19 February 2002	Harin'Hala, R. (Rin'ha)	malaise trap	Talamas, E. (Elijah)	2008	Paratype	forest edge; mixed tropical forest		http://hol.osu.edu/spmInfo.html?id=CASENT 2135779
urn:lsid:biosci.ohio-state.edu:osuc_occurrences:CASENT__2135780	en	PreservedSpecimen	CASENT 2135780	urn:lsid:biosci.ohio-state.edu:osuc_names:243406	Trichoteleia subtilis	male	adult	1	CASC	[21°15.05'S 47°24.43'E MADAGASCAR:Prov. Fianarantsoa, 1130m PN Ranomafana, radio tower for. edge 12-19.iii.02 MT Harin'Hala MA02-09B-20]	Ranomafana National Park, 21°15.05'S 47°24.43'E, 1130m, MA-02-09B-20, forest edge / mixed tropical forest, radio tower, Fianarantsoa Auto. Prov., Madagascar	-21.2508	47.4072	label	Madagascar	Fianarantsoa				12 February 2002 - 19 February 2002	Harin'Hala, R. (Rin'ha)	malaise trap	Talamas, E. (Elijah)	2008	Paratype	forest edge; mixed tropical forest		http://hol.osu.edu/spmInfo.html?id=CASENT 2135780
urn:lsid:biosci.ohio-state.edu:osuc_occurrences:CASENT__2135781	en	PreservedSpecimen	CASENT 2135781	urn:lsid:biosci.ohio-state.edu:osuc_names:243406	Trichoteleia subtilis	male	adult	1	CASC	[21°15.05'S 47°24.43'E MADAGASCAR:Prov. Fianarantsoa, 1130m PN Ranomafana, radio tower for. edge 12-19.iii.02 MT Harin'Hala MA02-09B-20]	Ranomafana National Park, 21°15.05'S 47°24.43'E, 1130m, MA-02-09B-20, forest edge / mixed tropical forest, radio tower, Fianarantsoa Auto. Prov., Madagascar	-21.2508	47.4072	label	Madagascar	Fianarantsoa				12 February 2002 - 19 February 2002	Harin'Hala, R. (Rin'ha)	malaise trap	Talamas, E. (Elijah)	2008	Paratype	forest edge; mixed tropical forest		http://hol.osu.edu/spmInfo.html?id=CASENT 2135781
urn:lsid:biosci.ohio-state.edu:osuc_occurrences:CASENT__2135782	en	PreservedSpecimen	CASENT 2135782	urn:lsid:biosci.ohio-state.edu:osuc_names:241272	Trichoteleia nify	male	adult	1	CASC	[21°15.05'S 47°24.43'E MADAGASCAR:Prov. Fianarantsoa, 1130m PN Ranomafana, radio tower for. edge 27.iv-7.v.03 MT Harin'Hala MA02-09B-59]	Ranomafana National Park, 21°15.05'S 47°24.43'E, 1130m, MA-02-09B-59, forest edge / mixed tropical forest, radio tower, Fianarantsoa Auto. Prov., Madagascar	-21.2508	47.4072	label	Madagascar	Fianarantsoa				27 April 2003 - 7 May 2003	Harin'Hala, R. (Rin'ha)	malaise trap	Talamas, E. (Elijah)	2008	Paratype	forest edge; mixed tropical forest		http://hol.osu.edu/spmInfo.html?id=CASENT 2135782
urn:lsid:biosci.ohio-state.edu:osuc_occurrences:CASENT__2135783	en	PreservedSpecimen	CASENT 2135783	urn:lsid:biosci.ohio-state.edu:osuc_names:241272	Trichoteleia nify	male	adult	1	CASC	[21°15.05'S 47°24.43'E MADAGASCAR:Prov. Fianarantsoa, 1130m PN Ranomafana, radio tower for. edge 27.iv-7.v.03 MT Harin'Hala MA02-09B-59]	Ranomafana National Park, 21°15.05'S 47°24.43'E, 1130m, MA-02-09B-59, forest edge / mixed tropical forest, radio tower, Fianarantsoa Auto. Prov., Madagascar	-21.2508	47.4072	label	Madagascar	Fianarantsoa				27 April 2003 - 7 May 2003	Harin'Hala, R. (Rin'ha)	malaise trap	Talamas, E. (Elijah)	2008	Paratype	forest edge; mixed tropical forest		http://hol.osu.edu/spmInfo.html?id=CASENT 2135783
urn:lsid:biosci.ohio-state.edu:osuc_occurrences:CASENT__2135784	en	PreservedSpecimen	CASENT 2135784	urn:lsid:biosci.ohio-state.edu:osuc_names:241272	Trichoteleia nify	male	adult	1	CASC	[21°15.05'S 47°24.43'E MADAGASCAR:Prov. Fianarantsoa, 1130m PN Ranomafana, radio tower for. edge 27.iv-7.v.03 MT Harin'Hala MA02-09B-59]	Ranomafana National Park, 21°15.05'S 47°24.43'E, 1130m, MA-02-09B-59, forest edge / mixed tropical forest, radio tower, Fianarantsoa Auto. Prov., Madagascar	-21.2508	47.4072	label	Madagascar	Fianarantsoa				27 April 2003 - 7 May 2003	Harin'Hala, R. (Rin'ha)	malaise trap	Talamas, E. (Elijah)	2008	Paratype	forest edge; mixed tropical forest		http://hol.osu.edu/spmInfo.html?id=CASENT 2135784
urn:lsid:biosci.ohio-state.edu:osuc_occurrences:CASENT__2135785	en	PreservedSpecimen	CASENT 2135785	urn:lsid:biosci.ohio-state.edu:osuc_names:241272	Trichoteleia nify	male	adult	1	CASC	[21°15.05'S 47°24.43'E MADAGASCAR:Prov. Fianarantsoa, 1130m PN Ranomafana, radio tower for. edge 27.iv-7.v.03 MT Harin'Hala MA02-09B-59]	Ranomafana National Park, 21°15.05'S 47°24.43'E, 1130m, MA-02-09B-59, forest edge / mixed tropical forest, radio tower, Fianarantsoa Auto. Prov., Madagascar	-21.2508	47.4072	label	Madagascar	Fianarantsoa				27 April 2003 - 7 May 2003	Harin'Hala, R. (Rin'ha)	malaise trap	Talamas, E. (Elijah)	2008	Paratype	forest edge; mixed tropical forest		http://hol.osu.edu/spmInfo.html?id=CASENT 2135785
urn:lsid:biosci.ohio-state.edu:osuc_occurrences:CASENT__2135786	en	PreservedSpecimen	CASENT 2135786	urn:lsid:biosci.ohio-state.edu:osuc_names:241272	Trichoteleia nify	male	adult	1	CASC	[21°15.05'S 47°24.43'E MADAGASCAR:Prov. Fianarantsoa, 1130m PN Ranomafana, radio tower for. edge 27.iv-7.v.03 MT Harin'Hala MA02-09B-59]	Ranomafana National Park, 21°15.05'S 47°24.43'E, 1130m, MA-02-09B-59, forest edge / mixed tropical forest, radio tower, Fianarantsoa Auto. Prov., Madagascar	-21.2508	47.4072	label	Madagascar	Fianarantsoa				27 April 2003 - 7 May 2003	Harin'Hala, R. (Rin'ha)	malaise trap	Talamas, E. (Elijah)	2008	Paratype	forest edge; mixed tropical forest		http://hol.osu.edu/spmInfo.html?id=CASENT 2135786
urn:lsid:biosci.ohio-state.edu:osuc_occurrences:CASENT__2135787	en	PreservedSpecimen	CASENT 2135787	urn:lsid:biosci.ohio-state.edu:osuc_names:241287	Trichoteleia janus	male	adult	1	OSUC	[18°55.58'S48°24.47'E MADAGASCAR: Prov. Toamasina bot.garden nr entrance Andasibe NP 8-16.x.01 Harin'Hala MT 1025m MA01-08B15]	Mantadia (Andasibe) National Park, 18°55.58'S 48°24.47'E, 1025m, MA-01-08B-15, tropical forest, botanical garden nr. entrance, Toamasina Auto. Prov., Madagascar	-18.9263	48.4078	label	Madagascar	Toamasina			Andasibe is a variant name for Mantadia N.P.	8 October 2001 - 16 October 2001	Harin'Hala, R. (Rin'ha)	malaise trap	Talamas, E. (Elijah)	2008	Paratype	tropical forest; botanical garden		http://hol.osu.edu/spmInfo.html?id=CASENT 2135787
urn:lsid:biosci.ohio-state.edu:osuc_occurrences:CASENT__2135788	en	PreservedSpecimen	CASENT 2135788	urn:lsid:biosci.ohio-state.edu:osuc_names:249112	Trichoteleia ravaka	female	adult	1	CASC	[18°55.58'S48°24.47'E MADAGASCAR: Prov. Toamasina bot.garden nr entrance Andasibe NP 8-16.x.01 Harin'Hala MT 1025m MA01-08B15]	Mantadia (Andasibe) National Park, 18°55.58'S 48°24.47'E, 1025m, MA-01-08B-15, tropical forest, botanical garden nr. entrance, Toamasina Auto. Prov., Madagascar	-18.9263	48.4078	label	Madagascar	Toamasina			Andasibe is a variant name for Mantadia N.P.	8 October 2001 - 16 October 2001	Harin'Hala, R. (Rin'ha)	malaise trap	Talamas, E. (Elijah)	2009	Holotype	tropical forest; botanical garden		http://hol.osu.edu/spmInfo.html?id=CASENT 2135788
urn:lsid:biosci.ohio-state.edu:osuc_occurrences:CASENT__2135789	en	PreservedSpecimen	CASENT 2135789	urn:lsid:biosci.ohio-state.edu:osuc_names:5508	Trichoteleia pauliani	male	adult	1	CASC	[18°55.58'S48°24.47'E MADAGASCAR: Prov. Toamasina bot.garden nr entrance Andasibe NP 8-16.x.01 Harin'Hala MT 1025m MA01-08B15]	Mantadia (Andasibe) National Park, 18°55.58'S 48°24.47'E, 1025m, MA-01-08B-15, tropical forest, botanical garden nr. entrance, Toamasina Auto. Prov., Madagascar	-18.9263	48.4078	label	Madagascar	Toamasina			Andasibe is a variant name for Mantadia N.P.	8 October 2001 - 16 October 2001	Harin'Hala, R. (Rin'ha)	malaise trap	Talamas, E. (Elijah)	2010		tropical forest; botanical garden		http://hol.osu.edu/spmInfo.html?id=CASENT 2135789
urn:lsid:biosci.ohio-state.edu:osuc_occurrences:CASENT__2135790	en	PreservedSpecimen	CASENT 2135790	urn:lsid:biosci.ohio-state.edu:osuc_names:241272	Trichoteleia nify	male	adult	1	CASC	[21°15.99'S 47°25.21'E MADAGASCAR: Prov. Fianarantsoa 1020m PN Ranomafana Bellevue at Talatakely 28.v-6.vi.03 MT Harin'Hala MA02-09C-62]	Ranomafana National Park, 21°15.99'S 47°25.21'E, 1020m, MA-02-09C-62, secondary tropical forest, Bellevue, Talatakely, Fianarantsoa Auto. Prov., Madagascar	-21.2665	47.4202	label	Madagascar	Fianarantsoa				28 May 2003 - 6 June 2003	Harin'Hala, R. (Rin'ha)	malaise trap	Talamas, E. (Elijah)	2008	Paratype	secondary tropical forest		http://hol.osu.edu/spmInfo.html?id=CASENT 2135790
urn:lsid:biosci.ohio-state.edu:osuc_occurrences:CASENT__2135791	en	PreservedSpecimen	CASENT 2135791	urn:lsid:biosci.ohio-state.edu:osuc_names:241293	Trichoteleia hemlyae	male	adult	1	CASC	[21°15.99'S 47°25.21'E MADAGASCAR: Prov. Fianarantsoa 1020m PN Ranomafana Bellevue at Talatakely 28.v-6.vi.03 MT Harin'Hala MA02-09C-62]	Ranomafana National Park, 21°15.99'S 47°25.21'E, 1020m, MA-02-09C-62, secondary tropical forest, Bellevue, Talatakely, Fianarantsoa Auto. Prov., Madagascar	-21.2665	47.4202	label	Madagascar	Fianarantsoa				28 May 2003 - 6 June 2003	Harin'Hala, R. (Rin'ha)	malaise trap	Talamas, E. (Elijah)	2008	Paratype	secondary tropical forest		http://hol.osu.edu/spmInfo.html?id=CASENT 2135791
urn:lsid:biosci.ohio-state.edu:osuc_occurrences:CASENT__2135792	en	PreservedSpecimen	CASENT 2135792	urn:lsid:biosci.ohio-state.edu:osuc_names:241272	Trichoteleia nify	male	adult	1	CASC	[21°15.99'S 47°25.21'E MADAGASCAR: Prov. Fianarantsoa 1020m PN Ranomafana Bellevue at Talatakely 28.v-6.vi.03 MT Harin'Hala MA02-09C-62]	Ranomafana National Park, 21°15.99'S 47°25.21'E, 1020m, MA-02-09C-62, secondary tropical forest, Bellevue, Talatakely, Fianarantsoa Auto. Prov., Madagascar	-21.2665	47.4202	label	Madagascar	Fianarantsoa				28 May 2003 - 6 June 2003	Harin'Hala, R. (Rin'ha)	malaise trap	Talamas, E. (Elijah)	2008	Paratype	secondary tropical forest		http://hol.osu.edu/spmInfo.html?id=CASENT 2135792
urn:lsid:biosci.ohio-state.edu:osuc_occurrences:CASENT__2135793	en	PreservedSpecimen	CASENT 2135793	urn:lsid:biosci.ohio-state.edu:osuc_names:241272	Trichoteleia nify	male	adult	1	CASC	[21°15.05'S 47°24.43'E MADAGASCAR: Prov. Fianarantsoa 1130m PN Ranomafana radio tower for. edge 29.vi-6.vii.03 MT Harin'Hala MA02-09B-65]	Ranomafana National Park, 21°15.05'S 47°24.43'E, 1130m, MA-02-09B-65, forest edge / mixed tropical forest, radio tower, Fianarantsoa Auto. Prov., Madagascar	-21.2508	47.4072	label	Madagascar	Fianarantsoa				29 June 2003 - 6 July 2003	Harin'Hala, R. (Rin'ha)	malaise trap	Talamas, E. (Elijah)	2008	Paratype	forest edge; mixed tropical forest		http://hol.osu.edu/spmInfo.html?id=CASENT 2135793
urn:lsid:biosci.ohio-state.edu:osuc_occurrences:CASENT__2135794	en	PreservedSpecimen	CASENT 2135794	urn:lsid:biosci.ohio-state.edu:osuc_names:5508	Trichoteleia pauliani	male	adult	1	CASC	[21°13.57'S 47°22.19'E MADAGASCAR: Prov. Fianarantsoa 1110m, PN Ranomafana, Vohiparara 6-15.v.02 MTbroken bridge Harin'Hala MA-02-09A-28]	Ranomafana National Park, 21°13.57'S 47°22.19'E, 1100m, MA-02-09A-28, high altitude rainforest, broken bridge, Vohiparara, Fianarantsoa Auto. Prov., Madagascar	-21.2262	47.3698	label	Madagascar	Fianarantsoa				6 May 2002 - 15 May 2002	Harin'Hala, R. (Rin'ha)	malaise trap	Talamas, E. (Elijah)	2010		high altitude rainforest		http://hol.osu.edu/spmInfo.html?id=CASENT 2135794
urn:lsid:biosci.ohio-state.edu:osuc_occurrences:CASENT__2135797	en	PreservedSpecimen	CASENT 2135797	urn:lsid:biosci.ohio-state.edu:osuc_names:241272	Trichoteleia nify	male	adult	1	CASC	[21°15.99'S 47°25.21'E MADAGASCAR: Prov. Fianarantsoa 1020m, PN Ranomafana Bellevue at Talatakely 4-16.v.03 MT Harin'Hala MA02-09C60]	Ranomafana National Park, 21°15.99'S 47°25.21'E, 1020m, MA-02-09C-60, secondary tropical forest, Bellevue, Talatakely, Fianarantsoa Auto. Prov., Madagascar	-21.2665	47.4202	label	Madagascar	Fianarantsoa				4 May 2003 - 16 May 2003	Harin'Hala, R. (Rin'ha)	malaise trap	Talamas, E. (Elijah)	2008	Paratype	secondary tropical forest		http://hol.osu.edu/spmInfo.html?id=CASENT 2135797
urn:lsid:biosci.ohio-state.edu:osuc_occurrences:CASENT__2135798	en	PreservedSpecimen	CASENT 2135798	urn:lsid:biosci.ohio-state.edu:osuc_names:243406	Trichoteleia subtilis	male	adult	1	CASC	[21°15.05'S 47°24.43'E MADAGASCAR: Prov. Fianarantsoa 1130m PN Ranomafana radio tower for. edge 14-21.i.02 MT Harin'Hala MA02-09B12]	Ranomafana National Park, 21°15.05'S 47°24.43'E, 1130m, MA-02-09B-12, forest edge / mixed tropical forest, radio tower, Fianarantsoa Auto. Prov., Madagascar	-21.2508	47.4072	label	Madagascar	Fianarantsoa				14 January 2002 - 21 January 2002	Harin'Hala, R. (Rin'ha)	malaise trap	Talamas, E. (Elijah)	2008	Paratype	forest edge; mixed tropical forest		http://hol.osu.edu/spmInfo.html?id=CASENT 2135798
urn:lsid:biosci.ohio-state.edu:osuc_occurrences:CASENT__2135799	en	PreservedSpecimen	CASENT 2135799	urn:lsid:biosci.ohio-state.edu:osuc_names:241272	Trichoteleia nify	male	adult	1	CASC	[21°15.05'S 47°24.43'E MADAGASCAR: Prov. Fianarantsoa 1130m PN Ranomafana radio tower for. edge 14-21.i.02 MT Harin'Hala MA02-09B12]	Ranomafana National Park, 21°15.05'S 47°24.43'E, 1130m, MA-02-09B-12, forest edge / mixed tropical forest, radio tower, Fianarantsoa Auto. Prov., Madagascar	-21.2508	47.4072	label	Madagascar	Fianarantsoa				14 January 2002 - 21 January 2002	Harin'Hala, R. (Rin'ha)	malaise trap	Talamas, E. (Elijah)	2008	Paratype	forest edge; mixed tropical forest		http://hol.osu.edu/spmInfo.html?id=CASENT 2135799
urn:lsid:biosci.ohio-state.edu:osuc_occurrences:CASENT__2135800	en	PreservedSpecimen	CASENT 2135800	urn:lsid:biosci.ohio-state.edu:osuc_names:241272	Trichoteleia nify	male	adult	1	CASC	[18°51'03"S 48°19'17"E MADAGASCAR:Prov. Toamasina, Ambatovy 21.iii.2004 1075m] [sifted litter, leaf mold, rotten wood, montane rainfor., coll; Malagasy ant team, BLF10501]	Ambatovy, 18°51'03"S 48°19'17"E, 1075m, BLF10501, leaf mold / rotten wood / montane rainforest, Toamasina Auto. Prov., Madagascar	-18.8508	48.3214	label	Madagascar	Toamasina				21 March 2004		sifted litter	Talamas, E. (Elijah)	2008	Paratype	leaf mold; rotten wood; montane rainforest		http://hol.osu.edu/spmInfo.html?id=CASENT 2135800
urn:lsid:biosci.ohio-state.edu:osuc_occurrences:CASENT__2135801	en	PreservedSpecimen	CASENT 2135801	urn:lsid:biosci.ohio-state.edu:osuc_names:243408	Trichoteleia bicolor	male	adult	1	CASC	[22°37.60'S 45°21.49'E MADAGASCAR: Prov. Fianarantsoa, nr Isalo Nat. Park, in dry wash] [E of Interpretice Center 3-17.x.2002 MT, open area 885m, Harin'Hala coll. MA-02-11B-41]	nr. Isalo National Park, 22°37.60'S 45°21.49'E, 885m, MA-02-11B-41, dry wash / open area, E of Interpretive Center, Fianarantsoa Auto. Prov., Madagascar	-22.6267	45.3582	label	Madagascar	Fianarantsoa				3 October 2002 - 17 October 2002	Harin'Hala, R. (Rin'ha)	malaise trap	Talamas, E. (Elijah)	2008	Paratype	dry wash; open area		http://hol.osu.edu/spmInfo.html?id=CASENT 2135801
urn:lsid:biosci.ohio-state.edu:osuc_occurrences:CASENT__2135802	en	PreservedSpecimen	CASENT 2135802	urn:lsid:biosci.ohio-state.edu:osuc_names:241271	Trichoteleia tahotra	male	adult	1	OSUC	[12°31'13"S49°10'45"E MADAGASCAR:Prov. Antsiranana, PN Mont. d'Ambre, 5-21.iv.2001 1125m MT, Harin'Hala coll. MA-01-01D-07]	Montagne d'Ambre National Park, 12°31'13"S 49°10'45"E, 1125m, MA-01-01D-07, Antsiranana Auto. Prov., Madagascar	-12.5203	49.1792	label	Madagascar	Antsiranana				5 April 2001 - 21 April 2001	Harin'Hala, R. (Rin'ha)	malaise trap	Talamas, E. (Elijah)	2008	Paratype			http://hol.osu.edu/spmInfo.html?id=CASENT 2135802
urn:lsid:biosci.ohio-state.edu:osuc_occurrences:CASENT__2135804	en	PreservedSpecimen	CASENT 2135804	urn:lsid:biosci.ohio-state.edu:osuc_names:241272	Trichoteleia nify	male	adult	1	CASC	[21°15.05'S 47°24.43'E MADAGASCAR:Prov. Fianarantsoa, 1130m PN Ranomafana, radio tower for. edge 18-27.ii.03 MT Harin'Hala MA02-09B-53]	Ranomafana National Park, 21°15.05'S 47°24.43'E, 1130m, MA-02-09B-53, forest edge / mixed tropical forest, radio tower, Fianarantsoa Auto. Prov., Madagascar	-21.2508	47.4072	label	Madagascar	Fianarantsoa				18 February 2003 - 27 February 2003	Harin'Hala, R. (Rin'ha)	malaise trap	Talamas, E. (Elijah)	2008	Paratype	forest edge; mixed tropical forest		http://hol.osu.edu/spmInfo.html?id=CASENT 2135804
urn:lsid:biosci.ohio-state.edu:osuc_occurrences:CASENT__2135805	en	PreservedSpecimen	CASENT 2135805	urn:lsid:biosci.ohio-state.edu:osuc_names:241272	Trichoteleia nify	male	adult	1	CASC	[21°15.05'S 47°24.43'E MADAGASCAR:Prov. Fianarantsoa, 1130m PN Ranomafana, radio tower for. edge 18-27.ii.03 MT Harin'Hala MA02-09B-53]	Ranomafana National Park, 21°15.05'S 47°24.43'E, 1130m, MA-02-09B-53, forest edge / mixed tropical forest, radio tower, Fianarantsoa Auto. Prov., Madagascar	-21.2508	47.4072	label	Madagascar	Fianarantsoa				18 February 2003 - 27 February 2003	Harin'Hala, R. (Rin'ha)	malaise trap	Talamas, E. (Elijah)	2008	Paratype	forest edge; mixed tropical forest		http://hol.osu.edu/spmInfo.html?id=CASENT 2135805
urn:lsid:biosci.ohio-state.edu:osuc_occurrences:CASENT__2135806	en	PreservedSpecimen	CASENT 2135806	urn:lsid:biosci.ohio-state.edu:osuc_names:241272	Trichoteleia nify	male	adult	1	OSUC	[21°15.05'S 47°24.43'E MADAGASCAR:Prov. Fianarantsoa, 1130m PN Ranomafana, radio tower for. edge 18-27.ii.03 MT Harin'Hala MA02-09B-53]	Ranomafana National Park, 21°15.05'S 47°24.43'E, 1130m, MA-02-09B-53, forest edge / mixed tropical forest, radio tower, Fianarantsoa Auto. Prov., Madagascar	-21.2508	47.4072	label	Madagascar	Fianarantsoa				18 February 2003 - 27 February 2003	Harin'Hala, R. (Rin'ha)	malaise trap	Talamas, E. (Elijah)	2008	Paratype	forest edge; mixed tropical forest		http://hol.osu.edu/spmInfo.html?id=CASENT 2135806
urn:lsid:biosci.ohio-state.edu:osuc_occurrences:CASENT__2135807	en	PreservedSpecimen	CASENT 2135807	urn:lsid:biosci.ohio-state.edu:osuc_names:5508	Trichoteleia pauliani	male	adult	1	CASC	[21°15.05'S 47°24.43'E MADAGASCAR:Prov. Fianarantsoa, 1130m PN Ranomafana, radio tower for. edge 18-27.ii.03 MT Harin'Hala MA02-09B-53]	Ranomafana National Park, 21°15.05'S 47°24.43'E, 1130m, MA-02-09B-53, forest edge / mixed tropical forest, radio tower, Fianarantsoa Auto. Prov., Madagascar	-21.2508	47.4072	label	Madagascar	Fianarantsoa				18 February 2003 - 27 February 2003	Harin'Hala, R. (Rin'ha)	malaise trap	Talamas, E. (Elijah)	2010		forest edge; mixed tropical forest		http://hol.osu.edu/spmInfo.html?id=CASENT 2135807
urn:lsid:biosci.ohio-state.edu:osuc_occurrences:CASENT__2135808	en	PreservedSpecimen	CASENT 2135808	urn:lsid:biosci.ohio-state.edu:osuc_names:241293	Trichoteleia hemlyae	male	adult	1	CASC	[21°15.05'S 47°24.43'E MADAGASCAR:Prov. Fianarantsoa, 1130m PN Ranomafana, radio tower for. edge 18-27.ii.03 MT Harin'Hala MA02-09B-53]	Ranomafana National Park, 21°15.05'S 47°24.43'E, 1130m, MA-02-09B-53, forest edge / mixed tropical forest, radio tower, Fianarantsoa Auto. Prov., Madagascar	-21.2508	47.4072	label	Madagascar	Fianarantsoa				18 February 2003 - 27 February 2003	Harin'Hala, R. (Rin'ha)	malaise trap	Talamas, E. (Elijah)	2010	Paratype	forest edge; mixed tropical forest		http://hol.osu.edu/spmInfo.html?id=CASENT 2135808
urn:lsid:biosci.ohio-state.edu:osuc_occurrences:CASENT__2135810	en	PreservedSpecimen	CASENT 2135810	urn:lsid:biosci.ohio-state.edu:osuc_names:241293	Trichoteleia hemlyae	male	adult	1	OSUC	[21°15.05'S 47°24.43'E MADAGASCAR:Prov. Fianarantsoa, 1130m PN Ranomafana, radio tower for. edge 18-27.ii.03 MT Harin'Hala MA02-09B-53]	Ranomafana National Park, 21°15.05'S 47°24.43'E, 1130m, MA-02-09B-53, forest edge / mixed tropical forest, radio tower, Fianarantsoa Auto. Prov., Madagascar	-21.2508	47.4072	label	Madagascar	Fianarantsoa				18 February 2003 - 27 February 2003	Harin'Hala, R. (Rin'ha)	malaise trap	Talamas, E. (Elijah)	2008	Paratype	forest edge; mixed tropical forest		http://hol.osu.edu/spmInfo.html?id=CASENT 2135810
urn:lsid:biosci.ohio-state.edu:osuc_occurrences:CASENT__2135811	en	PreservedSpecimen	CASENT 2135811	urn:lsid:biosci.ohio-state.edu:osuc_names:5508	Trichoteleia pauliani	male	adult	1	OSUC	[21°15.05'S 47°24.43'E MADAGASCAR:Prov. Fianarantsoa, 1130m PN Ranomafana, radio tower for. edge 18-27.ii.03 MT Harin'Hala MA02-09B-53]	Ranomafana National Park, 21°15.05'S 47°24.43'E, 1130m, MA-02-09B-53, forest edge / mixed tropical forest, radio tower, Fianarantsoa Auto. Prov., Madagascar	-21.2508	47.4072	label	Madagascar	Fianarantsoa				18 February 2003 - 27 February 2003	Harin'Hala, R. (Rin'ha)	malaise trap	Talamas, E. (Elijah)	2010		forest edge; mixed tropical forest		http://hol.osu.edu/spmInfo.html?id=CASENT 2135811
urn:lsid:biosci.ohio-state.edu:osuc_occurrences:CASENT__2135812	en	PreservedSpecimen	CASENT 2135812	urn:lsid:biosci.ohio-state.edu:osuc_names:5508	Trichoteleia pauliani	male	adult	1	CASC	[21°15.05'S 47°24.43'E MADAGASCAR:Prov. Fianarantsoa, 1130m PN Ranomafana, radio tower for. edge 18-27.ii.03 MT Harin'Hala MA02-09B-53]	Ranomafana National Park, 21°15.05'S 47°24.43'E, 1130m, MA-02-09B-53, forest edge / mixed tropical forest, radio tower, Fianarantsoa Auto. Prov., Madagascar	-21.2508	47.4072	label	Madagascar	Fianarantsoa				18 February 2003 - 27 February 2003	Harin'Hala, R. (Rin'ha)	malaise trap	Talamas, E. (Elijah)	2010		forest edge; mixed tropical forest		http://hol.osu.edu/spmInfo.html?id=CASENT 2135812
urn:lsid:biosci.ohio-state.edu:osuc_occurrences:CASENT__2135813	en	PreservedSpecimen	CASENT 2135813	urn:lsid:biosci.ohio-state.edu:osuc_names:241272	Trichoteleia nify	male	adult	1	CASC	[21°15.05'S 47°24.43'E MADAGASCAR:Prov. Fianarantsoa, 1130m PN Ranomafana, radio tower for. edge 18-27.ii.03 MT Harin'Hala MA02-09B-53]	Ranomafana National Park, 21°15.05'S 47°24.43'E, 1130m, MA-02-09B-53, forest edge / mixed tropical forest, radio tower, Fianarantsoa Auto. Prov., Madagascar	-21.2508	47.4072	label	Madagascar	Fianarantsoa				18 February 2003 - 27 February 2003	Harin'Hala, R. (Rin'ha)	malaise trap	Talamas, E. (Elijah)	2008	Paratype	forest edge; mixed tropical forest		http://hol.osu.edu/spmInfo.html?id=CASENT 2135813
urn:lsid:biosci.ohio-state.edu:osuc_occurrences:CASENT__2135820	en	PreservedSpecimen	CASENT 2135820	urn:lsid:biosci.ohio-state.edu:osuc_names:241286	Trichoteleia tigris	male	adult	1	OSUC	[21°15.05'S 47°24.43'E MADAGASCAR:Prov. Fianarantsoa, 1130m PN Ranomafana, radio tower for. edge 5-15.vii.02 MT Harin'Hala MA02-09B-34]	Ranomafana National Park, 21°15.05'S 47°24.43'E, 1130m, MA-02-09B-34, forest edge / mixed tropical forest, radio tower, Fianarantsoa Auto. Prov., Madagascar	-21.2508	47.4072	label	Madagascar	Fianarantsoa				5 July 2002 - 15 July 2002	Harin'Hala, R. (Rin'ha)	malaise trap	Talamas, E. (Elijah)	2008	Paratype	forest edge; mixed tropical forest		http://hol.osu.edu/spmInfo.html?id=CASENT 2135820
urn:lsid:biosci.ohio-state.edu:osuc_occurrences:CASENT__2135821	en	PreservedSpecimen	CASENT 2135821	urn:lsid:biosci.ohio-state.edu:osuc_names:243406	Trichoteleia subtilis	male	adult	1	CASC	[21°15.05'S 47°24.43'E MADAGASCAR:Prov. Fianarantsoa, 1130m PN Ranomafana, radio tower for. edge 5-15.vii.02 MT Harin'Hala MA02-09B-34]	Ranomafana National Park, 21°15.05'S 47°24.43'E, 1130m, MA-02-09B-34, forest edge / mixed tropical forest, radio tower, Fianarantsoa Auto. Prov., Madagascar	-21.2508	47.4072	label	Madagascar	Fianarantsoa				5 July 2002 - 15 July 2002	Harin'Hala, R. (Rin'ha)	malaise trap	Talamas, E. (Elijah)	2008	Paratype	forest edge; mixed tropical forest		http://hol.osu.edu/spmInfo.html?id=CASENT 2135821
urn:lsid:biosci.ohio-state.edu:osuc_occurrences:CASENT__2135822	en	PreservedSpecimen	CASENT 2135822	urn:lsid:biosci.ohio-state.edu:osuc_names:241286	Trichoteleia tigris	male	adult	1	OSUC	[21°15.05'S 47°24.43'E MADAGASCAR:Prov. Fianarantsoa, 1130m PN Ranomafana, radio tower for. edge 5-15.vii.02 MT Harin'Hala MA02-09B-34]	Ranomafana National Park, 21°15.05'S 47°24.43'E, 1130m, MA-02-09B-34, forest edge / mixed tropical forest, radio tower, Fianarantsoa Auto. Prov., Madagascar	-21.2508	47.4072	label	Madagascar	Fianarantsoa				5 July 2002 - 15 July 2002	Harin'Hala, R. (Rin'ha)	malaise trap	Talamas, E. (Elijah)	2008	Paratype	forest edge; mixed tropical forest		http://hol.osu.edu/spmInfo.html?id=CASENT 2135822
urn:lsid:biosci.ohio-state.edu:osuc_occurrences:CASENT__2135823	en	PreservedSpecimen	CASENT 2135823	urn:lsid:biosci.ohio-state.edu:osuc_names:241272	Trichoteleia nify	male	adult	1	OSUC	[21°15.05'S 47°24.43'E MADAGASCAR:Prov. Fianarantsoa, 1130m PN Ranomafana, radio tower for. edge 6-17.vii.03 MT Harin'Hala MA02-09B-66]	Ranomafana National Park, 21°15.05'S 47°24.43'E, 1130m, MA-02-09B-66, forest edge / mixed tropical forest, radio tower, Fianarantsoa Auto. Prov., Madagascar	-21.2508	47.4072	label	Madagascar	Fianarantsoa				6 July 2003 - 17 July 2003	Harin'Hala, R. (Rin'ha)	malaise trap	Talamas, E. (Elijah)	2008	Paratype	forest edge; mixed tropical forest		http://hol.osu.edu/spmInfo.html?id=CASENT 2135823
urn:lsid:biosci.ohio-state.edu:osuc_occurrences:CASENT__2135824	en	PreservedSpecimen	CASENT 2135824	urn:lsid:biosci.ohio-state.edu:osuc_names:241272	Trichoteleia nify	male	adult	1	CASC	[21°15.05'S 47°24.43'E MADAGASCAR:Prov. Fianarantsoa, 1130m PN Ranomafana, radio tower for. edge 6-17.vii.03 MT Harin'Hala MA02-09B-66]	Ranomafana National Park, 21°15.05'S 47°24.43'E, 1130m, MA-02-09B-66, forest edge / mixed tropical forest, radio tower, Fianarantsoa Auto. Prov., Madagascar	-21.2508	47.4072	label	Madagascar	Fianarantsoa				6 July 2003 - 17 July 2003	Harin'Hala, R. (Rin'ha)	malaise trap	Talamas, E. (Elijah)	2008	Paratype	forest edge; mixed tropical forest		http://hol.osu.edu/spmInfo.html?id=CASENT 2135824
urn:lsid:biosci.ohio-state.edu:osuc_occurrences:CASENT__2135826	en	PreservedSpecimen	CASENT 2135826	urn:lsid:biosci.ohio-state.edu:osuc_names:5508	Trichoteleia pauliani	male	adult	1	OSUC	[21°15.05'S 47°24.43'E MADAGASCAR:Prov. Fianarantsoa, 1130m PN Ranomafana, radio tower for. edge 6-17.vii.03 MT Harin'Hala MA02-09B-66]	Ranomafana National Park, 21°15.05'S 47°24.43'E, 1130m, MA-02-09B-66, forest edge / mixed tropical forest, radio tower, Fianarantsoa Auto. Prov., Madagascar	-21.2508	47.4072	label	Madagascar	Fianarantsoa				6 July 2003 - 17 July 2003	Harin'Hala, R. (Rin'ha)	malaise trap	Talamas, E. (Elijah)	2010		forest edge; mixed tropical forest		http://hol.osu.edu/spmInfo.html?id=CASENT 2135826
urn:lsid:biosci.ohio-state.edu:osuc_occurrences:CASENT__2135827	en	PreservedSpecimen	CASENT 2135827	urn:lsid:biosci.ohio-state.edu:osuc_names:5508	Trichoteleia pauliani	male	adult	1	CASC	[21°15.05'S 47°24.43'E MADAGASCAR:Prov. Fianarantsoa, 1130m PN Ranomafana, radio tower for. edge 6-17.vii.03 MT Harin'Hala MA02-09B-66]	Ranomafana National Park, 21°15.05'S 47°24.43'E, 1130m, MA-02-09B-66, forest edge / mixed tropical forest, radio tower, Fianarantsoa Auto. Prov., Madagascar	-21.2508	47.4072	label	Madagascar	Fianarantsoa				6 July 2003 - 17 July 2003	Harin'Hala, R. (Rin'ha)	malaise trap	Talamas, E. (Elijah)	2010		forest edge; mixed tropical forest		http://hol.osu.edu/spmInfo.html?id=CASENT 2135827
urn:lsid:biosci.ohio-state.edu:osuc_occurrences:CASENT__2135828	en	PreservedSpecimen	CASENT 2135828	urn:lsid:biosci.ohio-state.edu:osuc_names:241293	Trichoteleia hemlyae	male	adult	1	CASC	[21°15.05'S 47°24.43'E MADAGASCAR:Prov. Fianarantsoa, 1130m PN Ranomafana, radio tower for. edge 6-17.vii.03 MT Harin'Hala MA02-09B-66]	Ranomafana National Park, 21°15.05'S 47°24.43'E, 1130m, MA-02-09B-66, forest edge / mixed tropical forest, radio tower, Fianarantsoa Auto. Prov., Madagascar	-21.2508	47.4072	label	Madagascar	Fianarantsoa				6 July 2003 - 17 July 2003	Harin'Hala, R. (Rin'ha)	malaise trap	Talamas, E. (Elijah)	2008	Paratype	forest edge; mixed tropical forest		http://hol.osu.edu/spmInfo.html?id=CASENT 2135828
urn:lsid:biosci.ohio-state.edu:osuc_occurrences:CASENT__2135829	en	PreservedSpecimen	CASENT 2135829	urn:lsid:biosci.ohio-state.edu:osuc_names:241293	Trichoteleia hemlyae	female	adult	1	OSUC	[21°15.05'S 47°24.43'E MADAGASCAR:Prov. Fianarantsoa, 1130m PN Ranomafana, radio tower for. edge 6-17.vii.03 MT Harin'Hala MA02-09B-66]	Ranomafana National Park, 21°15.05'S 47°24.43'E, 1130m, MA-02-09B-66, forest edge / mixed tropical forest, radio tower, Fianarantsoa Auto. Prov., Madagascar	-21.2508	47.4072	label	Madagascar	Fianarantsoa				6 July 2003 - 17 July 2003	Harin'Hala, R. (Rin'ha)	malaise trap	Talamas, E. (Elijah)	2008	Paratype	forest edge; mixed tropical forest		http://hol.osu.edu/spmInfo.html?id=CASENT 2135829
urn:lsid:biosci.ohio-state.edu:osuc_occurrences:CASENT__2135830	en	PreservedSpecimen	CASENT 2135830	urn:lsid:biosci.ohio-state.edu:osuc_names:243406	Trichoteleia subtilis	male	adult	1	CASC	[21°15.05'S 47°24.43'E MADAGASCAR:Prov. Fianarantsoa, 1130m PN Ranomafana, radio tower for. edge 6-17.vii.03 MT Harin'Hala MA02-09B-66]	Ranomafana National Park, 21°15.05'S 47°24.43'E, 1130m, MA-02-09B-66, forest edge / mixed tropical forest, radio tower, Fianarantsoa Auto. Prov., Madagascar	-21.2508	47.4072	label	Madagascar	Fianarantsoa				6 July 2003 - 17 July 2003	Harin'Hala, R. (Rin'ha)	malaise trap	Talamas, E. (Elijah)	2008	Paratype	forest edge; mixed tropical forest		http://hol.osu.edu/spmInfo.html?id=CASENT 2135830
urn:lsid:biosci.ohio-state.edu:osuc_occurrences:CASENT__2135831	en	PreservedSpecimen	CASENT 2135831	urn:lsid:biosci.ohio-state.edu:osuc_names:241272	Trichoteleia nify	male	adult	1	CASC	[21°15.05'S 47°24.43'E MADAGASCAR:Prov. Fianarantsoa, 1130m PN Ranomafana, radio tower for. edge 6-17.vii.03 MT Harin'Hala MA02-09B-66]	Ranomafana National Park, 21°15.05'S 47°24.43'E, 1130m, MA-02-09B-66, forest edge / mixed tropical forest, radio tower, Fianarantsoa Auto. Prov., Madagascar	-21.2508	47.4072	label	Madagascar	Fianarantsoa				6 July 2003 - 17 July 2003	Harin'Hala, R. (Rin'ha)	malaise trap	Talamas, E. (Elijah)	2008	Paratype	forest edge; mixed tropical forest		http://hol.osu.edu/spmInfo.html?id=CASENT 2135831
urn:lsid:biosci.ohio-state.edu:osuc_occurrences:CASENT__2135832	en	PreservedSpecimen	CASENT 2135832	urn:lsid:biosci.ohio-state.edu:osuc_names:241293	Trichoteleia hemlyae	male	adult	1	CASC	[21°15.05'S 47°24.43'E MADAGASCAR:Prov. Fianarantsoa, 1130m PN Ranomafana, radio tower for. edge 6-17.vii.03 MT Harin'Hala MA02-09B-66]	Ranomafana National Park, 21°15.05'S 47°24.43'E, 1130m, MA-02-09B-66, forest edge / mixed tropical forest, radio tower, Fianarantsoa Auto. Prov., Madagascar	-21.2508	47.4072	label	Madagascar	Fianarantsoa				6 July 2003 - 17 July 2003	Harin'Hala, R. (Rin'ha)	malaise trap	Talamas, E. (Elijah)	2008	Paratype	forest edge; mixed tropical forest		http://hol.osu.edu/spmInfo.html?id=CASENT 2135832
urn:lsid:biosci.ohio-state.edu:osuc_occurrences:CASENT__2135833	en	PreservedSpecimen	CASENT 2135833	urn:lsid:biosci.ohio-state.edu:osuc_names:243406	Trichoteleia subtilis	male	adult	1	OSUC	[21°15.05'S 47°24.43'E MADAGASCAR:Prov. Fianarantsoa, 1130m PN Ranomafana, radio tower for. edge 6-17.vii.03 MT Harin'Hala MA02-09B-66]	Ranomafana National Park, 21°15.05'S 47°24.43'E, 1130m, MA-02-09B-66, forest edge / mixed tropical forest, radio tower, Fianarantsoa Auto. Prov., Madagascar	-21.2508	47.4072	label	Madagascar	Fianarantsoa				6 July 2003 - 17 July 2003	Harin'Hala, R. (Rin'ha)	malaise trap	Talamas, E. (Elijah)	2008	Paratype	forest edge; mixed tropical forest		http://hol.osu.edu/spmInfo.html?id=CASENT 2135833
urn:lsid:biosci.ohio-state.edu:osuc_occurrences:CASENT__2135834	en	PreservedSpecimen	CASENT 2135834	urn:lsid:biosci.ohio-state.edu:osuc_names:241272	Trichoteleia nify	male	adult	1	CASC	[21°15.05'S 47°24.43'E MADAGASCAR:Prov. Fianarantsoa, 1130m PN Ranomafana, radio tower for. edge 6-17.vii.03 MT Harin'Hala MA02-09B-66]	Ranomafana National Park, 21°15.05'S 47°24.43'E, 1130m, MA-02-09B-66, forest edge / mixed tropical forest, radio tower, Fianarantsoa Auto. Prov., Madagascar	-21.2508	47.4072	label	Madagascar	Fianarantsoa				6 July 2003 - 17 July 2003	Harin'Hala, R. (Rin'ha)	malaise trap	Talamas, E. (Elijah)	2008	Paratype	forest edge; mixed tropical forest		http://hol.osu.edu/spmInfo.html?id=CASENT 2135834
urn:lsid:biosci.ohio-state.edu:osuc_occurrences:CASENT__2135835	en	PreservedSpecimen	CASENT 2135835	urn:lsid:biosci.ohio-state.edu:osuc_names:241293	Trichoteleia hemlyae	male	adult	1	CASC	[21°15.05'S 47°24.43'E MADAGASCAR:Prov. Fianarantsoa, 1130m PN Ranomafana, radio tower for. edge 6-17.vii.03 MT Harin'Hala MA02-09B-66]	Ranomafana National Park, 21°15.05'S 47°24.43'E, 1130m, MA-02-09B-66, forest edge / mixed tropical forest, radio tower, Fianarantsoa Auto. Prov., Madagascar	-21.2508	47.4072	label	Madagascar	Fianarantsoa				6 July 2003 - 17 July 2003	Harin'Hala, R. (Rin'ha)	malaise trap	Talamas, E. (Elijah)	2008	Paratype	forest edge; mixed tropical forest		http://hol.osu.edu/spmInfo.html?id=CASENT 2135835
urn:lsid:biosci.ohio-state.edu:osuc_occurrences:CASENT__2135837	en	PreservedSpecimen	CASENT 2135837	urn:lsid:biosci.ohio-state.edu:osuc_names:241272	Trichoteleia nify	male	adult	1	CASC	[21°15.05'S 47°24.43'E MADAGASCAR:Prov. Fianarantsoa, 1130m PN Ranomafana, radio tower for. edge 18-29.vi.03 MT Harin'Hala MA02-09B-64]	Ranomafana National Park, 21°15.05'S 47°24.43'E, 1130m, MA-02-09B-64, forest edge / mixed tropical forest, radio tower, Fianarantsoa Auto. Prov., Madagascar	-21.2508	47.4072	label	Madagascar	Fianarantsoa				18 June 2003 - 29 June 2003	Harin'Hala, R. (Rin'ha)	malaise trap	Talamas, E. (Elijah)	2008	Paratype	forest edge; mixed tropical forest		http://hol.osu.edu/spmInfo.html?id=CASENT 2135837
urn:lsid:biosci.ohio-state.edu:osuc_occurrences:CASENT__2135838	en	PreservedSpecimen	CASENT 2135838	urn:lsid:biosci.ohio-state.edu:osuc_names:241272	Trichoteleia nify	male	adult	1	CASC	[21°15.05'S 47°24.43'E MADAGASCAR:Prov. Fianarantsoa, 1130m PN Ranomafana, radio tower for. edge 18-29.vi.03 MT Harin'Hala MA02-09B-64]	Ranomafana National Park, 21°15.05'S 47°24.43'E, 1130m, MA-02-09B-64, forest edge / mixed tropical forest, radio tower, Fianarantsoa Auto. Prov., Madagascar	-21.2508	47.4072	label	Madagascar	Fianarantsoa				18 June 2003 - 29 June 2003	Harin'Hala, R. (Rin'ha)	malaise trap	Talamas, E. (Elijah)	2008	Paratype	forest edge; mixed tropical forest		http://hol.osu.edu/spmInfo.html?id=CASENT 2135838
urn:lsid:biosci.ohio-state.edu:osuc_occurrences:CASENT__2135839	en	PreservedSpecimen	CASENT 2135839	urn:lsid:biosci.ohio-state.edu:osuc_names:241272	Trichoteleia nify	male	adult	1	CASC	[21°15.05'S 47°24.43'E MADAGASCAR:Prov. Fianarantsoa, 1130m PN Ranomafana, radio tower for. edge 18-29.vi.03 MT Harin'Hala MA02-09B-64]	Ranomafana National Park, 21°15.05'S 47°24.43'E, 1130m, MA-02-09B-64, forest edge / mixed tropical forest, radio tower, Fianarantsoa Auto. Prov., Madagascar	-21.2508	47.4072	label	Madagascar	Fianarantsoa				18 June 2003 - 29 June 2003	Harin'Hala, R. (Rin'ha)	malaise trap	Talamas, E. (Elijah)	2008	Paratype	forest edge; mixed tropical forest		http://hol.osu.edu/spmInfo.html?id=CASENT 2135839
urn:lsid:biosci.ohio-state.edu:osuc_occurrences:CASENT__2043194	en	PreservedSpecimen	CASENT 2043194	urn:lsid:biosci.ohio-state.edu:osuc_names:241278	Trichoteleia orona	female	adult	1	CASC	[21°15.99'S 47°25.21'E MADAGASCAR: Prov. Fianarantsoa 1020m, PN Ranomafana Bellevue at Talatakely 15-22.xi.01 MT Harin'Hala MA02-09C03]	Ranomafana National Park, 21°15.99'S 47°25.21'E, 1020m, MA-02-09C-03, secondary tropical forest, Bellevue, Talatakely, Fianarantsoa Auto. Prov., Madagascar	-21.2665	47.4202	label	Madagascar	Fianarantsoa				15 November 2001 - 22 November 2001	Harin'Hala, R. (Rin'ha)	malaise trap	Talamas, E. (Elijah)	2008	Holotype	secondary tropical forest		http://hol.osu.edu/spmInfo.html?id=CASENT 2043194
urn:lsid:biosci.ohio-state.edu:osuc_occurrences:CASENT__2043217	en	PreservedSpecimen	CASENT 2043217	urn:lsid:biosci.ohio-state.edu:osuc_names:244609	Trichoteleia takariva	male	adult	1	CASC	[23°41.39'S 44°34.53'E MADAGASCAR: Tulear Beza Mahafaly Res. nr. Bellevue Par.II 4-11.xii.2001 Harin'Hala MT spiny for.MA-02-14B-05]	Bezaha Mahafaly Special Reserve, 23°41.39'S 44°34.53'E, 180m, MA-02-14B-05, spiny forest, parcel II, nr. Bellevue, Toliara Auto. Prov., Madagascar	-23.6898	44.5755	label	Madagascar	Toliara			Tuléar is the former name of Toliara	4 December 2001 - 11 December 2001	Harin'Hala, R. (Rin'ha)	malaise trap	Talamas, E. (Elijah)	2008	Holotype	spiny forest		http://hol.osu.edu/spmInfo.html?id=CASENT 2043217
urn:lsid:biosci.ohio-state.edu:osuc_occurrences:OSUC__266087	en	PreservedSpecimen	OSUC 266087	urn:lsid:biosci.ohio-state.edu:osuc_names:241293	Trichoteleia hemlyae	male	adult	1	CASC	E111; [MADAGASCAR: Province d'Antsiranana, Sakalava Beach, dwarf littoral forest, elev 10 m, 13-16 May 2001, 12° 15' 46" S, 49° 23' 51" E] [California Acad. of Sciences, R. Harin'Hala collector malaise trap - across sandy trail MA-01-04B-09]	Sakalava Beach, 12°15'46"S 49°23'51"E, 10m, MA-01-04B-09, dwarf littoral forest / across sandy trail, Antsiranana Auto. Prov., Madagascar	-12.2628	49.3975	label	Madagascar	Antsiranana				13 May 2001 - 16 May 2001	Harin'Hala, R. (Rin'ha)	malaise trap	Talamas, E. (Elijah)	2010	Paratype	dwarf littoral forest; across sandy trail		http://hol.osu.edu/spmInfo.html?id=OSUC 266087
urn:lsid:biosci.ohio-state.edu:osuc_occurrences:OSUC__266089	en	PreservedSpecimen	OSUC 266089	urn:lsid:biosci.ohio-state.edu:osuc_names:241272	Trichoteleia nify	female	adult	1	CASC	E112; [MADAGASCAR: Fianarantsoa, Forêt de Vevembe, 66.6 km 293° WNW Farafangana, elev 600 m 23 April 2006, 22° 47' 28" S 047° 10' 55" E] [California Acad. of Sciences, coll. B. L. Fisher et al. maxi winkler litter extraction, rainforest transitioning to montane forest BLF14120]	Vevembe Forest, 22°47'28"S 47°10'55"E, 600m, BLF14120, rainforest / transition to montane forest, 66.6km (293°) WNW Farafangana, Fianarantsoa Auto. Prov., Madagascar	-22.7911	47.1819	label	Madagascar	Fianarantsoa				23 April 2006	Fisher, B. L. (Brian L.) et al.	Winkler extraction	Talamas, E. (Elijah)	2010	Paratype	rainforest; transition to montane forest		http://hol.osu.edu/spmInfo.html?id=OSUC 266089
urn:lsid:biosci.ohio-state.edu:osuc_occurrences:OSUC__266090	en	PreservedSpecimen	OSUC 266090	urn:lsid:biosci.ohio-state.edu:osuc_names:238230	Trichoteleia cincta	female	adult	1	CASC	E113; [MADAGASCAR: Antsiranana Prov., Parc National de Marojejy, Manantenina River, 27.6 km 35° NE Andapa, 9.6 km 327° NNW Manantenina 11-14 Dec 2005, 14° 26' 06" S 049° 45' 36" E] [California Academy of Sciences, coll. B.L.Fisher et al., elev 775m, malaise trap, rainforest, collection code: BLF13383]	Marojejy National Park, 14°26'06"S 49°45'36"E, 775m, BLF13383, rainforest, Manantenina River, 9.6km (327°) NNW Manantenina, 27.6km (35°) NE Andapa, Antsiranana Auto. Prov., Madagascar	-14.435	49.76	label	Madagascar	Antsiranana				11 December 2005 - 14 December 2005	Fisher, B. L. (Brian L.) et al.	malaise trap	Talamas, E. (Elijah)	2010	Paratype	rainforest		http://hol.osu.edu/spmInfo.html?id=OSUC 266090
urn:lsid:biosci.ohio-state.edu:osuc_occurrences:OSUC__266091	en	PreservedSpecimen	OSUC 266091	urn:lsid:biosci.ohio-state.edu:osuc_names:238245	Trichoteleia zuparkoi	female	adult	1	CASC	E194; [MADAGASCAR: Antsiranana Prov., Parc National de Marojejy, Manantenina River, 27.6 km 35° NE Andapa, 9.6 km 327° NNW Manantenina, 11-14 Dec 2005, 14° 26' 06" S 049° 45' 36" E] [California Academy of Sciences, coll. B.L.Fisher et al., elev 775m, malaise trap, rainforest, collection code: BLF13383]	Marojejy National Park, 14°26'06"S 49°45'36"E, 775m, BLF13383, rainforest, Manantenina River, 9.6km (327°) NNW Manantenina, 27.6km (35°) NE Andapa, Antsiranana Auto. Prov., Madagascar	-14.435	49.76	label	Madagascar	Antsiranana				11 December 2005 - 14 December 2005	Fisher, B. L. (Brian L.) et al.	malaise trap	Talamas, E. (Elijah)	2010		rainforest		http://hol.osu.edu/spmInfo.html?id=OSUC 266091
urn:lsid:biosci.ohio-state.edu:osuc_occurrences:OSUC__266092	en	PreservedSpecimen	OSUC 266092	urn:lsid:biosci.ohio-state.edu:osuc_names:238242	Trichoteleia rugifrons	undetermined	adult	1	OSUC	E108; [MADAGASCAR: Antsiranana Prov., Parc National de Marojejy, Manantenina River, 27.6 km 35° NE Andapa, 9.6 km 327° NNW Manantenina 11-14 Dec 2005, 14° 26' 06" S 049° 45' 36" E] [California Academy of Sciences, coll. B.L.Fisher et al., elev 775m, malaise trap, rainforest, collection code: BLF13383]	Marojejy National Park, 14°26'06"S 49°45'36"E, 775m, BLF13383, rainforest, Manantenina River, 9.6km (327°) NNW Manantenina, 27.6km (35°) NE Andapa, Antsiranana Auto. Prov., Madagascar	-14.435	49.76	label	Madagascar	Antsiranana				11 December 2005 - 14 December 2005	Fisher, B. L. (Brian L.) et al.	malaise trap	Talamas, E. (Elijah)	2010		rainforest		http://hol.osu.edu/spmInfo.html?id=OSUC 266092
urn:lsid:biosci.ohio-state.edu:osuc_occurrences:OSUC__266094	en	PreservedSpecimen	OSUC 266094	urn:lsid:biosci.ohio-state.edu:osuc_names:241272	Trichoteleia nify	female	adult	1	CASC	E110; [MADAGASCAR: Fianarantsoa, Parc National Befotaka-Midongy, Papango 28.5 km S Midongy-Sud, Mount Papango 17-19 Nov 2006, 23° 50' 27" S 046° 57' 27" E] [California Academy of Sciences, coll. B.L.Fisher et al. el 1250 m, montane rainforest, sifted litter BLF14946]	Midongy Befotaka National Park, 23°50'27"S 46°57'27"E, 1250m, BLF14946, montane rainforest, Mt. Papango, 28.5km S Midongy Atsimo (Midongy-Sud), Papango, Fianarantsoa Auto. Prov., Madagascar	-23.8408	46.9575	label	Madagascar	Fianarantsoa			Midongy-Sud is a variant name of Midongy Atsimo	17 November 2006 - 19 November 2006	Fisher, B. L. (Brian L.) et al.	sifted litter	Talamas, E. (Elijah)	2010	Paratype	montane rainforest		http://hol.osu.edu/spmInfo.html?id=OSUC 266094
urn:lsid:biosci.ohio-state.edu:osuc_occurrences:CASENT__2042871	en	PreservedSpecimen	CASENT 2042871	urn:lsid:biosci.ohio-state.edu:osuc_names:238242	Trichoteleia rugifrons	female	adult	1	CASC	[21°13.57'S 47°22.19'E MADAGASCAR:Prov. Fianarantsoa 1100m, PN Ranomafana Vohiparara 21-28.i.02 Harin'Hala MT, MA02-09A-13]	Ranomafana National Park, 21°13.57'S 47°22.19'E, 1100m, MA-02-09A-13, high altitude rainforest, broken bridge, Vohiparara, Fianarantsoa Auto. Prov., Madagascar	-21.2262	47.3698	label	Madagascar	Fianarantsoa				21 January 2002 - 28 January 2002	Harin'Hala, R. (Rin'ha)	malaise trap	Talamas, E. (Elijah)	2008	Paratype	high altitude rainforest		http://hol.osu.edu/spmInfo.html?id=CASENT 2042871
urn:lsid:biosci.ohio-state.edu:osuc_occurrences:CASENT__2042872	en	PreservedSpecimen	CASENT 2042872	urn:lsid:biosci.ohio-state.edu:osuc_names:241293	Trichoteleia hemlyae	male	adult	1	CASC	[21°13.57'S 47°22.19'E MADAGASCAR:Prov. Fianarantsoa 1100m, PN Ranomafana Vohiparara 21-28.i.02 Harin'Hala MT, MA02-09A-13]	Ranomafana National Park, 21°13.57'S 47°22.19'E, 1100m, MA-02-09A-13, high altitude rainforest, broken bridge, Vohiparara, Fianarantsoa Auto. Prov., Madagascar	-21.2262	47.3698	label	Madagascar	Fianarantsoa				21 January 2002 - 28 January 2002	Harin'Hala, R. (Rin'ha)	malaise trap	Talamas, E. (Elijah)	2008	Paratype	high altitude rainforest		http://hol.osu.edu/spmInfo.html?id=CASENT 2042872
urn:lsid:biosci.ohio-state.edu:osuc_occurrences:CASENT__2042915	en	PreservedSpecimen	CASENT 2042915	urn:lsid:biosci.ohio-state.edu:osuc_names:241291	Trichoteleia afo	female	adult	1	CASC	[12°31'13"S49°10'45"E MADAGASCAR: Prov. d'Antsiranana, Parc Nat. Montagne d'Ambre1125m 5-21.iv.2001 Harin'Hala Malaise MA-01-01D-07]	Montagne d'Ambre National Park, 12°31'13"S 49°10'45"E, 1125m, MA-01-01D-07, Antsiranana Auto. Prov., Madagascar	-12.5203	49.1792	label	Madagascar	Antsiranana				5 April 2001 - 21 April 2001	Harin'Hala, R. (Rin'ha)	malaise trap	Talamas, E. (Elijah)	2008	Paratype			http://hol.osu.edu/spmInfo.html?id=CASENT 2042915
urn:lsid:biosci.ohio-state.edu:osuc_occurrences:CASENT__2042916	en	PreservedSpecimen	CASENT 2042916	urn:lsid:biosci.ohio-state.edu:osuc_names:241291	Trichoteleia afo	male	adult	1	CASC	[12°31'13"S49°10'45"E MADAGASCAR: Prov. d'Antsiranana, Parc Nat. Montagne d'Ambre1125m 5-21.iv.2001 Harin'Hala Malaise MA-01-01D-07]	Montagne d'Ambre National Park, 12°31'13"S 49°10'45"E, 1125m, MA-01-01D-07, Antsiranana Auto. Prov., Madagascar	-12.5203	49.1792	label	Madagascar	Antsiranana				5 April 2001 - 21 April 2001	Harin'Hala, R. (Rin'ha)	malaise trap	Talamas, E. (Elijah)	2008	Paratype			http://hol.osu.edu/spmInfo.html?id=CASENT 2042916
urn:lsid:biosci.ohio-state.edu:osuc_occurrences:CASENT__2042964	en	PreservedSpecimen	CASENT 2042964	urn:lsid:biosci.ohio-state.edu:osuc_names:241293	Trichoteleia hemlyae	male	adult	1	OSUC	[21°15.05'S 47°24.43'E MADAGASCAR: Prov. Fianarantsoa 1130m, PN Ranomafana, radio tower for. edge 27.iv-7.v.03 MT Harin'Hala MA02-09B59]	Ranomafana National Park, 21°15.05'S 47°24.43'E, 1130m, MA-02-09B-59, forest edge / mixed tropical forest, radio tower, Fianarantsoa Auto. Prov., Madagascar	-21.2508	47.4072	label	Madagascar	Fianarantsoa				27 April 2003 - 7 May 2003	Harin'Hala, R. (Rin'ha)	malaise trap	Talamas, E. (Elijah)	2008	Paratype	forest edge / mixed tropical forest		http://hol.osu.edu/spmInfo.html?id=CASENT 2042964
urn:lsid:biosci.ohio-state.edu:osuc_occurrences:CASENT__2042965	en	PreservedSpecimen	CASENT 2042965	urn:lsid:biosci.ohio-state.edu:osuc_names:241293	Trichoteleia hemlyae	male	adult	1	OSUC	[21°15.05'S 47°24.43'E MADAGASCAR: Prov. Fianarantsoa 1130m, PN Ranomafana, radio tower for. edge 27.iv-7.v.03 MT Harin'Hala MA02-09B59]	Ranomafana National Park, 21°15.05'S 47°24.43'E, 1130m, MA-02-09B-59, forest edge / mixed tropical forest, radio tower, Fianarantsoa Auto. Prov., Madagascar	-21.2508	47.4072	label	Madagascar	Fianarantsoa				27 April 2003 - 7 May 2003	Harin'Hala, R. (Rin'ha)	malaise trap	Talamas, E. (Elijah)	2009	Paratype	forest edge / mixed tropical forest		http://hol.osu.edu/spmInfo.html?id=CASENT 2042965
urn:lsid:biosci.ohio-state.edu:osuc_occurrences:OSUC__334219	en	PreservedSpecimen	OSUC 334219	urn:lsid:biosci.ohio-state.edu:osuc_names:241293	Trichoteleia hemlyae	female	adult	1	OSUC	E191; [MADAGASCAR: Toamasina Prov., Mobot site, Analalava, 7 km SW of Foulpointe, 17° 41' 36" S, 49° 27' 37" E] [28 Dec 2007 - 3 Jan 2008, California Acad of Sciences, coll: M. Irwin, R. Harin'Hala, malaise trap on sand in low altitude dense humid forest, elev 60 ft MG-37B-16]	Analalav, 17°41'36"S 49°27'37"E, 60ft, MG-37B-16, sand / low altitude dense humid forest, MOBOT site, 7km SW Mahavelona (Foulpointe), Toamasina Auto. Prov., Madagascar	-17.6933	49.4603	label	Madagascar	Toamasina			Foulpointe is a variant name of Mahavelona	28 December 2007 - 3 January 2008	Irwin, M. & Harin'Hala, R. (Rin'ha)	malaise trap	Talamas, E. (Elijah)	2010		sand; low altitude dense humid forest		http://hol.osu.edu/spmInfo.html?id=OSUC 334219
urn:lsid:biosci.ohio-state.edu:osuc_occurrences:OSUC__334220	en	PreservedSpecimen	OSUC 334220	urn:lsid:biosci.ohio-state.edu:osuc_names:241293	Trichoteleia hemlyae	female	adult	1	OSUC	E192; [MADAGASCAR: Toamasina Prov., Mobot site, Analalava, 7 km SW of Foulpointe, 17° 41' 36" S, 49° 27' 37" E] [3-11 January 2008, California Acad of Sciences, coll: M. Irwin, R. Harin'Hala, malaise trap on sand in low altitude dense humid forest, elev 60 ft MG-37B-17]	Analalav, 17°41'36"S 49°27'37"E, 60ft, MG-37B-17, sand / low altitude dense humid forest, MOBOT site, 7km SW Mahavelona (Foulpointe), Toamasina Auto. Prov., Madagascar	-17.6933	49.4603	label	Madagascar	Toamasina			Foulpointe is a variant name of Mahavelona	3 January 2008 - 11 January 2008	Irwin, M. & Harin'Hala, R. (Rin'ha)	malaise trap	Talamas, E. (Elijah)	2010		sand; low altitude dense humid forest		http://hol.osu.edu/spmInfo.html?id=OSUC 334220
urn:lsid:biosci.ohio-state.edu:osuc_occurrences:OSUC__334221	en	PreservedSpecimen	OSUC 334221	urn:lsid:biosci.ohio-state.edu:osuc_names:241273	Trichoteleia tezitra	female	adult	1	CASC	E193; [MADAGASCAR: Majunga Ambovomamy Belambo 20 km NW of Port Berger 19-25 April 2007 15°27.07'S. 47°36.80'E California Acad of Sciences coll: R. Harin'Hala, M. Irwin, F. Parker, malaise, second-ary growth on white sand elev 33 m MG-33-18]	Ambovomamy, 15°27.07'S 47°36.80'E, 33m, MG-33-18, secondary growth / white sand, 20km NW Boriziny (Port-Bergé), Belambo Commune, Mahajanga Auto. Prov., Madagascar	-15.4512	47.6133	label	Madagascar	Mahajanga			Port Berger is a misspelling of Port-Bergé; Port-Bergé is a variant name of Boriziny; Majunga is an alternate name of Mahajanga Prov.	19 April 2007 - 25 April 2007	Harin'Hala, R. (Rin'ha), Irwin, M. & Parker, F. (Fred)	malaise trap	Talamas, E. (Elijah)	2010	Paratype	secondary growth; white sand		http://hol.osu.edu/spmInfo.html?id=OSUC 334221
urn:lsid:biosci.ohio-state.edu:osuc_occurrences:CASENT__2137894	en	PreservedSpecimen	CASENT 2137894	urn:lsid:biosci.ohio-state.edu:osuc_names:238242	Trichoteleia rugifrons	female	adult	1	CASC	[23°50'07"S 46°57'49"E MADAGASCAR: Prov. Fianarantsoa, Parc Nat. Befotaka-Midongy, el. 940m, 13-19.xi.2006] [Papango 27.7km S Midongy-Sud Mount Papango, malaise, rainforest, coll.:B.L. Fisher et al. BLF14774]	Midongy Befotaka National Park, 23°50'07"S 46°57'49"E, 940m, BLF14774, rainforest, Mt. Papango, 27.7km S Midongy Atsimo (Midongy-Sud), Papango, Fianarantsoa Auto. Prov., Madagascar	-23.8353	46.9636	label	Madagascar	Fianarantsoa			Midongy-Sud is a variant name of Midongy Atsimo	13 November 2006 - 19 November 2006	Fisher, B. L. (Brian L.) et al.	malaise trap	Talamas, E. (Elijah)	2010	Paratype	rainforest		http://hol.osu.edu/spmInfo.html?id=CASENT 2137894
urn:lsid:biosci.ohio-state.edu:osuc_occurrences:CASENT__2137948	en	PreservedSpecimen	CASENT 2137948	urn:lsid:biosci.ohio-state.edu:osuc_names:5507	Trichoteleia albidipes	female	adult	1	CASC	[16°40'20"S 049°42'04"E MADAGASCAR: Province Toamasina, Reserve Ambodiriana 4.8 km 306° Manompana, elev. 125m] [along Manompana river 18.xi.2005 yellow pan traps, rainforest, coll.:B.L. Fisher et al. BLF12708]	Ambodiriana Reserve, 16°40'20"S 49°42'04"E, 125m, BLF12708, rainforest, along Manompana River, 4.8km (306°) from Manompana, Toamasina Auto. Prov., Madagascar	-16.6722	49.7011	label	Madagascar	Toamasina				18 November 2005	Fisher, B. L. (Brian L.) et al.	yellow pan trap	Talamas, E. (Elijah)	2010		rainforest		http://hol.osu.edu/spmInfo.html?id=CASENT 2137948
urn:lsid:biosci.ohio-state.edu:osuc_occurrences:CASENT__2137960	en	PreservedSpecimen	CASENT 2137960	urn:lsid:biosci.ohio-state.edu:osuc_names:241291	Trichoteleia afo	female	adult	1	OSUC	[12°15'46"S 49°23'51"E MADAGASCAR: Province d'Antsiranana, Sakalava Beach dwarf littoral for.] [el. 10m. 13-16.v.2001 MT across sandy trail, M. Irwin R. Harin'Hala colls., MA-01-04B-09]	Sakalava Beach, 12°15'46"S 49°23'51"E, 10m, MA-01-04B-09, dwarf littoral forest / across sandy trail, Antsiranana Auto. Prov., Madagascar	-12.2628	49.3975	label	Madagascar	Antsiranana				13 May 2001 - 16 May 2001	Irwin, M. & Harin'Hala, R. (Rin'ha)	malaise trap	Talamas, E. (Elijah)	2010	Paratype	dwarf littoral forest; across sandy trail		http://hol.osu.edu/spmInfo.html?id=CASENT 2137960
urn:lsid:biosci.ohio-state.edu:osuc_occurrences:CASENT__2136863	en	PreservedSpecimen	CASENT 2136863	urn:lsid:biosci.ohio-state.edu:osuc_names:5507	Trichoteleia albidipes	female	adult	1	CASC	[16°29'08"S49°50'49"E MADAGASCAR: Prov. Toamasina, Foret d'Analava Mandrisy, 5.9km195° Antanambe] [el. 10m. 12-13.xi.2005 yellow pan trap, littoral rain forest. coll.: B. L. Fisher et al. BLF12459]	Mandrisy, 16°29'08"S 49°50'49"E, 10m, BLF12459, littoral rainforest, Analava Forest, 5.9km (195°) from Antanambe, Toamasina Auto Prov., Madagascar	-16.4856	49.8469	label	Madagascar	Toamasina		Mandrisy		12 November 2005 - 13 November 2005	Fisher, B. L. (Brian L.) et al.	yellow pan trap	Talamas, E. (Elijah)	2010		littoral rainforest		http://hol.osu.edu/spmInfo.html?id=CASENT 2136863
urn:lsid:biosci.ohio-state.edu:osuc_occurrences:CASENT__2138045	en	PreservedSpecimen	CASENT 2138045	urn:lsid:biosci.ohio-state.edu:osuc_names:241293	Trichoteleia hemlyae	female	adult	1	CASC	[17°41'36"S 49°27'47"E MADAGASCAR: Prov. Toamasina, Mobot site, Analalava, 7 km SW of Foulpointe, elev. 60ft] [15-21.ix.2007 Malaise trap on sand in low altitude dense humid forest, coll: M. Irwin, R. Harin'Hala,MG-37B-01]	Analalav, 17°41'36"S 49°27'37"E, 60ft, MG-37B-01, sand / low altitude dense humid forest, MOBOT site, 7km SW Mahavelona (Foulpointe), Toamasina Auto. Prov., Madagascar	-17.6933	49.4603	label	Madagascar	Toamasina			Foulpointe is a variant name of Mahavelona	15 September 2007 - 21 September 2007	Irwin, M. & Harin'Hala, R. (Rin'ha)	malaise trap	Talamas, E. (Elijah)	2010	Paratype	sand; low altitude dense humid forest		http://hol.osu.edu/spmInfo.html?id=CASENT 2138045
urn:lsid:biosci.ohio-state.edu:osuc_occurrences:CASENT__2138067	en	PreservedSpecimen	CASENT 2138067	urn:lsid:biosci.ohio-state.edu:osuc_names:241271	Trichoteleia tahotra	male	adult	1	CASC	[1617'00"S 8°48'52"E MADAGASCAR: Prov. Mahajanga, Reserve Spec. Marotandrano, Marotandrano] [48.3km S Mandritsara 7-8.xii.2007, el. 865m YPT, transition humid forest, coll. B.L. Fisher et al., BLF19159]	Marotandrano, 16°17'00"S 48°48'52"E, 865m, BLF19159, transition humid forest, Marotandrano Special Reserve, 48.3km S Mandritsara, Mahajanga Auto. Prov., Madagascar	-16.2833	48.8144	label	Madagascar	Mahajanga		Marotandrano	longitude degrees were incomplete (48 not 8)	7 December 2007 - 8 December 2007	Fisher, B. L. (Brian L.) et al.	yellow pan trap	Talamas, E. (Elijah)	2010	Paratype	transition humid forest		http://hol.osu.edu/spmInfo.html?id=CASENT 2138067
urn:lsid:biosci.ohio-state.edu:osuc_occurrences:CASENT__2138092	en	PreservedSpecimen	CASENT 2138092	urn:lsid:biosci.ohio-state.edu:osuc_names:241293	Trichoteleia hemlyae	male	adult	1	CASC	[17°41'36"S 49°27'47"E MADAGASCAR: Prov. Toamasina, Mobot site, Analalava, 7 km SW of Foulpointe, elev. 60ft] [9-16.xi.2007 Malaise trap on sand in low altitude dense humid forest, coll: M. Irwin, R. Harin'Hala,MG-37B-09]	Analalav, 17°41'36"S 49°27'37"E, 60ft, MG-37B-09, sand / low altitude dense humid forest, MOBOT site, 7km SW Mahavelona (Foulpointe), Toamasina Auto. Prov., Madagascar	-17.6933	49.4603	label	Madagascar	Toamasina			Foulpointe is a variant name of Mahavelona	9 November 2007 - 16 November 2007	Irwin, M. & Harin'Hala, R. (Rin'ha)	malaise trap	Talamas, E. (Elijah)	2010	Paratype	sand; low altitude dense humid forest		http://hol.osu.edu/spmInfo.html?id=CASENT 2138092
urn:lsid:biosci.ohio-state.edu:osuc_occurrences:CASENT__2137241	en	PreservedSpecimen	CASENT 2137241	urn:lsid:biosci.ohio-state.edu:osuc_names:244609	Trichoteleia takariva	male	adult	1	CASC	[14°26.29'S 49°46.44'E MADAGASCAR: Prov. Antsiranana Marojejy NP,5kmW Manantenina cillage, Camp Mantella] [18-30.v.2005 malaise trap, low altitude rain for. elev. 490m coll.: Rin'ha Harin'Hala MA-31-22]	Marojejy National Park, 14°26.29'S 49°46.44'E, 490m, MA-31-22, low altitude rainforest, Camp Mantella, 5km W Manantenina, Antsiranana Auto. Prov., Madagascar	-14.4382	49.774	label	Madagascar	Antsiranana				18 May 2005 - 30 May 2005	Harin'Hala, R. (Rin'ha)	malaise trap	Talamas, E. (Elijah)	2010	Paratype	low altitude rainforest		http://hol.osu.edu/spmInfo.html?id=CASENT 2137241
urn:lsid:biosci.ohio-state.edu:osuc_occurrences:CASENT__2137670	en	PreservedSpecimen	CASENT 2137670	urn:lsid:biosci.ohio-state.edu:osuc_names:241291	Trichoteleia afo	female	adult	1	CASC	[12°15'46"S 49°23'51"E MADAGASCAR: Province d'Antsiranana, Sakalava Beach dwarf littoral forest 10m 20-28.vii.2001 MT, R. Harin'Hala MA01-04B-15]	Sakalava Beach, 12°15'46"S 49°23'51"E, 10m, MA-01-04B-15, dwarf littoral forest / across sandy trail, Antsiranana Auto. Prov., Madagascar	-12.2628	49.3975	label	Madagascar	Antsiranana				20 July 2001 - 28 July 2001	Harin'Hala, R. (Rin'ha)	malaise trap	Talamas, E. (Elijah)	2010	Paratype	dwarf littoral forest; across sandy trail		http://hol.osu.edu/spmInfo.html?id=CASENT 2137670
urn:lsid:biosci.ohio-state.edu:osuc_occurrences:CASENT__2137692	en	PreservedSpecimen	CASENT 2137692	urn:lsid:biosci.ohio-state.edu:osuc_names:241286	Trichoteleia tigris	male	adult	1	CASC	[14°26.29'S 49°46.44'E MADAGASCAR: Prov Antsiranana, Marojejy Nat'l Park, 5 km W Manantenina village] [Camp Mantella, elev. 490m 28.iv-7.v.2005 coll.: R. Harin'Hala malaise, low altitude rainforest MA-31-20]	Marojejy National Park, 14°26.29'S 49°46.44'E, 490m, MA-31-20, low altitude rainforest, Camp Mantella, 5km W Manantenina, Antsiranana Auto. Prov., Madagascar	-14.4382	49.774	label	Madagascar	Antsiranana				28 April 2005 - 7 May 2005	Harin'Hala, R. (Rin'ha)	malaise trap	Talamas, E. (Elijah)	2009	Paratype	low altitude rainforest		http://hol.osu.edu/spmInfo.html?id=CASENT 2137692
urn:lsid:biosci.ohio-state.edu:osuc_occurrences:CASENT__2008625	en	PreservedSpecimen	CASENT 2008625	urn:lsid:biosci.ohio-state.edu:osuc_names:241293	Trichoteleia hemlyae	female	adult	1	CASC	[MADAGASCAR: Province d'Antananarivo 3km 41° NE Andranomay, 11.5 km 147° SSE Anjozorobe elev 1300m, 5-13 Dec 2000] [18°28'24"S 47°57'36"E coll. Fisher, Griswold et al. California Acad. of Sciences montane rainforest, malaise trap, coll. code:BLF2375]	3km (41°) NE Antranomay, 18°28'24"S 47°57'36"E, 1300m, BLF2375, montane rainforest, 11.5km (147°) SSE Anjozorobe, Antananarivo Auto. Reg., Madagascar	-18.4733	47.96	label	Madagascar	Antananarivo				5 December 2000 - 13 December 2000	Fisher, Griswold et al.	malaise trap	Talamas, E. (Elijah)	2009	Paratype	montane rainforest		http://hol.osu.edu/spmInfo.html?id=CASENT 2008625
urn:lsid:biosci.ohio-state.edu:osuc_occurrences:CASENT__2008627	en	PreservedSpecimen	CASENT 2008627	urn:lsid:biosci.ohio-state.edu:osuc_names:241293	Trichoteleia hemlyae	female	adult	1	OSUC	[MADAGASCAR: Province d'Antananarivo 3km 41° NE Andranomay, 11.5 km 147° SSE Anjozorobe elev 1300m, 5-13 Dec 2000] [18°28'24"S 47°57'36"E coll. Fisher, Griswold et al. California Acad. of Sciences montane rainforest, malaise trap, coll. code:BLF2375]	3km (41°) NE Antranomay, 18°28'24"S 47°57'36"E, 1300m, BLF2375, montane rainforest, 11.5km (147°) SSE Anjozorobe, Antananarivo Auto. Reg., Madagascar	-18.4733	47.96	label	Madagascar	Antananarivo				5 December 2000 - 13 December 2000	Fisher, Griswold et al.	malaise trap	Talamas, E. (Elijah)	2009	Paratype	montane rainforest		http://hol.osu.edu/spmInfo.html?id=CASENT 2008627
urn:lsid:biosci.ohio-state.edu:osuc_occurrences:CASENT__2008631	en	PreservedSpecimen	CASENT 2008631	urn:lsid:biosci.ohio-state.edu:osuc_names:241293	Trichoteleia hemlyae	female	adult	1	CASC	[MADAGASCAR: Province d'Antananarivo 3km 41° NE Andranomay, 11.5 km 147° SSE Anjozorobe elev 1300m, 5-13 Dec 2000] [18°28'24"S 47°57'36"E coll. Fisher, Griswold et al. California Acad. of Sciences montane rainforest, malaise trap, coll. code:BLF2375]	3km (41°) NE Antranomay, 18°28'24"S 47°57'36"E, 1300m, BLF2375, montane rainforest, 11.5km (147°) SSE Anjozorobe, Antananarivo Auto. Reg., Madagascar	-18.4733	47.96	label	Madagascar	Antananarivo				5 December 2000 - 13 December 2000	Fisher, Griswold et al.	malaise trap	Talamas, E. (Elijah)	2009	Paratype	montane rainforest		http://hol.osu.edu/spmInfo.html?id=CASENT 2008631
urn:lsid:biosci.ohio-state.edu:osuc_occurrences:CASENT__2008633	en	PreservedSpecimen	CASENT 2008633	urn:lsid:biosci.ohio-state.edu:osuc_names:241278	Trichoteleia orona	female	adult	1	CASC	[MADAGASCAR: Province d'Antananarivo 3km 41° NE Andranomay, 11.5 km 147° SSE Anjozorobe elev 1300m, 5-13 Dec 2000] [11.5km 147°SSE Anjozorobe, Fisher Griswold et al. coll., MT montane rainforest BLF2375]	3km (41°) NE Antranomay, 18°28'24"S 47°57'36"E, 1300m, BLF2375, montane rainforest, 11.5km (147°) SSE Anjozorobe, Antananarivo Auto. Reg., Madagascar	-18.4733	47.96	label	Madagascar	Antananarivo				5 December 2000 - 13 December 2000	Fisher, Griswold et al.	malaise trap	Talamas, E. (Elijah)	2009	Paratype	montane rainforest		http://hol.osu.edu/spmInfo.html?id=CASENT 2008633
urn:lsid:biosci.ohio-state.edu:osuc_occurrences:CASENT__2008744	en	PreservedSpecimen	CASENT 2008744	urn:lsid:biosci.ohio-state.edu:osuc_names:241276	Trichoteleia prima	female	adult	1	CASC	[MADAGASCAR: Province d'Antsiranana, Foret d'Anabohazo, 21.6 km 247° WSW Maromandia elev 120m 11-16 Mar 2001] [14° 18' 32" S 47° 54' 52" E coll. Fisher, Griswold et al. California Academy of Sciences pitfall trap- in tropical dry forest collecting code: BLF3335]	Anabohazo Forest, 14°18'32"S 47°54'52"E, 120m, BLF3335, tropical dry forest, 21.6km (247°) WSW Maromandia, Antsiranana Auto. Prov., Madagascar	-14.3089	47.9144	label	Madagascar	Antsiranana				11 March 2001 - 16 March 2001	Fisher, Griswold et al.	pitfall trap	Talamas, E. (Elijah)	2009	Paratype	tropical dry forest		http://hol.osu.edu/spmInfo.html?id=CASENT 2008744
urn:lsid:biosci.ohio-state.edu:osuc_occurrences:CASENT__2008754	en	PreservedSpecimen	CASENT 2008754	urn:lsid:biosci.ohio-state.edu:osuc_names:241276	Trichoteleia prima	female	adult	1	CASC	[MADAGASCAR: Province d'Antsiranana, Foret d'Anabohazo, 21.6 km 247° WSW Maromandia elev 120m 11-16 Mar 2001] [14° 18' 32" S 47° 54' 52" E coll. Fisher, Griswold et al. California Academy of Sciences sifted litter- in tropical dry forest collecting code: BLF3338]	Anabohazo Forest, 14°18'32"S 47°54'52"E, 120m, BLF3338, tropical dry forest, 21.6km (247°) WSW Maromandia, Antsiranana Auto. Prov., Madagascar	-14.3089	47.9144	label	Madagascar	Antsiranana				11 March 2001 - 16 March 2001	Fisher, Griswold et al.	sifted litter	Talamas, E. (Elijah)	2009	Paratype	tropical dry forest		http://hol.osu.edu/spmInfo.html?id=CASENT 2008754
urn:lsid:biosci.ohio-state.edu:osuc_occurrences:CASENT__2040887	en	PreservedSpecimen	CASENT 2040887	urn:lsid:biosci.ohio-state.edu:osuc_names:253616	Trichoteleia echinata	female	adult	1	CASC	[MADAGASCAR: Toamasina, Ambanizana, Parc National Masoala elev 800-897m 26 Feb-2 Mar 2003] [15° 34' 18" S 060° 00' 22" E California Acad. of Sciences collectors: D. Andriamalala, D. Silva, et al. pitfall trap montane rainforest, BLF8649]	Masoala National Park, 15°34'18"S 50°00'22"E, 800-897m, BLF8649, montane rainforest, Ambanizana River, Toamasina Auto. Prov., Madagascar	-15.5717	50.0061	label	Madagascar	Toamasina				26 February 2003 - 2 March 2003	Andriamalala, D. & Silva, D.	pitfall trap	Talamas, E. (Elijah)	2009	Holotype	montane rainforest		http://hol.osu.edu/spmInfo.html?id=CASENT 2040887
urn:lsid:biosci.ohio-state.edu:osuc_occurrences:MNHN__0030	en	PreservedSpecimen	MNHN 0030	urn:lsid:biosci.ohio-state.edu:osuc_names:5508	Trichoteleia pauliani	female	adult	1	MNHN	[Inst. Scient. Madagascar Mt Tsaratanana, 1500, 1800m. foret de mousses X-49 RP] [Alloteleia Pauliani Risbec]	Mount Maromokotro (Tsaratanana), 1500-1800m, forest moss, Antsiranana Auto. Prov., Madagascar	-14.0167	48.9667	GEOnet	Madagascar	Antsiranana			Tsaratanana is a variant name of Mt. Maromokotro	Oct-1949	Paulian, R.	none specified	Talamas, E. (Elijah)	2010	Lectotype	forest moss		http://hol.osu.edu/spmInfo.html?id=MNHN 0030
