# Supplementary material for: Revision of the Malagasy genus Trichoteleia Kieffer (Hymenoptera, Platygastroidea, Platygastridae)
Source: Zookeys. 2011 Feb 16;(80):1–126. doi: 10.3897/zookeys.80.907 (PMC3088049; doi:10.3897/zookeys.80.907)
Supplement: Appendix I. — Occurrence data (doi: 10.3897/zookeys.80.907.app.1a) and taxon checklist (doi: 10.3897/zookeys.80.907.app.1b) for all records used in the present paper. File format: DarwinCore Archive. Explanation note: Darwin Core Archive120 (DwC-A) is an international biodiversity informatics data standard and the preferred format for publishing data to the Global Biodiversity Information Facility (GBIF) network. Each Darwin Core Archive consists of at least three files: (1) one or more data files keeping all records of the particular dataset in a tabular format such as a comma-separated or tab-separated list; (2) the archive descriptor (meta.xml) file describing the individual data file columns used and mapping them to DwC terms; and (3) a metadata file describing the entire dataset which GBIF recommends to be EML (Ecological Metadata Language) 2.1.1 based. The format is defined in the Darwin Core text guidelines121. Darwin Core is no longer strictly bound to occurrence data, and together with Dublin Core (on which its ideas are based), it is used by GBIF and others to encode data about organism names, taxonomies and species information. The Darwin Core Archive is available as supplementary file to the present revision and can be also simultaneously published via the GBIF infrastructure through the Integrated Publishing Toolkit122 (IPT). [file ZooKeys-080-001-SD1.zip › Trichoteleia_DwC-A_occurrence_v4/meta.xml]

<?xml version="1.0" encoding="ISO-8859-1"?>
<archive xmlns="http://rs.tdwg.org/dwc/text/" metadata="eml.xml">
	<core encoding="ISO-8859-1" linesTerminatedBy="\n" fieldsTerminatedBy="\t" fieldsEnclosedBy="" ignoreHeaderLines="1" rowType="http://rs.tdwg.org/dwc/terms/Occurrence">
		<files>
			<location>data.txt</location>
		</files>
		<id index="0"/>
		<field  index="0" term="http://rs.tdwg.org/dwc/terms/individualID"/>
		<field  index="1" term="http://purl.org/dc/terms/language"/>
		<field  index="2" term="http://rs.tdwg.org/dwc/terms/basisOfRecord"/>
		<field  index="3" term="http://rs.tdwg.org/dwc/terms/catalogNumber"/>
		<field  index="4" term="http://rs.tdwg.org/dwc/terms/scientificNameID"/>
		<field  index="5" term="http://rs.tdwg.org/dwc/terms/scientificName"/>
		<field  index="6" term="http://rs.tdwg.org/dwc/terms/sex"/>
		<field  index="7" term="http://rs.tdwg.org/dwc/terms/lifeStage"/>
		<field  index="8" term="http://rs.tdwg.org/dwc/terms/individualCount"/>
		<field  index="9" term="http://rs.tdwg.org/dwc/terms/institutionCode"/>
		<field  index="10" term="http://rs.tdwg.org/dwc/terms/fieldNotes"/>
		<field  index="11" term="http://rs.tdwg.org/dwc/terms/locality"/>
		<field  index="12" term="http://rs.tdwg.org/dwc/terms/decimalLatitude"/>
		<field  index="13" term="http://rs.tdwg.org/dwc/terms/decimalLongitude"/>
		<field  index="14" term="http://rs.tdwg.org/dwc/terms/georeferenceSources"/>
		<field  index="15" term="http://rs.tdwg.org/dwc/terms/country"/>
		<field  index="16" term="http://rs.tdwg.org/dwc/terms/stateProvince"/>
		<field  index="17" term="http://rs.tdwg.org/dwc/terms/county"/>
		<field  index="18" term="http://rs.tdwg.org/dwc/terms/municipality"/>
		<field  index="19" term="http://rs.tdwg.org/dwc/terms/georeferenceRemarks"/>
		<field  index="20" term="http://rs.tdwg.org/dwc/terms/eventDate"/>
		<field  index="21" term="http://rs.tdwg.org/dwc/terms/recordedBy"/>
		<field  index="22" term="http://rs.tdwg.org/dwc/terms/samplingProtocol"/>
		<field  index="23" term="http://rs.tdwg.org/dwc/terms/identifiedBy"/>
		<field  index="24" term="http://rs.tdwg.org/dwc/terms/dateIdentified"/>
		<field  index="25" term="http://rs.tdwg.org/dwc/terms/typeStatus"/>
		<field  index="26" term="http://rs.tdwg.org/dwc/terms/habitat"/>
		<field  index="27" term="http://rs.tdwg.org/dwc/terms/associatedTaxa"/>
		<field  index="28" term="http://purl.org/dc/terms/source"/>
	</core>
</archive>
