# Supplementary material for: Revision of the Malagasy genus Trichoteleia Kieffer (Hymenoptera, Platygastroidea, Platygastridae)
Source: Zookeys. 2011 Feb 16;(80):1–126. doi: 10.3897/zookeys.80.907 (PMC3088049; doi:10.3897/zookeys.80.907)
Supplement: Appendix I. — Occurrence data (doi: 10.3897/zookeys.80.907.app.1a) and taxon checklist (doi: 10.3897/zookeys.80.907.app.1b) for all records used in the present paper. File format: DarwinCore Archive. Explanation note: Darwin Core Archive120 (DwC-A) is an international biodiversity informatics data standard and the preferred format for publishing data to the Global Biodiversity Information Facility (GBIF) network. Each Darwin Core Archive consists of at least three files: (1) one or more data files keeping all records of the particular dataset in a tabular format such as a comma-separated or tab-separated list; (2) the archive descriptor (meta.xml) file describing the individual data file columns used and mapping them to DwC terms; and (3) a metadata file describing the entire dataset which GBIF recommends to be EML (Ecological Metadata Language) 2.1.1 based. The format is defined in the Darwin Core text guidelines121. Darwin Core is no longer strictly bound to occurrence data, and together with Dublin Core (on which its ideas are based), it is used by GBIF and others to encode data about organism names, taxonomies and species information. The Darwin Core Archive is available as supplementary file to the present revision and can be also simultaneously published via the GBIF infrastructure through the Integrated Publishing Toolkit122 (IPT). [file ZooKeys-080-001-SD2.zip › Trichoteleia_DwC-A_taxon_v4/data.txt]

taxon_concept_lsid	taxon_name_lsid	taxon	author	rank	taxonomic_status	nomenclatural_status	parent_taxon_concept_lsid	parent_taxon	kingdom	phylum	class	order	family	genus	original_description_citation_lsid	original_description_citation	record_link
urn:lsid:biosci.ohio-state.edu:osuc_concepts:573	urn:lsid:biosci.ohio-state.edu:osuc_names:573	Trichoteleia	Kieffer	genus	valid	original name/combination	urn:lsid:biosci.ohio-state.edu:osuc_concepts:434	Scelioninae	Animalia	Arthropoda	Hexapoda	Hymenoptera	Platygastridae	Trichoteleia	urn:lsid:biosci.ohio-state.edu:osuc_pubs:895	Kieffer. 1910. Serphiden und Cynipiden von Madagaskar. Pages 529-534 in Voeltzkow. Reise in Ostafrika in den Jahren 1903-1905. Vol. 2, Systematische Arbeiten. E. Scheweizerbart'sche Verlagsbuchhandlung, Stuttgart. pp.	http://hol.osu.edu/index.html?id=573
urn:lsid:biosci.ohio-state.edu:osuc_concepts:241291	urn:lsid:biosci.ohio-state.edu:osuc_names:241291	Trichoteleia afo		species	valid	original name/combination	urn:lsid:biosci.ohio-state.edu:osuc_concepts:573	Trichoteleia	Animalia	Arthropoda	Hexapoda	Hymenoptera	Platygastridae	Trichoteleia			http://hol.osu.edu/index.html?id=241291
urn:lsid:biosci.ohio-state.edu:osuc_concepts:5507	urn:lsid:biosci.ohio-state.edu:osuc_names:5507	Trichoteleia albidipes	Kieffer	species	valid	original name/combination	urn:lsid:biosci.ohio-state.edu:osuc_concepts:573	Trichoteleia	Animalia	Arthropoda	Hexapoda	Hymenoptera	Platygastridae	Trichoteleia	urn:lsid:biosci.ohio-state.edu:osuc_pubs:895	Kieffer. 1910. Serphiden und Cynipiden von Madagaskar. Pages 529-534 in Voeltzkow. Reise in Ostafrika in den Jahren 1903-1905. Vol. 2, Systematische Arbeiten. E. Scheweizerbart'sche Verlagsbuchhandlung, Stuttgart. pp.	http://hol.osu.edu/index.html?id=5507
urn:lsid:biosci.ohio-state.edu:osuc_concepts:243408	urn:lsid:biosci.ohio-state.edu:osuc_names:243408	Trichoteleia bicolor		species	valid	original name/combination	urn:lsid:biosci.ohio-state.edu:osuc_concepts:573	Trichoteleia	Animalia	Arthropoda	Hexapoda	Hymenoptera	Platygastridae	Trichoteleia			http://hol.osu.edu/index.html?id=243408
urn:lsid:biosci.ohio-state.edu:osuc_concepts:241275	urn:lsid:biosci.ohio-state.edu:osuc_names:241275	Trichoteleia bidentata		species	valid	original name/combination	urn:lsid:biosci.ohio-state.edu:osuc_concepts:573	Trichoteleia	Animalia	Arthropoda	Hexapoda	Hymenoptera	Platygastridae	Trichoteleia			http://hol.osu.edu/index.html?id=241275
urn:lsid:biosci.ohio-state.edu:osuc_concepts:249011	urn:lsid:biosci.ohio-state.edu:osuc_names:249011	Trichoteleia carinata		species	valid	original name/combination	urn:lsid:biosci.ohio-state.edu:osuc_concepts:573	Trichoteleia	Animalia	Arthropoda	Hexapoda	Hymenoptera	Platygastridae	Trichoteleia			http://hol.osu.edu/index.html?id=249011
urn:lsid:biosci.ohio-state.edu:osuc_concepts:238230	urn:lsid:biosci.ohio-state.edu:osuc_names:238230	Trichoteleia cincta		species	valid	original name/combination	urn:lsid:biosci.ohio-state.edu:osuc_concepts:573	Trichoteleia	Animalia	Arthropoda	Hexapoda	Hymenoptera	Platygastridae	Trichoteleia			http://hol.osu.edu/index.html?id=238230
urn:lsid:biosci.ohio-state.edu:osuc_concepts:243413	urn:lsid:biosci.ohio-state.edu:osuc_names:243413	Trichoteleia delilah		species	valid	original name/combination	urn:lsid:biosci.ohio-state.edu:osuc_concepts:573	Trichoteleia	Animalia	Arthropoda	Hexapoda	Hymenoptera	Platygastridae	Trichoteleia			http://hol.osu.edu/index.html?id=243413
urn:lsid:biosci.ohio-state.edu:osuc_concepts:264100	urn:lsid:biosci.ohio-state.edu:osuc_names:264100	Trichoteleia eburata		species	valid	original name/combination	urn:lsid:biosci.ohio-state.edu:osuc_concepts:573	Trichoteleia	Animalia	Arthropoda	Hexapoda	Hymenoptera	Platygastridae	Trichoteleia			http://hol.osu.edu/index.html?id=264100
urn:lsid:biosci.ohio-state.edu:osuc_concepts:253616	urn:lsid:biosci.ohio-state.edu:osuc_names:253616	Trichoteleia echinata		species	valid	original name/combination	urn:lsid:biosci.ohio-state.edu:osuc_concepts:573	Trichoteleia	Animalia	Arthropoda	Hexapoda	Hymenoptera	Platygastridae	Trichoteleia			http://hol.osu.edu/index.html?id=253616
urn:lsid:biosci.ohio-state.edu:osuc_concepts:238231	urn:lsid:biosci.ohio-state.edu:osuc_names:238231	Trichoteleia fisheri		species	valid	original name/combination	urn:lsid:biosci.ohio-state.edu:osuc_concepts:573	Trichoteleia	Animalia	Arthropoda	Hexapoda	Hymenoptera	Platygastridae	Trichoteleia			http://hol.osu.edu/index.html?id=238231
urn:lsid:biosci.ohio-state.edu:osuc_concepts:253565	urn:lsid:biosci.ohio-state.edu:osuc_names:253565	Trichoteleia funesta		species	valid	original name/combination	urn:lsid:biosci.ohio-state.edu:osuc_concepts:573	Trichoteleia	Animalia	Arthropoda	Hexapoda	Hymenoptera	Platygastridae	Trichoteleia			http://hol.osu.edu/index.html?id=253565
urn:lsid:biosci.ohio-state.edu:osuc_concepts:238233	urn:lsid:biosci.ohio-state.edu:osuc_names:238233	Trichoteleia halterata		species	valid	original name/combination	urn:lsid:biosci.ohio-state.edu:osuc_concepts:573	Trichoteleia	Animalia	Arthropoda	Hexapoda	Hymenoptera	Platygastridae	Trichoteleia			http://hol.osu.edu/index.html?id=238233
urn:lsid:biosci.ohio-state.edu:osuc_concepts:241293	urn:lsid:biosci.ohio-state.edu:osuc_names:241293	Trichoteleia hemlyae		species	valid	original name/combination	urn:lsid:biosci.ohio-state.edu:osuc_concepts:573	Trichoteleia	Animalia	Arthropoda	Hexapoda	Hymenoptera	Platygastridae	Trichoteleia			http://hol.osu.edu/index.html?id=241293
urn:lsid:biosci.ohio-state.edu:osuc_concepts:238234	urn:lsid:biosci.ohio-state.edu:osuc_names:238234	Trichoteleia irwini		species	valid	original name/combination	urn:lsid:biosci.ohio-state.edu:osuc_concepts:573	Trichoteleia	Animalia	Arthropoda	Hexapoda	Hymenoptera	Platygastridae	Trichoteleia			http://hol.osu.edu/index.html?id=238234
urn:lsid:biosci.ohio-state.edu:osuc_concepts:241287	urn:lsid:biosci.ohio-state.edu:osuc_names:241287	Trichoteleia janus		species	valid	original name/combination	urn:lsid:biosci.ohio-state.edu:osuc_concepts:573	Trichoteleia	Animalia	Arthropoda	Hexapoda	Hymenoptera	Platygastridae	Trichoteleia			http://hol.osu.edu/index.html?id=241287
urn:lsid:biosci.ohio-state.edu:osuc_concepts:241279	urn:lsid:biosci.ohio-state.edu:osuc_names:241279	Trichoteleia jiro		species	valid	original name/combination	urn:lsid:biosci.ohio-state.edu:osuc_concepts:573	Trichoteleia	Animalia	Arthropoda	Hexapoda	Hymenoptera	Platygastridae	Trichoteleia			http://hol.osu.edu/index.html?id=241279
urn:lsid:biosci.ohio-state.edu:osuc_concepts:241290	urn:lsid:biosci.ohio-state.edu:osuc_names:241290	Trichoteleia ketrona		species	valid	original name/combination	urn:lsid:biosci.ohio-state.edu:osuc_concepts:573	Trichoteleia	Animalia	Arthropoda	Hexapoda	Hymenoptera	Platygastridae	Trichoteleia			http://hol.osu.edu/index.html?id=241290
urn:lsid:biosci.ohio-state.edu:osuc_concepts:243405	urn:lsid:biosci.ohio-state.edu:osuc_names:243405	Trichoteleia levii		species	valid	original name/combination	urn:lsid:biosci.ohio-state.edu:osuc_concepts:573	Trichoteleia	Animalia	Arthropoda	Hexapoda	Hymenoptera	Platygastridae	Trichoteleia			http://hol.osu.edu/index.html?id=243405
urn:lsid:biosci.ohio-state.edu:osuc_concepts:238235	urn:lsid:biosci.ohio-state.edu:osuc_names:238235	Trichoteleia longiventris		species	valid	original name/combination	urn:lsid:biosci.ohio-state.edu:osuc_concepts:573	Trichoteleia	Animalia	Arthropoda	Hexapoda	Hymenoptera	Platygastridae	Trichoteleia			http://hol.osu.edu/index.html?id=238235
urn:lsid:biosci.ohio-state.edu:osuc_concepts:243407	urn:lsid:biosci.ohio-state.edu:osuc_names:243407	Trichoteleia minima		species	valid	original name/combination	urn:lsid:biosci.ohio-state.edu:osuc_concepts:573	Trichoteleia	Animalia	Arthropoda	Hexapoda	Hymenoptera	Platygastridae	Trichoteleia			http://hol.osu.edu/index.html?id=243407
urn:lsid:biosci.ohio-state.edu:osuc_concepts:241272	urn:lsid:biosci.ohio-state.edu:osuc_names:241272	Trichoteleia nify		species	valid	original name/combination	urn:lsid:biosci.ohio-state.edu:osuc_concepts:573	Trichoteleia	Animalia	Arthropoda	Hexapoda	Hymenoptera	Platygastridae	Trichoteleia			http://hol.osu.edu/index.html?id=241272
urn:lsid:biosci.ohio-state.edu:osuc_concepts:243415	urn:lsid:biosci.ohio-state.edu:osuc_names:243415	Trichoteleia oculea		species	valid	original name/combination	urn:lsid:biosci.ohio-state.edu:osuc_concepts:573	Trichoteleia	Animalia	Arthropoda	Hexapoda	Hymenoptera	Platygastridae	Trichoteleia			http://hol.osu.edu/index.html?id=243415
urn:lsid:biosci.ohio-state.edu:osuc_concepts:241278	urn:lsid:biosci.ohio-state.edu:osuc_names:241278	Trichoteleia orona		species	valid	original name/combination	urn:lsid:biosci.ohio-state.edu:osuc_concepts:573	Trichoteleia	Animalia	Arthropoda	Hexapoda	Hymenoptera	Platygastridae	Trichoteleia			http://hol.osu.edu/index.html?id=241278
urn:lsid:biosci.ohio-state.edu:osuc_concepts:243850	urn:lsid:biosci.ohio-state.edu:osuc_names:243850	Trichoteleia parvipennis		species	valid	original name/combination	urn:lsid:biosci.ohio-state.edu:osuc_concepts:573	Trichoteleia	Animalia	Arthropoda	Hexapoda	Hymenoptera	Platygastridae	Trichoteleia			http://hol.osu.edu/index.html?id=243850
urn:lsid:biosci.ohio-state.edu:osuc_concepts:5508	urn:lsid:biosci.ohio-state.edu:osuc_names:5508	Trichoteleia pauliani	(Risbec)	species	valid	subsequent name/combination	urn:lsid:biosci.ohio-state.edu:osuc_concepts:573	Trichoteleia	Animalia	Arthropoda	Hexapoda	Hymenoptera	Platygastridae	Trichoteleia	urn:lsid:biosci.ohio-state.edu:osuc_pubs:405	Risbec. 1956. Proctotrupides Scelionini de Madagascar [Hymenopteres]. Revue Fran�aise d'Entomologie, <span class="boldedText">23: 244-264.	http://hol.osu.edu/index.html?id=5508
urn:lsid:biosci.ohio-state.edu:osuc_concepts:9996	urn:lsid:biosci.ohio-state.edu:osuc_names:9996	Alloteleia Pauliani	Risbec	species	synonym	original name/combination	urn:lsid:biosci.ohio-state.edu:osuc_concepts:5508	Trichoteleia pauliani	Animalia	Arthropoda	Hexapoda	Hymenoptera	Platygastridae	Trichoteleia	urn:lsid:biosci.ohio-state.edu:osuc_pubs:405	Risbec. 1956. Proctotrupides Scelionini de Madagascar [Hymenopteres]. Revue Fran�aise d'Entomologie, <span class="boldedText">23: 244-264.	http://hol.osu.edu/index.html?id=9996
urn:lsid:biosci.ohio-state.edu:osuc_concepts:243412	urn:lsid:biosci.ohio-state.edu:osuc_names:243412	Trichoteleia picturata		species	valid	original name/combination	urn:lsid:biosci.ohio-state.edu:osuc_concepts:573	Trichoteleia	Animalia	Arthropoda	Hexapoda	Hymenoptera	Platygastridae	Trichoteleia			http://hol.osu.edu/index.html?id=243412
urn:lsid:biosci.ohio-state.edu:osuc_concepts:241276	urn:lsid:biosci.ohio-state.edu:osuc_names:241276	Trichoteleia prima		species	valid	original name/combination	urn:lsid:biosci.ohio-state.edu:osuc_concepts:573	Trichoteleia	Animalia	Arthropoda	Hexapoda	Hymenoptera	Platygastridae	Trichoteleia			http://hol.osu.edu/index.html?id=241276
urn:lsid:biosci.ohio-state.edu:osuc_concepts:253566	urn:lsid:biosci.ohio-state.edu:osuc_names:253566	Trichoteleia prolixa		species	valid	original name/combination	urn:lsid:biosci.ohio-state.edu:osuc_concepts:573	Trichoteleia	Animalia	Arthropoda	Hexapoda	Hymenoptera	Platygastridae	Trichoteleia			http://hol.osu.edu/index.html?id=253566
urn:lsid:biosci.ohio-state.edu:osuc_concepts:241270	urn:lsid:biosci.ohio-state.edu:osuc_names:241270	Trichoteleia quazii		species	valid	original name/combination	urn:lsid:biosci.ohio-state.edu:osuc_concepts:573	Trichoteleia	Animalia	Arthropoda	Hexapoda	Hymenoptera	Platygastridae	Trichoteleia			http://hol.osu.edu/index.html?id=241270
urn:lsid:biosci.ohio-state.edu:osuc_concepts:249112	urn:lsid:biosci.ohio-state.edu:osuc_names:249112	Trichoteleia ravaka		species	valid	original name/combination	urn:lsid:biosci.ohio-state.edu:osuc_concepts:573	Trichoteleia	Animalia	Arthropoda	Hexapoda	Hymenoptera	Platygastridae	Trichoteleia			http://hol.osu.edu/index.html?id=249112
urn:lsid:biosci.ohio-state.edu:osuc_concepts:238242	urn:lsid:biosci.ohio-state.edu:osuc_names:238242	Trichoteleia rugifrons		species	valid	original name/combination	urn:lsid:biosci.ohio-state.edu:osuc_concepts:573	Trichoteleia	Animalia	Arthropoda	Hexapoda	Hymenoptera	Platygastridae	Trichoteleia			http://hol.osu.edu/index.html?id=238242
urn:lsid:biosci.ohio-state.edu:osuc_concepts:248829	urn:lsid:biosci.ohio-state.edu:osuc_names:248829	Trichoteleia solocis		species	valid	original name/combination	urn:lsid:biosci.ohio-state.edu:osuc_concepts:573	Trichoteleia	Animalia	Arthropoda	Hexapoda	Hymenoptera	Platygastridae	Trichoteleia			http://hol.osu.edu/index.html?id=248829
urn:lsid:biosci.ohio-state.edu:osuc_concepts:243954	urn:lsid:biosci.ohio-state.edu:osuc_names:243954	Trichoteleia sphaerica		species	valid	original name/combination	urn:lsid:biosci.ohio-state.edu:osuc_concepts:573	Trichoteleia	Animalia	Arthropoda	Hexapoda	Hymenoptera	Platygastridae	Trichoteleia			http://hol.osu.edu/index.html?id=243954
urn:lsid:biosci.ohio-state.edu:osuc_concepts:243406	urn:lsid:biosci.ohio-state.edu:osuc_names:243406	Trichoteleia subtilis		species	valid	original name/combination	urn:lsid:biosci.ohio-state.edu:osuc_concepts:573	Trichoteleia	Animalia	Arthropoda	Hexapoda	Hymenoptera	Platygastridae	Trichoteleia			http://hol.osu.edu/index.html?id=243406
urn:lsid:biosci.ohio-state.edu:osuc_concepts:241271	urn:lsid:biosci.ohio-state.edu:osuc_names:241271	Trichoteleia tahotra		species	valid	original name/combination	urn:lsid:biosci.ohio-state.edu:osuc_concepts:573	Trichoteleia	Animalia	Arthropoda	Hexapoda	Hymenoptera	Platygastridae	Trichoteleia			http://hol.osu.edu/index.html?id=241271
urn:lsid:biosci.ohio-state.edu:osuc_concepts:244609	urn:lsid:biosci.ohio-state.edu:osuc_names:244609	Trichoteleia takariva		species	valid	original name/combination	urn:lsid:biosci.ohio-state.edu:osuc_concepts:573	Trichoteleia	Animalia	Arthropoda	Hexapoda	Hymenoptera	Platygastridae	Trichoteleia			http://hol.osu.edu/index.html?id=244609
urn:lsid:biosci.ohio-state.edu:osuc_concepts:241273	urn:lsid:biosci.ohio-state.edu:osuc_names:241273	Trichoteleia tezitra		species	valid	original name/combination	urn:lsid:biosci.ohio-state.edu:osuc_concepts:573	Trichoteleia	Animalia	Arthropoda	Hexapoda	Hymenoptera	Platygastridae	Trichoteleia			http://hol.osu.edu/index.html?id=241273
urn:lsid:biosci.ohio-state.edu:osuc_concepts:241286	urn:lsid:biosci.ohio-state.edu:osuc_names:241286	Trichoteleia tigris		species	valid	original name/combination	urn:lsid:biosci.ohio-state.edu:osuc_concepts:573	Trichoteleia	Animalia	Arthropoda	Hexapoda	Hymenoptera	Platygastridae	Trichoteleia			http://hol.osu.edu/index.html?id=241286
urn:lsid:biosci.ohio-state.edu:osuc_concepts:241292	urn:lsid:biosci.ohio-state.edu:osuc_names:241292	Trichoteleia tonsa		species	valid	original name/combination	urn:lsid:biosci.ohio-state.edu:osuc_concepts:573	Trichoteleia	Animalia	Arthropoda	Hexapoda	Hymenoptera	Platygastridae	Trichoteleia			http://hol.osu.edu/index.html?id=241292
urn:lsid:biosci.ohio-state.edu:osuc_concepts:238244	urn:lsid:biosci.ohio-state.edu:osuc_names:238244	Trichoteleia warreni		species	valid	original name/combination	urn:lsid:biosci.ohio-state.edu:osuc_concepts:573	Trichoteleia	Animalia	Arthropoda	Hexapoda	Hymenoptera	Platygastridae	Trichoteleia			http://hol.osu.edu/index.html?id=238244
urn:lsid:biosci.ohio-state.edu:osuc_concepts:241274	urn:lsid:biosci.ohio-state.edu:osuc_names:241274	Trichoteleia xantrox		species	valid	original name/combination	urn:lsid:biosci.ohio-state.edu:osuc_concepts:573	Trichoteleia	Animalia	Arthropoda	Hexapoda	Hymenoptera	Platygastridae	Trichoteleia			http://hol.osu.edu/index.html?id=241274
urn:lsid:biosci.ohio-state.edu:osuc_concepts:238245	urn:lsid:biosci.ohio-state.edu:osuc_names:238245	Trichoteleia zuparkoi		species	valid	original name/combination	urn:lsid:biosci.ohio-state.edu:osuc_concepts:573	Trichoteleia	Animalia	Arthropoda	Hexapoda	Hymenoptera	Platygastridae	Trichoteleia			http://hol.osu.edu/index.html?id=238245
