# Supplementary material for: Revision of the Malagasy genus Trichoteleia Kieffer (Hymenoptera, Platygastroidea, Platygastridae)
Source: Zookeys. 2011 Feb 16;(80):1–126. doi: 10.3897/zookeys.80.907 (PMC3088049; doi:10.3897/zookeys.80.907)
Supplement: Appendix I. — Occurrence data (doi: 10.3897/zookeys.80.907.app.1a) and taxon checklist (doi: 10.3897/zookeys.80.907.app.1b) for all records used in the present paper. File format: DarwinCore Archive. Explanation note: Darwin Core Archive120 (DwC-A) is an international biodiversity informatics data standard and the preferred format for publishing data to the Global Biodiversity Information Facility (GBIF) network. Each Darwin Core Archive consists of at least three files: (1) one or more data files keeping all records of the particular dataset in a tabular format such as a comma-separated or tab-separated list; (2) the archive descriptor (meta.xml) file describing the individual data file columns used and mapping them to DwC terms; and (3) a metadata file describing the entire dataset which GBIF recommends to be EML (Ecological Metadata Language) 2.1.1 based. The format is defined in the Darwin Core text guidelines121. Darwin Core is no longer strictly bound to occurrence data, and together with Dublin Core (on which its ideas are based), it is used by GBIF and others to encode data about organism names, taxonomies and species information. The Darwin Core Archive is available as supplementary file to the present revision and can be also simultaneously published via the GBIF infrastructure through the Integrated Publishing Toolkit122 (IPT). [file ZooKeys-080-001-SD2.zip › Trichoteleia_DwC-A_taxon_v4/eml.xml]

<eml:eml xmlns:eml="eml://ecoinformatics.org/eml-2.1.1" 
    xmlns:md="eml://ecoinformatics.org/methods-2.1.1" 
    xmlns:proj="eml://ecoinformatics.org/project-2.1.1" 
    xmlns:d="eml://ecoinformatics.org/dataset-2.1.1" 
    xmlns:res="eml://ecoinformatics.org/resource-2.1.1" 
    xmlns:dc="http://purl.org/dc/terms/" 
    xmlns:xsi="http://www.w3.org/2001/XMLSchema-instance"
    xsi:schemaLocation="eml://ecoinformatics.org/eml-2.1.1 http://rs.gbif.org/schema/eml-gbif-profile/dev/eml.xsd"
    packageId="http://84.40.80.89:8080/ipt/resource.do?id=test2/v5" system="http://gbif.org" scope="system" xml:lang="eng">

    <dataset>
      <title xml:lang="eng">Revision of the Malagasy genus Trichoteleia Kieffer (Hymenoptera, Platygastroidea, Platygastridae) - Taxon Checklist</title>
      <creator>
    <individualName>
      <givenName>Joe</givenName>
      <surName>Cora</surName>
    </individualName>
    <organizationName>Ohio State University</organizationName>
    <positionName>Database Curator</positionName>
    <address>
      <deliveryPoint>1315 Kinnear Road</deliveryPoint>
      <city>Columbus</city>
      <administrativeArea>OH</administrativeArea>
      <postalCode>43212</postalCode>
      <country>US</country>
    </address>
    <phone>(614) 292-2730</phone>
    <electronicMailAddress>cora.1@osu.edu</electronicMailAddress>
      </creator>
      <metadataProvider>
    <organizationName>Ohio State University</organizationName>
    <positionName>HOL Help</positionName>
    <address>
      <deliveryPoint>1315 Kinnear Road</deliveryPoint>
      <city>Columbus</city>
      <administrativeArea>OH</administrativeArea>
      <postalCode>43212</postalCode>
      <country>US</country>
    </address>
    <phone>(614) 292-2730</phone>
    <electronicMailAddress>hol-help@osu.edu</electronicMailAddress>
    <onlineUrl>http://hol.osu.edu</onlineUrl>
      </metadataProvider>
      <associatedParty>
    <organizationName>Ohio State University</organizationName>
    <address>
      <city>Columbus</city>
      <administrativeArea>OH</administrativeArea>
      <country>US</country>
    </address>
    <electronicMailAddress>hol-help@osu.edu</electronicMailAddress>
    <onlineUrl>http://hol.osu.edu</onlineUrl>
    <role>contentProvider</role>
      </associatedParty>
      <associatedParty>
    <individualName>
      <givenName>Elijah</givenName>
      <surName>Talamas</surName>
    </individualName>
    <organizationName>Ohio State University</organizationName>
    <address>
      <deliveryPoint>1315 Kinnear Road</deliveryPoint>
      <city>Columbus</city>
      <administrativeArea>OH</administrativeArea>
      <postalCode>43212</postalCode>
      <country>US</country>
    </address>
    <phone>(614) 292-2730</phone>
    <electronicMailAddress>talamas.1@osu.edu</electronicMailAddress>
    <role>principalInvestigator</role>
      </associatedParty>
      <associatedParty>
    <individualName>
      <givenName>Norman</givenName>
      <surName>Johnson</surName>
    </individualName>
    <organizationName>Ohio State University</organizationName>
    <address>
      <deliveryPoint>1315 Kinnear Road</deliveryPoint>
      <city>Columbus</city>
      <administrativeArea>OH</administrativeArea>
      <postalCode>43212</postalCode>
      <country>US</country>
    </address>
    <phone>(614) 292-6595</phone>
    <electronicMailAddress>cora.1@osu.edu</electronicMailAddress>
    <role>owner</role>
      </associatedParty>
      <pubDate>2011-02-01</pubDate>
      <language>eng</language>
      <abstract>
        <para>A dataset containing the taxon checklist produced from Hymenoptera Online for the publication titled, &quot;Revision of the Malagasy genus Trichoteleia Kieffer (Hymenoptera, Platygastroidea, Platygastridae)&quot;.</para>
      </abstract>
      <keywordSet>
        <keyword>Trichoteleia</keyword>
        <keyword>Platygastridae</keyword>
        <keyword>Scelionidae</keyword>
        <keyword>parasitoid</keyword>
        <keyword>Madagascar</keyword>
        <keyword>Hymenoptera Online</keyword>
        <keyword>HOL</keyword>
        <keywordThesaurus>n/a</keywordThesaurus>
      </keywordSet>
      <distribution scope="document">
        <online>
          <url function="information">Hymenoptera Online (HOL)</url>
        </online>
      </distribution>
      <coverage>        
        <geographicCoverage>
          <geographicDescription>Endemic to Madagascar and the surrounding islands</geographicDescription>
          <boundingCoordinates>
            <westBoundingCoordinate>42,54</westBoundingCoordinate>
            <eastBoundingCoordinate>52,03</eastBoundingCoordinate>
            <northBoundingCoordinate>-10,88</northBoundingCoordinate>
            <southBoundingCoordinate>-26,16</southBoundingCoordinate>
          </boundingCoordinates>
        </geographicCoverage>
        <temporalCoverage>
          <rangeOfDates>
            <beginDate><calendarDate>1940</calendarDate></beginDate>
            <endDate><calendarDate>2009</calendarDate></endDate>
          </rangeOfDates>
        </temporalCoverage>
        <taxonomicCoverage>
         	<generalTaxonomicCoverage>All species of Trichoteleia known to science</generalTaxonomicCoverage>
         <taxonomicClassification>
           	<taxonRankName>species</taxonRankName>
           	<taxonRankValue>Trichoteleia afo</taxonRankValue>
         </taxonomicClassification>
         <taxonomicClassification>
           	<taxonRankName>species</taxonRankName>
           	<taxonRankValue>Trichoteleia albidipes</taxonRankValue>
         </taxonomicClassification>
         <taxonomicClassification>
           	<taxonRankName>species</taxonRankName>
           	<taxonRankValue>Trichoteleia bicolor</taxonRankValue>
         </taxonomicClassification>
         <taxonomicClassification>
           	<taxonRankName>species</taxonRankName>
           	<taxonRankValue>Trichoteleia bidentata</taxonRankValue>
         </taxonomicClassification>
         <taxonomicClassification>
           	<taxonRankName>species</taxonRankName>
           	<taxonRankValue>Trichoteleia carinata</taxonRankValue>
         </taxonomicClassification>
         <taxonomicClassification>
           	<taxonRankName>species</taxonRankName>
           	<taxonRankValue>Trichoteleia cincta</taxonRankValue>
         </taxonomicClassification>
         <taxonomicClassification>
           	<taxonRankName>species</taxonRankName>
           	<taxonRankValue>Trichoteleia delilah</taxonRankValue>
         </taxonomicClassification>
         <taxonomicClassification>
           	<taxonRankName>species</taxonRankName>
           	<taxonRankValue>Trichoteleia eburata</taxonRankValue>
         </taxonomicClassification>
         <taxonomicClassification>
           	<taxonRankName>species</taxonRankName>
           	<taxonRankValue>Trichoteleia echinata</taxonRankValue>
         </taxonomicClassification>
         <taxonomicClassification>
           	<taxonRankName>species</taxonRankName>
           	<taxonRankValue>Trichoteleia fisheri</taxonRankValue>
         </taxonomicClassification>
         <taxonomicClassification>
           	<taxonRankName>species</taxonRankName>
           	<taxonRankValue>Trichoteleia funesta</taxonRankValue>
         </taxonomicClassification>
         <taxonomicClassification>
           	<taxonRankName>species</taxonRankName>
           	<taxonRankValue>Trichoteleia halterata</taxonRankValue>
         </taxonomicClassification>
         <taxonomicClassification>
           	<taxonRankName>species</taxonRankName>
           	<taxonRankValue>Trichoteleia hemlyae</taxonRankValue>
         </taxonomicClassification>
         <taxonomicClassification>
           	<taxonRankName>species</taxonRankName>
           	<taxonRankValue>Trichoteleia irwini</taxonRankValue>
         </taxonomicClassification>
         <taxonomicClassification>
           	<taxonRankName>species</taxonRankName>
           	<taxonRankValue>Trichoteleia janus</taxonRankValue>
         </taxonomicClassification>
         <taxonomicClassification>
           	<taxonRankName>species</taxonRankName>
           	<taxonRankValue>Trichoteleia jiro</taxonRankValue>
         </taxonomicClassification>
         <taxonomicClassification>
           	<taxonRankName>species</taxonRankName>
           	<taxonRankValue>Trichoteleia ketrona</taxonRankValue>
         </taxonomicClassification>
         <taxonomicClassification>
           	<taxonRankName>species</taxonRankName>
           	<taxonRankValue>Trichoteleia levii</taxonRankValue>
         </taxonomicClassification>
         <taxonomicClassification>
           	<taxonRankName>species</taxonRankName>
           	<taxonRankValue>Trichoteleia longiventris</taxonRankValue>
         </taxonomicClassification>
         <taxonomicClassification>
           	<taxonRankName>species</taxonRankName>
           	<taxonRankValue>Trichoteleia minima</taxonRankValue>
         </taxonomicClassification>
         <taxonomicClassification>
           	<taxonRankName>species</taxonRankName>
           	<taxonRankValue>Trichoteleia nify</taxonRankValue>
         </taxonomicClassification>
         <taxonomicClassification>
           	<taxonRankName>species</taxonRankName>
           	<taxonRankValue>Trichoteleia oculea</taxonRankValue>
         </taxonomicClassification>
         <taxonomicClassification>
           	<taxonRankName>species</taxonRankName>
           	<taxonRankValue>Trichoteleia orona</taxonRankValue>
         </taxonomicClassification>
         <taxonomicClassification>
           	<taxonRankName>species</taxonRankName>
           	<taxonRankValue>Trichoteleia parvipennis</taxonRankValue>
         </taxonomicClassification>
         <taxonomicClassification>
           	<taxonRankName>species</taxonRankName>
           	<taxonRankValue>Trichoteleia pauliani</taxonRankValue>
         </taxonomicClassification>
         <taxonomicClassification>
           	<taxonRankName>species</taxonRankName>
           	<taxonRankValue>Trichoteleia picturata</taxonRankValue>
         </taxonomicClassification>
         <taxonomicClassification>
           	<taxonRankName>species</taxonRankName>
           	<taxonRankValue>Trichoteleia prima</taxonRankValue>
         </taxonomicClassification>
         <taxonomicClassification>
           	<taxonRankName>species</taxonRankName>
           	<taxonRankValue>Trichoteleia prolixa</taxonRankValue>
         </taxonomicClassification>
         <taxonomicClassification>
           	<taxonRankName>species</taxonRankName>
           	<taxonRankValue>Trichoteleia quazii</taxonRankValue>
         </taxonomicClassification>
         <taxonomicClassification>
           	<taxonRankName>species</taxonRankName>
           	<taxonRankValue>Trichoteleia ravaka</taxonRankValue>
         </taxonomicClassification>
         <taxonomicClassification>
           	<taxonRankName>species</taxonRankName>
           	<taxonRankValue>Trichoteleia rugifrons</taxonRankValue>
         </taxonomicClassification>
         <taxonomicClassification>
           	<taxonRankName>species</taxonRankName>
           	<taxonRankValue>Trichoteleia solocis</taxonRankValue>
         </taxonomicClassification>
         <taxonomicClassification>
           	<taxonRankName>species</taxonRankName>
           	<taxonRankValue>Trichoteleia sphaerica</taxonRankValue>
         </taxonomicClassification>
         <taxonomicClassification>
           	<taxonRankName>species</taxonRankName>
           	<taxonRankValue>Trichoteleia subtilis</taxonRankValue>
         </taxonomicClassification>
         <taxonomicClassification>
           	<taxonRankName>species</taxonRankName>
           	<taxonRankValue>Trichoteleia tahotra</taxonRankValue>
         </taxonomicClassification>
         <taxonomicClassification>
           	<taxonRankName>species</taxonRankName>
           	<taxonRankValue>Trichoteleia takariva</taxonRankValue>
         </taxonomicClassification>
         <taxonomicClassification>
           	<taxonRankName>species</taxonRankName>
           	<taxonRankValue>Trichoteleia tezitra</taxonRankValue>
         </taxonomicClassification>
         <taxonomicClassification>
           	<taxonRankName>species</taxonRankName>
           	<taxonRankValue>Trichoteleia tigris</taxonRankValue>
         </taxonomicClassification>
         <taxonomicClassification>
           	<taxonRankName>species</taxonRankName>
           	<taxonRankValue>Trichoteleia tonsa</taxonRankValue>
         </taxonomicClassification>
         <taxonomicClassification>
           	<taxonRankName>species</taxonRankName>
           	<taxonRankValue>Trichoteleia warreni</taxonRankValue>
         </taxonomicClassification>
         <taxonomicClassification>
           	<taxonRankName>species</taxonRankName>
           	<taxonRankValue>Trichoteleia xantrox</taxonRankValue>
         </taxonomicClassification>
         <taxonomicClassification>
           	<taxonRankName>species</taxonRankName>
           	<taxonRankValue>Trichoteleia zuparkoi</taxonRankValue>
         </taxonomicClassification>
        </taxonomicCoverage>
      </coverage>
      <contact>
    <individualName>
      <givenName>Joe</givenName>
      <surName>Cora</surName>
    </individualName>
    <organizationName>Ohio State University</organizationName>
    <positionName>Database Curator</positionName>
    <address>
      <deliveryPoint>1315 Kinnear Road</deliveryPoint>
      <city>Columbus</city>
      <administrativeArea>OH</administrativeArea>
      <postalCode>43212</postalCode>
      <country>US</country>
    </address>
    <phone>(614) 292-2730</phone>
    <electronicMailAddress>cora.1@osu.edu</electronicMailAddress>
      </contact>
      <methods>
      </methods>
      <project>
       	 <title>Revision of the Malagasy genus Trichoteleia Kieffer (Hymenoptera, Platygastroidea, Platygastridae)</title>
        <personnel>
          <individualName>
            <givenName>Elijah</givenName>
            <surName>Talamas</surName>
          </individualName>
          <role>author</role>
        </personnel>
        <funding>
          <para></para>
        </funding>
        <studyAreaDescription>
          <descriptor name="generic"  citableClassificationSystem="false">
            <descriptorValue></descriptorValue>
          </descriptor>
        </studyAreaDescription>            
        <designDescription>
          <description>
          		<para></para>
          </description>
        </designDescription>
      </project>
    </dataset>
    <additionalMetadata>
     <metadata>
      <gbif>
        <dateStamp>2011-02-01T03:33:48.664+02:00</dateStamp>
        <hierarchyLevel>dataset</hierarchyLevel>
        <citation identifier="http://hol.osu.edu/export.html?id=573&amp;view=all&amp;export=dwCA_taxa">Trichoteleia taxon checklist from Hymneoptera Online (HOL)</citation>
        <physical>
          <objectName>Trichoteleia from HOL in Excel</objectName>
          <characterEncoding>ISO-8859-1</characterEncoding>
          <dataFormat>
            <externallyDefinedFormat>
              <formatName>Microsoft Excel</formatName>
              <formatVersion></formatVersion>
            </externallyDefinedFormat>
          </dataFormat>
          <distribution>
            <online>
              <url function="download">http://hol.osu.edu/export.html?id=573&amp;view=all&amp;export=excel</url>
            </online>
          </distribution>
        </physical>
      </gbif>
     </metadata>
    </additionalMetadata>
</eml:eml>
